# Supplementary material for: Quantitative analysis of changes in the phosphoproteome of maize induced by the plant hormone salicylic acid
Source: Sci Rep. 2015 Dec 11;5:18155. doi: 10.1038/srep18155 (PMC4676064; doi:10.1038/srep18155)
Supplement: Table S1 [file srep18155-s2.xls]

## Sheet: Sheet1
Quantitative analysis of changes in the phosphoproteome of maize induced by the plant hormone salicylic acid
Liuji Wu1,2†, Xiuli Hu1†, Shunxi Wang1,2, Lei Tian1,2, Yanjie Pang3, Zanping Han4, Liancheng Wu1,2, Yanhui Chen1,2*
Table S1 Original data for all the identified and quantified phosphopeptides in maize. “Ref” means the reference which is used for normalization in the process of Proteome Discoverer software. In this study, it means the average value of all peptides identified.
Sequence	Protein Group Accessions	MH+ [Da]	phosphoRS Binomial Peptide Score	phosphoRS Isoform Probability	phosphoRS Site Probabilities	q-Value	ΔM [ppm]	PEP	IonScore A2	Exp Value A2	IonScore B2	Exp Value B2	IonScore C2	Exp Value C2	Charge A2	Charge B2	Charge C2	114/REF				115/REF				116/REF				117/REF				114-117		115-117		116-117
																		A6: 114/REF	B6: 114/REF	C6: 114/REF	average 114/REF	A6: 115/REF	B6: 115/REF	C6: 115/REF	average 115/REF	A6: 116/REF	B6: 116/REF	C6: 116/REF	average 116/REF	A6: 117/REF	B6: 117/REF	C6: 117/REF	average 117/REF	114/117	t test 114/117	115/117	test 115/117	116/117	t test 116/117
VGSAADWSNQF	A2TJU6	1405.59	270.009	1	S(3): 100.0	0	0.0857582	3.784e-06	55.38	0.000186299	48.37	0.000911845	52.18	0.00038984	2	2	2	1.31767	1.19452	1.38378	1.29866	1.15685	0.529579	0.918429	0.868286	0.957621	1.39826	0.941883	1.09926	0.871012	0.837931	0.791747	0.833563	1.55796	0.00149519	1.04166	0.859691	1.31874	0.153982
KIEQSSDDEGDFSR	A4ZVI1	1980.88	248.784	0.999815	S(6): 100.0	0	-0.187815	3.726e-07	50.24	0.00142125	40.44	0.0136496	29.45	0.172181	3	3	3	0.874994	0.826902		0.850948	0.976835	0.970577		0.973706	1.21554	0.967753		1.09165	0.966736	0.947495	0.900836	0.938356	0.90685	0.0666141	1.03767	0.257724	1.16336	0.207655
LAEASDGESDGLNR	A6YRS1	1657.72	220.072	1	S(5): 100.0	0	1.66821	6.941e-06	42.56	0.00553239	45.17	0.00297855	27.9	0.161857	3	3	2	0.972133	0.978979	1.10701	1.01938	0.914504	0.812393	0.894645	0.873847	1.12704	1.14357	1.02716	1.09925	0.983376	0.966295	0.942061	0.963911	1.05754	0.28956	0.906564	0.0546395	1.14041	0.0241251
LAEASDGESDGLNR	A6YRS1	1737.69	237.617	1	S(5): 100.0; S(9): 100.0	0	-0.837294	0.0008926	42.5	0.00321659	54.95	0.000186016	56.64	0.000127678	2	2	2	0.881625	0.955273	1.11784	0.984911	0.987791	1.09704	0.958733	1.01452	0.734492	0.712214	0.761147	0.735951	1.03799	1.02795	0.934628	1.00019	0.984727	0.8527	1.01433	0.801763	0.735813	0.00179967
ALSETSEDDRDKK	A8DMN5	2085.95	113.572	0.499937	S(3): 100.0	0.002	0.915771	0.02512	20.89	1.4074	19.14	2.1058			3	3		1.27407	1.18206	0.912862	1.12299	0.508367	0.74214	1.12238	0.790961	1.84309	1.60466	1.2918	1.57985	1.04241	1.03197		1.03719	1.08273	0.58318	0.762601	0.364669	1.52321	0.0781347
LEDLDAFEDAQSR	B0FSL2	1732.75	247.231	1	S(12): 100.0	0	-0.215362	9.555e-09	48.59	0.00156343	47.13	0.00217654	47.46	0.0020119	2	2	2	0.812482	0.455461	0.41111	0.559685	2.80504	2.89414	2.63031	2.7765	0.609709	0.677854	0.702366	0.66331	0.333132	0.294625	0.377589	0.335115	1.67013	0.157393	8.2852	7.25576e-06	1.97935	0.000859896
AALQEDVESDDEDLDDEDLDDGAEHEVEDAPAELAVK	B4F7Y2	4379.89	183.875	1	S(9): 100.0	0	1.61925	0.0001657	30.61	0.269986	39.03	0.038608	33.24	0.146446	4	4	4
SLSRSPPLPPPPPR	B4F7Z5	1801.89	227.327	0.493051	S(5): 98.6	0	2.6957	0.0007932	31.45	0.133847	28.73	0.245228	32.14	0.114277	3	3	3	1.16308	1.24243	1.24645	1.21732	0.793777	1.03404	1.05405	0.96062	1.29658	0.957413	0.912538	1.05551	1.02104	1.00693	1.03805	1.02201	1.1911	0.00240387	0.939933	0.505891	1.03278	0.796517
EVSRSPPPPPPR	B4F7Z5	1619.75	251.474	1	S(3): 100.0; S(5): 100.0	0	1.04757	0.0001432	29.94	0.150971	29.93	0.151319	33.98	0.0595518	3	3	3	1.07252	1.0304			0.866624	1.64579		1.25621	0.953339	0.964061		0.9587	1.18987	1.17903	1.1472	1.17203		0.0131803	1.07182	0.791118	0.81798	0.0010921
SLSRSPPLPPPPPR	B4F7Z5	1881.85	87.0397	1	S(1): 100.0; S(3): 100.0; S(5): 100.0	0.003	-1.19304	0.04788	16.53	3.30384	15.85	3.86514	19.21	1.81124	3	3	3	1.35178	1.23683	1.39799	1.32887	1.02209	0.971172	0.643091	0.878784	1.12738	0.852628	0.755903	0.911971	0.938097	0.919615	1.20243	1.02005	1.30275	0.0401802	0.861514	0.399147	0.894049	0.494563
AEAPLDSAPLLGGASGGGSR	B4F8A2	2006.96	176.421	0.968739	S(19): 96.9	0	-0.9674	2.493e-09	40.47	0.0177826			17.65	3.42809	3		3	0.982035					1.91242	1.17566	1.54404		2.00731	1.34199	1.67465
MTDGGALDLIDDEDSDVEEGIDR	B4F920	2704.14	136.354	1	S(15): 100.0	0	-1.35892	6.565e-05	21.94	1.13361	38.14	0.0271934			3	3					#DIV/0!		1.06173		1.06173		1.33141		1.33141		1.42661		1.42661
AGSSATVLSPPDSPR	B4F9D1	1745.76	162.297	0.999884	S(9): 100.0; S(13): 100.0	0	0.784802	4.41e-05	41.2	0.00913707					2
HDGYTSDTFEEGPAADR	B4F9F2	2091.84	221.431	0.0209702	Y(4): 97.9	0	-1.16306	2.926e-12	46.79	0.00166063	41.51	0.00571058	43.54	0.0035916	3	3	3	0.941608	1.04304	0.982058	0.988902	1.30319	0.97521	1.02882	1.10241	0.852012	1.19211	0.944607	0.996244	0.940921	0.922617	0.917222	0.92692	1.06687	0.110574	1.18932	0.159929	1.07479	0.533146
SCSNIETK	B4F9F2	1306.59	133.517	0.999781	S(3): 100.0	0.009	0.32	0.1114					18.27	1.43128			2				#DIV/0!		1.1655		1.1655		1.15693		1.15693
AVLANYDEELSSPK	B4F9H3	1903.93	209.264	0.999449	S(12): 99.9	0	-0.258505	1.088e-10	49.74	0.00207508	36.01	0.0484807	14.54	6.54781	3	3	3	0.755428	1.48769	1.22352	1.15555	0.794906	0.816577	1.06697	0.892816	0.925813	0.838114	0.752945	0.838957	0.970597	0.954291	1.61452	1.1798	0.979441	0.940461	0.756751	0.287791	0.7111	0.201229
LQSFEEEHK	B4F9H3	1514.72	110.709	1	S(3): 100.0	0.002	1.73206	0.03651	28.1	0.211413			27.6	0.236949	3		3	1.11976
GDAAATAGETEEEEEEEEK	B4F9L1	2391.97	152.686	0.999128	T(10): 99.9	0	0.650529	4.573e-07	44.2	0.00493486	51.81	0.000844402	27.04	0.261652	3	3	3	1.20487	1.25909	1.29281	1.25226	1.04993	1.31216	0.794316	1.05214	1.0575	0.862144	1.02613	0.981927	0.91722	0.896434	0.807545	0.873733	1.43323	0.000860754	1.20419	0.309015	1.12383	0.193407
GDAAATAGETEEEEEEEEK	B4F9L1	2471.95	262.218	1	T(6): 100.0; T(10): 100.0	0	-1.94657	5.598e-05	70.71	7.24776e-06	56.02	0.000190401	68.08	1.30779e-05	3	3	3	0.663604	0.838426	0.873938	0.791989	1.31453	1.12146	1.09821	1.17807	1.07418	0.976686	0.9305	0.99379	0.78176	0.744346	0.76663	0.764245	1.0363	0.695424	1.54148	0.00397585	1.30035	0.00629696
EKPSTDTPTSSLLQNQKPSQPPPPPSK	B4F9L3	3622.83	106.476	0.000258122	T(7): 99.0; T(9): 84.0	0	-0.0645251	0.001825	27.61	0.46544					5
TGFSSGPPPASPPAGGAPSYNSVAPPPDEIQLAK	B4F9M6	3629.78	265.402	0.998462	S(11): 99.8	0	1.98635	4.442e-12	43.5	0.0157769	40.22	0.0335896	31.38	0.260764	4	4	4	1.02806	0.508597		0.76833		0.849561		0.849561		1.55769		1.55769		2.08437	0.848448	1.46641	0.523954	0.407041
DDSDGDGYGNQDHR	B4F9Q4	1774.64	135.932	1	S(3): 100.0	0.003	-1.87933	0.02826	27.85	0.0438858					3
VPEAEQEQSK	B4F9U2	1512.72	123.686	1	S(9): 100.0	0.002	1.21191	0.0363	29.12	0.158588	35.93	0.0333255	32.76	0.068512	3	3	3	0.625089	1.09833	1.08796	0.937128	1.16974		0.90999	1.03986	0.859026		0.983555	0.92129	0.822617	0.785997	1.02646	0.878359	1.06691	0.751234	1.18387	0.322652	1.04888	0.715475
VTYVAPPQPPSPVPEESEEGSPPR	B4F9V2	2770.31	451.556	0.97953	S(21): 98.0	0	-0.0127521	1.662e-07	58.22	0.000429609	64.8	9.44717e-05	79.56	3.14668e-06	3	3	3	0.94752	0.938545	1.25164	1.0459	0.82841	0.877105	0.945137	0.883551	0.935979	0.993965	0.86856	0.932835	0.990307	0.973637	0.948152	0.970699	1.07747	0.508211	0.910222	0.0727081	0.960993	0.378285
VTYVAPPQPPSPVPEESEEGSPPR	B4F9V2	2850.28	449.648	0.999978	S(11): 100.0; S(21): 100.0	0	0.171223	5.58e-16	64.96	8.16715e-05	53.71	0.00108634	54.6	0.000887993	3	3	3	1.03838	1.03494	0.870416	0.981244	1.11727	1.25141	1.20144	1.19004	0.902144	0.892593	0.811252	0.868663	0.987753	0.971753	1.00693	0.988814	0.992345	0.899623	1.2035	0.00761884	0.87849	0.0171133
VTYVAPPQPPSPVPEESEEGSPPR	B4F9V2	2930.24	157.795	1	S(11): 100.0; S(17): 100.0; S(21): 100.0	0	-1.6864	0.00813	14.72	6.41689			19	2.35482	3		3	1.87125
ATSPPAASPPR	B4F9X5	1355.59	128.159	0.971512	S(3): 97.2; S(8): 100.0	0.004	0.503306	0.04693	29.95	0.0735418					3
LAADNAGDTEASPR	B4FAA8	1611.71	508.256	1	S(12): 100.0	0	-0.594044	6.232e-08	81.33	9.5302e-07	85.29	3.82915e-07	91.45	9.31703e-08	2	2	2	0.785517	0.818722	1.15205	0.918762	0.886585	0.793526	0.730607	0.803573	0.808655	0.844507	0.814853	0.822671	1.20104	1.18673	1.19645	1.19474	0.769006	0.0779576	0.672592	0.00100609	0.688578	6.11155e-06
RLSLSPSSSPSR	B4FAF6	1577.72	121.969	1	S(3): 100.0; S(5): 100.0	0.001	-0.0710697	0.0171	28.52	0.171046	28.66	0.165552			3	3		0.595603	1.08023	0.880044	0.85196	1.4464	1.00511	0.993631	1.14838	1.00352	1.0674	1.04547	1.0388	0.926725	0.905127		0.915926	0.930162	0.74808	1.25379	0.313919	1.13415	0.0170196
LLAAAQAETVSEE	B4FAI7	1555.74	269.643	0.986281	S(11): 98.6	0	-0.0868296	4.019e-16	83.84	6.01191e-07	71.05	1.14291e-05	76.33	3.38621e-06	2	2	2	1.04365	1.03999	0.992833	1.02549	1.05901	0.872944	0.995502	0.975818	0.850312	0.932736	1.04491	0.942653	1.0619	1.05062	1.09672	1.06975	0.958629	0.108115	0.912194	0.170811	0.881191	0.0938566
GDSPPPLPDHLR	B4FAI7	1524.74	300.553	1	S(3): 100.0	0	0.098746	5.524e-07	54.55	0.000434932	46.94	0.00253383	45.69	0.00334115	3	3	3	0.97688	0.907525	0.686092	0.856832	1.17045	0.867256	1.02496	1.02089	1.08357	0.954678	0.907901	0.982049	0.8863	0.858642	1.08728	0.944074	0.90759	0.48493	1.08137	0.535252	1.04022	0.692087
SINPPTSPQAATSDPQTR	B4FAI7	2171.95	187.888	0.921513	T(6): 96.0; S(13): 96.0	0	-1.43014	1.428e-06	30.34	0.143282	28.26	0.239071	28.11	0.244923	3	3	3	0.933245	1.05002	0.837595	0.940287	0.721396		0.600915	0.661155	1.02521		1.41631	1.22076	1.06873	1.06056	0.866511	0.998598	0.941607	0.553293	0.662084	0.0394793	1.22247	0.27987
AKPTEPEPESDPELDEAAK	B4FAI7	2565.23	254.896	1	S(10): 100.0	0	-1.20905	9.207e-10	47.42	0.00494405	45.25	0.00818741	38.68	0.037593	3	3	3	1.04979	0.732939	1.04769	0.943471	0.960622	0.919968	1.06303	0.981206	1.1962	1.09645	1.19154	1.1614	0.91397	0.894578	0.870455	0.893001	1.05652	0.658875	1.09877	0.117807	1.30055	0.00152971
AATPDDEAEETPTPSR	B4FAI7	1910.81	220.707	1	T(3): 100.0	0	0.553789	4.778e-08	44.9	0.00370353	42.26	0.00666202	39.69	0.0121092	3	3	3	1.31539	1.02294		1.16916	1.17119	1.17558	1.36618	1.23765	0.680322	0.822656	1.19291	0.898628	1.19775	1.18343	0.971827	1.11767	1.04607	0.744521	1.10735	0.285026	0.80402	0.265456
AGSSTTFLSPPSSPR	B4FAN1	1795.78	262.337	0.967727	S(9): 100.0; S(12): 96.8	0	4.01744	0.000193	40.98	0.00870612	45.57	0.00312137	47.87	0.00185678	3	3	3	0.872945	1.08973	1.0461	1.00292	0.862942	0.908059	0.92901	0.900004	1.13601	1.14419	0.997676	1.09263	1.01752	1.0025	0.912863	0.977627	1.02588	0.749086	0.9206	0.110902	1.11763	0.116946
AASLQSL	B4FAQ6	993.418	84.0402	1	S(3): 100.0; S(6): 100.0	0	0.494338	0.003258	33	0.0227288					2
GKEEAGSADELDDEE	B4FAR1	1961.81	326.674	1	S(7): 100.0	0	1.15094	0.0002575	37.58	0.0152847	49.35	0.000975617	46.43	0.00190653	3	3	3	0.674365	0.578848	0.900161	0.717791	1.18159	1.28769	1.09574	1.18834	1.10744	1.16554	1.21826	1.16375	0.689397	0.62006	0.856724	0.72206	0.994088	0.972957	1.64576	0.00648094	1.6117	0.00461656
SGAPAEFQPSFR	B4FB39	1517.69	248.93	1	S(10): 100.0	0	0.0238038	2.909e-10	51.98	0.000640525	45.88	0.00255773	46.2	0.00243601	2	2	3	0.877552	0.722775	1.3057	0.968677	0.699255	0.764373	0.973278	0.812302	0.875149	0.870237	0.800168	0.848518	1.01518	0.99946	1.08808	1.03424	0.936608	0.729078	0.78541	0.0633285	0.820427	0.0070357
GELALVPQSPDR	B4FB91	1505.75	246.479	1	S(9): 100.0	0	-0.722159	4.643e-05	56.45	0.000371515	63.74	6.97615e-05	56.34	0.000378025	2	2	2	1.08638	0.773383	1.02904	0.962935	1.08065	1.05699	1.2806	1.13941	0.544278	0.51023	0.504595	0.519701	1.281	1.25432	1.42236	1.31923	0.729924	0.0312026	0.863697	0.110603	0.393944	0.000117585
VVSTQAPVQLGSLR	B4FBC2	1678.9	237.185	1	S(12): 100.0	0	-0.67892	2.11e-08	33.07	0.0781927	48.53	0.00212035	42.35	0.00892655	3	3	3	0.813537	0.41907	0.680723	0.637777	0.923228	1.08668	0.928633	0.979514	1.01987	0.879577	1.20186	1.03377	1.09342	1.08727	1.17446	1.11838	0.570267	0.0157245	0.87583	0.0834403	0.924341	0.434143
TQGVDIAAYGSSK	B4FBC2	1664.81	282.411	0.990141	S(11): 99.0	0	-0.413843	6.467e-16	64.96	5.00593e-05	60.74	0.000131645	48.65	0.00212875	3	3	3	0.935882	0.698213	0.821319	0.818471	1.19269	1.24359	0.8446	1.09363	0.702767	0.756765	1.41686	0.958799	1.01531	1.0003	0.969781	0.995131	0.822476	0.0648973	1.09898	0.478364	0.96349	0.882114
AAEADSEEEK	B4FBC9	1446.62	282.501	1	S(6): 100.0	0	0.465282	8.437e-10	57.53	0.000132365	57.08	0.000145052	59.67	7.9896e-05	2	2	2	1.15447	1.12307	1.22322	1.16692	1.07678	0.944485	1.02702	1.0161	0.714497	0.819473	0.706213	0.746728	1.04538	1.03449	1.07718	1.05235	1.10887	0.0236915	0.96555	0.422875	0.709582	0.00138184
TVEAIEETVAVAVAAAASEEPEAGEPK	B4FBC9	3036.49	138.185	0.963847	S(18): 96.4	0	-0.0819161	1.203e-08	42.33	0.0183653					3
LHTQPDSEDDGTAQDDAR	B4FBH3	2194.9	137.891	0.0269896	S(7): 97.3	0	-0.215786	5.968e-06	46.65	0.00228491	55.09	0.000316711	69.12	1.25462e-05	3	3	3	0.987617	0.786784	0.882057	0.885486	0.881816	1.10982	1.05159	1.01441	0.838134	0.825769	0.963405	0.875769	1.15173	1.14879	1.21834	1.17295	0.75492	0.00991744	0.864833	0.0926544	0.746636	0.00386844
SLELLSLGSGK	B4FBJ3	1471.8	308.538	1	S(9): 100.0	0	1.18414	1.179e-08	55.86	0.000342951	44.19	0.00501673	61.14	0.000101294	2	3	3	1.35099	1.1324		1.24169		1.22779		1.22779		1.54515		1.54515		1.84537	1.6105	1.72794	0.718599	0.0937946
DLAPPTETFTDRPPTSDGPPAPGGPAK	B4FBV8	3057.48	226.485	0.964488	T(6): 96.4	0	0.988131	2.085e-13	42.75	0.0167255	31.99	0.199241	33.32	0.145286	4	4	4	1.06774	0.859221	0.938536	0.955164	1.10237	1.12435	1.22776	1.15149	1.11156	0.976652	1.04619	1.0448	0.839966	0.801907	1.18844	0.943438	1.01243	0.935991	1.22053	0.181877	1.10744	0.475992
GSPMPVSSPWSGGAIAENNDNIASR	B4FC96	2754.24	163.551	1	S(2): 100.0	0	-0.334253	6.939e-07	29.06	0.315131	50.62	0.00222506	25.21	0.761387	3	3	3	1.26286	0.92809	0.851516	1.01416	1.13358	1.13479	0.896452	1.05494	1.22544	0.903536	0.967495	1.03216	0.902605	0.880702		0.891654	1.13739	0.507531	1.18313	0.209835	1.15758	0.350239
GSPMPVSSPWSGGAIAENNDNIASR	B4FC96	2818.2	113.99	0.333277	S(2): 100.0	0	0.869714	2.377e-08	42.29	0.0136986	23.64	1.00278	35.13	0.0778918	3	3	3	1.08427			1.08427		1.08007		1.08007		1.14274		1.14274		2.58683	1.11298	1.8499
GSPMPVSSPWSGGAIAENNDNIASR	B4FC96	2738.23	177.39	1	S(2): 100.0	0	0.87	0.0007836			27.98	0.452585				3			1.09917	0.972126	1.03565	0.94664	1.03798	0.988613	0.991079	0.831009	0.706464	0.871007	0.802827	1.08075	1.07182		1.07629
EPSPEIDDELYNEVYGK	B4FCC2	2365.07	242.548	1	S(3): 100.0	0	-0.211223	2.5e-09	47.46	0.00392419	42.72	0.0119662	32.92	0.107027	3	3	3	1.0916		0.929509	1.01056	0.718161	0.503686	0.881094	0.70098	0.725321	1.29213	1.12866	1.0487	1.44991	1.32183	1.29494	1.35556	0.745491	0.0281059	0.517115	0.00537222	0.77363	0.15455
NFDSQWSHSPR	B4FCC2	1584.68	187.767	0.999993	S(9): 100.0	0	3.06455	2.434e-06	40.29	0.00860573	30.14	0.0860315	29.54	0.102946	3	3	3	0.924144	1.38939	0.983893	1.09914	0.936478	1.19139	0.831149	0.986339	1.06907	0.991009	1.17808	1.07939	1.05392	1.04445	1.02715	1.04184	1.055	0.715369	0.946728	0.632043	1.03604	0.530969
DKSDDEDEAPDPNAVPTDFTSR	B4FCC2	2789.19	211.64	1	S(3): 100.0	0	-3.12608	3.658e-05	34.21	0.0840941					3
QTTIGFYGSD	B4FCC9	1312.55	131.672	0.999533	S(9): 100.0	0	-3.10864	0.0004703	48.22	0.000804528	44.85	0.00179055	36.99	0.0108393	2	2	2	1.24472	1.1555	1.0805	1.16024	0.949694	0.964256	0.92089	0.944946	0.885166	0.98874	1.04978	0.974562	1.01165	0.9937	0.989399	0.99825	1.16227	0.0278325	0.946603	0.0210391	0.976271	0.651004
QLGGLPVSGEHLR	B4FCV5	1586.82	205.973	1	S(8): 100.0	0	2.16002	1.779e-06	41.42	0.0121507	39.43	0.0191562	25.04	0.527489	3	3	3	1.05606	0.892449	1.01759	0.988699	0.994633		1.04387	1.01925	1.2078		0.875506	1.04165	0.925671	0.904928	0.998196	0.942932	1.04854	0.466355	1.08094	0.158547	1.1047	0.500124
SIGDASNCLSMTSLTSIPSEDDQK	B4FCV5	2924.32	65.7641	0.830289	S(6): 83.0	0.002	0.56	0.03908			16.74	5.63166	22.58	1.55051		3	3		1.19911	1.13072	1.16492	0.90667	1.23296	0.928356	1.02266	0.868576	0.539562	0.853728	0.753956	1.13902	1.13796		1.13849
KGLVSYGDGSPDSAGK	B4FD63	2129.98	163.119	0.997507	S(10): 99.8; S(13): 100.0	0	0.540237	0.0007836	32.09	0.134573	33.47	0.0933518			3	3		0.825779	0.889847			1.04963	1.86372	0.705846	1.2064	1.50635	1.38196	1.63423	1.50751	1.19387	1.18227		1.18807		0.00957774	1.01543	0.969616	1.26887	0.042647
GLVSYGDGSPDSAGK	B4FD63	1857.79	236.841	1	S(9): 100.0; S(12): 100.0	0	-0.845586	4.412e-11	50.26	0.00105256	57.81	0.000183211	41.03	0.0087879	2	2	2	0.975637	1.17784	1.04869	1.06739	0.979058	0.876676	0.803843	0.886526	1.06519	0.885976	0.999415	0.983528	0.967037	0.948478	1.11902	1.01151	1.05524	0.523767	0.876436	0.167237	0.972334	0.728738
KSISPSPPLEK	B4FD63	1854.88	148.711	1	S(2): 100.0; S(4): 100.0; S(6): 100.0	0.009	0.35	0.1066					17.45	3.52219			3			1.37892	1.37892		0.971379	0.826676	0.899028		0.742965	0.954743	0.848854
GSDLETEK	B4FDH3	1246.58	180.586	1	S(2): 100.0	0.001	1.71908	0.006135	36.08	0.0241918					2
ASFIPSPR	B4FDH8	1098.55	166.908	1	S(6): 100.0	0	0.214127	0.002263	26.49	0.237066	28.35	0.15967	26.43	0.24025	2	2	2	0.893427	0.847293	0.847306	0.862675	0.987079	0.932011	0.986892	0.968661	1.02973	0.974723	1.04812	1.01752	0.955811	0.938806	0.964913	0.953177	0.905053	0.00621359	1.01624	0.479109	1.06751	0.0509999
LLGSPPGSGYTS	B4FDH8	1359.63	240.656	1	S(4): 100.0	0	0.703512	0.0007836	46.79	0.00197789	46.97	0.00190562	47.69	0.0016145	2	2	2	1.22757	1.25429	1.7086	1.39682	1.30073		0.509477	0.905102	1.06733		1.21226	1.1398	0.807448	0.771889	0.9639	0.847746	1.64769	0.0301931	1.06766	0.862637	1.3445	0.0521277
FDSFSSNADNGGNDTFAR	B4FDJ3	2145.86	196.122	0.968491	S(3): 96.8	0	-0.14781	2.999e-10	49.61	0.00104199	53.5	0.000436633			3	3		1.18962	0.483685	0.840643	0.837984	0.980316	1.13395	0.898884	1.00438	0.836814	0.77091	0.700034	0.769253	1.06222	1.05143		1.05682	0.792927	0.466592	0.950381	0.597402	0.727892	0.0111241
RLDGSQSQSQLSAGGAEDR	B4FE65	2186	129.532	0.0381753	S(7): 96.2	0	2.26815	0.003523	28.37	0.279594					3
KPLSSEESGLGSGNLR	B4FEN1	1999.01	172.206	0.999999	S(12): 100.0	0	0.710064	0.0007836	12.62	11.5092	23.42	0.961162	21.32	1.56177	3	3	3	0.962357	1.28667	1.0678	1.10561	0.957004	1.21343	1.20773	1.12605	0.91149	1.03488	0.830609	0.925661	0.917591	0.896499	1.05167	0.955254	1.1574	0.233255	1.1788	0.154725	0.969021	0.719397
KPLSSEESGLGSGNLR	B4FEN1	2078.98	108.294	0.999999	S(8): 100.0; S(12): 100.0	0.001	0.36	0.009843			22.04	1.24034				3			0.785389	1.1855	0.985442	1.08207		1.0955	1.08879	0.9966		0.921853	0.959227	0.904118	0.881385		0.892752
EDLLGQSK	B4FF20	1257.64	226.183	1	S(7): 100.0	0	1.60545	0.0007836	33.49	0.0552031	42.15	0.00757045	37.7	0.0209139	2	2	2	0.91718	1.03859	0.947733	0.967834	0.967375		0.82851	0.897942	1.43178		1.16522	1.2985	0.870948	0.837752	0.894843	0.867848	1.11521	0.0669795	1.03468	0.628237	1.49623	0.0240502
AAVEPDQSPITQPGAADASPSR	B4FF32	2469.08	285.296	0.980568	S(8): 100.0; S(19): 98.1	0	0.842062	9.243e-14	69.82	1.93194e-05	57.16	0.000363176	53.98	0.000743097	3	3	3	1.26967	0.825153	1.05803	1.05095	0.90301	0.883852	0.890893	0.892585	0.729244	0.868434	0.895861	0.83118	1.35831	1.29209	1.49294	1.38111	0.760945	0.0796994	0.646279	0.00118809	0.601818	0.00217894
AAVEPDQSPITQPGAADASPSR	B4FF32	2389.12	372.601	0.976231	S(21): 97.6	0	-0.142261	4.112e-16	62.74	0.00012289	73.63	9.99676e-06	58.76	0.000307601	3	3	3	1.10627	1.12661	0.895642	1.04284	0.813463	1.03323	0.966623	0.937771	0.987826	0.842646	0.864669	0.89838	1.01067	0.992144	1.01376	1.00552	1.03711	0.641197	0.932618	0.358782	0.893444	0.0788707
VVAQHEEREEEDSD	B4FF90	1895.78	232.584	1	S(13): 100.0	0	-0.0275464	1.254e-09	29.49	0.106331	24.33	0.35016	27.69	0.161705	3	3	3	1.0369	0.969955	1.07491	1.02726	1.04682	0.952369	1.11155	1.03691	0.939005	0.89171	0.92364	0.918118	1.02032	1.00596	1.02586	1.01738	1.00971	0.767774	1.0192	0.696592	0.902434	0.00279845
SRPSPDYGRPASPVYGSYDGPGPVR	B4FFF9	2938.3	233.904	0.479653	S(4): 95.9	0	0.0748172	1.9e-07	28.38	0.538153			14.83	12.7002	4		4	1.18464
SRSPPAK	B4FFF9	1190.56	185.82	1	S(1): 100.0; S(3): 100.0	0.007	0.434431	0.06821	27.9	0.133313					3
NVGDDVRSDSEGEDDHED	B4FFG6	2293.79	210.788	1	S(8): 100.0; S(10): 100.0	0	0.45	0.0007837			25.17	0.072221	15.78	0.626251		3	3		0.761864		0.761864	0.985791	1.07763		1.03171	0.84614	0.773257		0.809699	1.043	1.03334	0.97302	1.01646			1.01501	0.753772	0.796591	0.0132888
TSLPAASDGESDDEGCVDDILR	B4FFH2	2626.04	102.581	0.993686	S(7): 99.6; S(11): 99.6	0	0.38296	2.953e-05	32.53	0.0614876					3
EPIDDDYQDEQANVSVK	B4FFP8	2333.04	184.117	1	S(15): 100.0	0	0.26	0.000752					46.27	0.00438577			3			0.825208	0.825208		0.930029	1.19007	1.06005		0.833468	0.435439	0.634453
HDAEDSGNPSFSSSDEQESAPR	B4FFY6	2652.99	153.443	0.488379	S(14): 98.8	0	0.21	0.001074					33.18	0.0315911			3			0.661897	0.661897	4.16105	4.17777	2.13081	3.48987		3.70189	3.65657	3.67923
NLQGHLGHGSE	B4FG90	1372.61	116.66	1	S(10): 100.0	0	0.882237	7.933e-06	32.19	0.0577677	24.51	0.333288	21.26	0.681208	3	3	3	1.23255	1.09915	0.889565	1.07375	1.0028		0.863279	0.933041	1.29055		1.15916	1.22486	0.789258	0.749881	0.803249	0.780796	1.3752	0.04421	1.19499	0.0724498	1.56873	0.00359217
EQEEDDSDVEAGDFVED	B4FGG0	2151.79	70.9068	1	S(7): 100.0	0	0.39	0.01309					33.17	0.0212057			2
SLESDHNDDKDSEEEIASSSSR	B4FGV9	2885.16	301.423	0.999952	S(4): 100.0; S(12): 100.0	0	0.531884	6.448e-08	39.6	0.0160086	25.63	0.397845	38.89	0.0186581	4	4	4	1.08387	0.903978	1.02716	1.005	1.01305	1.05912	1.03471	1.03563	0.969405	0.972558	0.913675	0.951879	1.04429	1.03396	0.933872	1.00404	1.00096	0.988678	1.03146	0.448627	0.948049	0.2629
YLTQDDWSPTETK	B4FGW1	1951.89	192.293	0.979937	S(8): 98.0	0	0.572667	1.046e-09	48.26	0.00282362	41.82	0.0124396	37.35	0.0348734	3	3	3	1.05277	0.736553	0.726496	0.838607	1.37201	1.06384	0.839949	1.09194	0.765713	0.800925	0.873545	0.813394	1.02157	1.00837	1.01389	1.01461	0.826531	0.17594	1.07621	0.642564	0.801681	0.00325845
MTAGMSSMSFK	B4FH61	1545.67	175.799	1	S(9): 100.0	0	-0.774899	3.894e-09	55.34	0.000277941	51.32	0.000726836	39.32	0.0112857	3	3	3	1.11264	0.935382	0.695457	0.914492	0.825928	1.03379	0.906462	0.92206	1.16717	1.22213	1.33955	1.24295	0.890433	0.867075	0.78919	0.848899	1.07727	0.626688	1.08618	0.341341	1.46419	0.00266943
VEQPIEGDEMDLDSEDEEEELNIPVIK	B4FHA8	3498.59	247.572	1	S(14): 100.0	0	1.30036	4.019e-16	85.11	1.06478e-06	68.48	4.92129e-05	75.71	9.31815e-06	3	3	3	0.962717	1.25031	1.21235	1.14179	0.773322	0.905309	0.75123	0.809954	1.01128	0.925421	0.936987	0.957896	0.918441	0.896759	1.10571	0.973636	1.17271	0.207555	0.831886	0.116429	0.983834	0.836721
VEQPIEGDEMDLDSEDEEEELNIPVIK	B4FHA8	3482.59	233.93	1	S(14): 100.0	0	2.33487	4.112e-16	67.15	6.64707e-05	67.61	5.92094e-05	68.52	4.80376e-05	3	4	3	1.45166	0.926737	0.809832	1.06274	0.898942	0.992555	1.01655	0.969349	1.17739	0.973467	1.14888	1.09991	0.921474	0.900349	1.06858	0.963468	1.10304	0.652493	1.0061	0.931126	1.14162	0.174931
SLQSSYEQESPSVNR	B4FHH1	1934.86	173.087	0.999997	S(12): 100.0	0	1.03425	6.058e-08	35.45	0.0446042	40.14	0.0151148	16.32	3.6507	3	3	3	1.11211	1.1332		1.12265	1.02129	1.07264		1.04697	0.905543	1.08422		0.99488	0.947903	0.932411	1.06474	0.981685	1.1436	0.0812925	1.0665	0.336732	1.01344	0.88739
LADLNAEAQESGDDEDDNVWEEG	B4FHH9	2745.08	87.2295	1	S(11): 100.0	0	0.298625	0.001106	26.79	0.207422	45.85	0.00270547	42.79	0.00538116	3	3	3	0.742413	1.00189	0.731577	0.825292	1.17005	0.926225	0.993353	1.02988	1.06333	1.07743	1.12958	1.09011	0.764814	0.713165	0.426311	0.634763	1.30016	0.23795	1.62246	0.0366513	1.71735	0.0131819
ALSAAGSFGK	B4FHK5	1276.65	244.207	0.999995	S(7): 100.0	0	-2.02204	0.00043	51.42	0.000998734	52.7	0.000781918	66.78	2.91753e-05	2	2	2	0.965692	0.940937	1.01175	0.972794	0.773095	1.07949	1.04345	0.965345	1.14088	0.89365	0.884082	0.97287	0.86716	0.831394	0.900225	0.86626	1.12298	0.0206926	1.11438	0.372263	1.12307	0.28462
ALSAAGSFGK	B4FHK5	1356.62	222.752	1	S(3): 100.0; S(7): 100.0	0	0.870051	3.485e-05	43.26	0.00457901	40.94	0.00772761	42.87	0.00497309	2	2	2	0.982712	0.98294	1.15365	1.03977	1.0203	1.01877	0.968366	1.00248	1.09754	1.04014	0.958494	1.03206	0.881072	0.849664	1.00045	0.910394	1.14211	0.151715	1.10115	0.133371	1.13364	0.117423
ATESESGEETVDEEGGNAGGSSK	B4FHL0	2675.05	282.401	0.998444	S(4): 99.9; S(6): 100.0	0	0.679933	8.839e-14	70.23	9.56006e-06	64.02	4.08563e-05	48.42	0.00135031	3	3	3	1.13755	1.29209		1.21482	0.807358	1.30109		1.05422	0.972358	1.0546		1.01348	1.03807	1.02815	0.790975	0.952397	1.27554	0.114837	1.10692	0.663117	1.06413	0.613344
TESGIFR	B4FIC1	1033.48	170.16	1	S(3): 100.0	0.006	0.535236	0.05802	21.92	0.467555					2
GRDSDDEDFRDR	B4FIM9	1706.69	288.729	1	S(4): 100.0	0	-0.315049	0.01198	27.36	0.121028	27.44	0.118098	23.31	0.313128	3	3	3	0.980068	0.976008	0.915968	0.957348	0.847997	0.852936	0.888944	0.863292	1.02742	1.02625	1.02802	1.02723	1.13476	1.1287	0.931698	1.06505	0.898872	0.197921	0.810562	0.0411525	0.964487	0.60099
GEATVDVDSGNESD	B4FIW2	1698.59	274.42	1	S(9): 100.0; S(13): 100.0	0	-1.61096	6.577e-05	66.86	4.02853e-06	69.97	1.97862e-06	72.08	1.20481e-06	2	2	2	0.88557	0.814114	0.98527	0.894985	1.28185		1.1421	1.21198	1.33543	0.940127	1.1633	1.14629	1.36436	1.29665	1.07207	1.24436	0.719231	0.0260989	0.973974	0.812864	0.921183	0.53471
NQAGDEESDEEDEDFVADK	B4FIW2	2509.99	289.557	1	S(8): 100.0	0	-1.24169	4.019e-16	85.91	2.58372e-07	44.16	0.00379295	36.32	0.0223429	3	3	3	1.17637	0.562378	0.779064	0.83927		2.24403	1.33217	1.7881		0.684055	0.812749	0.748402		1.62019	1.16865	1.39442	0.601878	0.148225	1.28233	0.520001	0.536712	0.11058
AALQEDIESDDGDLDDEVDDGPEDEPEHDAEDAPAEPAIR	B4FJ52	4528.86	307.654	1	S(9): 100.0	0	-0.528871	2.793e-06	49.4	0.00246107	57.62	0.000381943	57.99	0.000346065	4	4	4		4.8018	0.687154	2.74448		1.22006	1.15135	1.1857		1.34704	1.31145	1.32924
EQDNAPLSDDFPEDENEEDFDNR	B4FJ63	2964.14	153.125	1	S(8): 100.0	0	-0.072789	8.064e-09	40.76	0.00840299					3
EQPAASE	B4FJS8	955.391	143.038	1	S(6): 100.0	0	1.82058	0.002213	31.57	0.0151865					2
FSNLSLK	B4FK79	1176.63	149.528	1	S(5): 100.0	0.006	0.51	0.05579			32.46	0.082975				2			0.65017	1.00941	0.829789	0.991818	0.979912	1.04364	1.00512	1.05744	1.07294	0.990545	1.04031	0.952231	0.935881		0.944056
LAQVVSDPSLTK	B4FKM0	1625.88	176.477	0.999659	S(9): 100.0	0	-0.192581	7.635e-11	47.85	0.00264627	28.49	0.224757			3	3		1.10424	1.10332		1.10378	1.07114	1.03967		1.0554	1.17711	1.13789		1.1575	0.934987	0.914551		0.924769	1.19357	0.00324902	1.14126	0.0200119	1.25166	0.00890851
AQTAAVSSPSVTPASPSGK	B4FKM0	2111.07	170.21	0.970725	S(15): 97.1	0	0.267227	0.000107	53.98	0.00094227	24.33	0.856397	64.25	8.49393e-05	3	3	3	0.979539	0.389469	1.24722	0.872077	0.860944	0.596266	0.780083	0.745765	0.92224	1.44002	0.898338	1.08687	1.01947	1.00366	0.900369	0.974502	0.894895	0.70965	0.765278	0.057793	1.1153	0.567569
EEPPSNGSPESEK	B4FLG2	1754.77	160.604	0.999366	S(8): 99.9	0	-1.8282	7.443e-05	31.01	0.0941095	31.88	0.0766037	26.96	0.245976	3	3	3	0.861029	1.00998	1.11953	0.996845	0.941549	1.01165	0.802383	0.918526	1.09139	0.808525	0.756852	0.88559	0.978807	0.961083	0.98697	0.97562	1.02176	0.792019	0.94148	0.409021	0.90772	0.436545
VSAGPGPENSGDDDPTVVEDSVAPQK	B4FLR0	2935.35	241.062	0.999974	S(10): 100.0	0	0.718247	1.494e-09	70.89	2.44737e-05	80.11	2.94349e-06	47	0.00595686	3	3	3	0.832077	0.946782	0.783447	0.854102	1.05738	0.944139	1.1375	1.04634	1.01432	1.03238	1.0018	1.01617	1.11056	1.10753	1.73793	1.31867	0.647697	0.0969657	0.79348	0.277813	0.770598	0.222825
AELSLNR	B4FM31	1026.51	162.873	1	S(4): 100.0	0.003	0.479699	0.02204	22.3	0.593849	26.32	0.232062	25.75	0.268334	2	2	2	0.693344	0.736659	1.31287	0.914292	0.784642	0.754703	0.898121	0.812489	1.0427	1.80377	0.817605	1.22136	1.11957	1.11253	1.01436	1.08215	0.844885	0.453845	0.75081	0.00819627	1.12864	0.667059
GRDSDDDDFRDR	B4FM75	1692.67	231.738	1	S(4): 100.0	0.001	0.346164	0.0128	29.5	0.0624403	22.47	0.321058	24.49	0.201643	4	3	3	1.06014	0.830608	0.970364	0.953703	0.883727	0.895849	0.884843	0.888139	0.953268	0.937022	0.938358	0.942883	1.11163	1.10778	1.01237	1.07726	0.885302	0.171439	0.824441	0.00443688	0.875258	0.0150098
GRDSDDDDFR	B4FM75	1421.55	196.002	1	S(4): 100.0	0	0.446487	0.0007919	28.08	0.0564038	35.62	0.00993821			3	3		1.14143	1.18166	0.959317	1.09414	1.05841	0.965315	1.28247	1.10206	1.10475	1.29026	1.00447	1.13316	1.02469	1.01028		1.01749	1.07533	0.450006	1.08313	0.536834	1.11369	0.363459
DADVSDDEGK	B4FMP7	1418.59	136.7	1	S(5): 100.0	0	0.853922	0.0001773	39.66	0.00758626	28.87	0.0974182			2	2		1.18184	0.924741	1.11614	1.07424	0.921206	0.879896	0.852104	0.884402	0.997513	1.03327	0.941252	0.990677	1.10355	1.09999		1.10177	0.975015	0.800139	0.802709	0.00356823	0.899168	0.0489269
SRPSPDYGRPASPVYGSYGR	B4FMQ0	2473.08	195.805	0.0469733	S(4): 100.0; Y(7): 95.3	0	-1.01	1.763e-05	23.78	0.823348	18.7	2.69793	16.84	4.08646	4	4	4	0.945688	1.44571	0.931848	1.10775	1.16721	1.11333	1.07184	1.11746	1.64685	1.96583	2.13795	1.91688	0.900366	0.875884	0.966423	0.914224	1.21168	0.321439	1.2223	0.00625759	2.09673	0.00237793
SRSPPANR	B4FMQ0	1188.5	167.296	1	S(1): 100.0; S(3): 100.0	0.003	0.361923	0.02128	25.01	0.154595	24.72	0.165271	22.38	0.283267	3	3	3	1.08602	1.3305		1.20826	0.817712	1.21463		1.01617	0.974793	0.860224		0.917509	1.06624	1.05799	1.28586	1.1367	1.06296	0.626869	0.89397	0.543758	0.807171	0.12898
FLEEPVAFEVYSPDR	B4FN49	2021.94	277.395	0.999579	S(12): 100.0	0	-0.073218	1.404e-14	66.95	3.98728e-05	29.3	0.236272	63.77	8.15172e-05	3	3	3	1.06318			1.06318		1.39668		1.39668		1.28793		1.28793		1.45013	1.25425	1.35219
SHQQGSGHGDDGDQESR	B4FNB7	2020.79	140.539	0.998661	S(6): 99.9	0	0.58	0.00683			40.58	0.0054774	33.09	0.0304854		3	3		0.718856	0.805509	0.762183	1.22426	1.1628	1.09164	1.15956	1.20446	1.18595	1.24808	1.21283	0.722573	0.659533	0.642285	0.674797	1.1295	0.148146	1.71839	0.000436868	1.79733	6.12154e-05
GRSPPPPR	B4FND7	1087.55	137.327	1	S(3): 100.0	0	-0.0672607	0.001591	40.35	0.00896739	32.04	0.0548589	29.42	0.111545	3	3	3	0.926339	0.97213		0.949234	1.10364	1.02855	1.7216	1.2846	0.973448	1.45027	1.36243	1.26205	1.06245	1.05275	1.13637	1.08386	0.875794	0.0386059	1.18521	0.415385	1.16441	0.297411
SPPADSDGSPLHR	B4FND7	1719.63	217.355	1	S(1): 100.0; S(6): 100.0; S(9): 100.0	0	0.180654	2.873e-05	29.02	0.0362784	23.04	0.143763	15.34	0.859701	3	3	3	0.988675	1.00328	1.1583	1.05008	0.871772	0.892073	1.09355	0.952464	0.976335	1.0212	0.868773	0.955435	0.895844	0.872021	0.912444	0.893437	1.17533	0.0477707	1.06607	0.456904	1.06939	0.255196
GNDYSASPR	B4FND7	1270.46	150.881	0.499858	S(7): 100.0	0	0.30523	0.0001161	33.65	0.00817729	27.03	0.0375499	19.15	0.230467	2	2	2	1.28997	0.962628	0.909492	1.05403	0.978996	0.997322	1.02691	1.00108	0.776395	0.868504	0.756165	0.800355	1.22082	1.19576	1.16989	1.19549	0.881674	0.303351	0.837379	0.000660982	0.66948	0.000462104
RGNDYSASPR	B4FND7	1426.56	214.988	0.999983	S(6): 100.0; S(8): 100.0	0	0.444236	0.0001042	41.21	0.00300463	32.44	0.0221224	25.12	0.12166	2	2	3	1.12132	1.02223	1.41755	1.18703	0.771559		0.660454	0.716006	0.914594		0.904741	0.909668	1.10287	1.0988	1.08312	1.09493	1.08412	0.481839	0.653929	0.00290118	0.8308	0.0002185
SPPADSDGSPLHR	B4FND7	1639.66	425.006	1	S(1): 100.0; S(9): 100.0	0	-0.0182425	4.952e-16	100.66	7.0568e-09	101.09	6.39157e-09	101.22	6.20308e-09	3	3	3	1.09336	1.0523	0.767166	0.970945	1.11606	1.15092	1.28167	1.18288	1.04883	1.08885	1.26634	1.13467	1.05833	1.04802	1.03311	1.04649	0.927813	0.503334	1.13034	0.0553615	1.08427	0.259873
RSPPADSDGSPLHR	B4FND7	1795.76	446.634	1	S(2): 100.0; S(10): 100.0	0	-0.0644742	2.281e-14	91.26	7.54155e-08	79.59	1.12099e-06	78.19	1.52919e-06	3	3	3	1.1322	1.07186	1.03785	1.08064	0.958364	1.17481	1.05832	1.06383	1.39889	0.862041	1.03016	1.09703	1.06345	1.05487	1.06602	1.06145	1.01808	0.527903	1.00225	0.971471	1.03352	0.833451
RSPPADSDGSPLHR	B4FND7	1875.73	201.856	1	S(2): 100.0; S(7): 100.0; S(10): 100.0	0	-0.0644742	0.001729			24.33	0.21825	45.69	0.00147431		3	3		1.0391	0.8949	0.967	1.0298	1.15702	1.28218	1.15633	0.960428	0.912355	0.779353	0.884045	1.00858	0.988967	0.866121	0.954556	1.01304	0.884467	1.21138	0.0774598	0.926132	0.371651
RYSPPYRSPPR	B4FND7	1679.76	132.367	0.93646	S(3): 96.8; Y(6): 96.8	0.007	0.220893	0.06611	20.52	1.10628			14.93	4.00743	4		4	1.03451		1.04228	1.03839		0.86358	0.881722	0.872651		0.946648	0.862824	0.904736
SYSPASRDDADNVYEK	B4FND7	2344.9	199.262	0.998236	S(1): 100.0; S(3): 99.8; S(6): 100.0	0.009	0.21	0.1074					17.23	1.28774			3			1.53943	1.53943		1.05899	0.775147	0.917068		0.568564	0.543482	0.556023
AAEPEEESDEEMGFSLFDD	B4FNM4	2370.9	404.916	1	S(8): 100.0	0	2.08709	2.423e-06	77.22	1.20915e-06	81.07	4.98288e-07	76.84	1.30108e-06	2	2	2	1.08623	1.11215	1.10142	1.09994	0.864072	1.11507	0.886085	0.955077	1.06007	0.95054	0.952057	0.987557	1.12419	1.11824	1.09671	1.11305	0.98822	0.308031	0.858074	0.121846	0.887255	0.0279774
AAEPEEESDEEMGFSLFDD	B4FNM4	2386.9	422.619	1	S(8): 100.0	0	2.11887	4.019e-16	88.9	8.69568e-08	88.45	9.40927e-08	88.34	9.55537e-08	2	2	2	1.02102	0.939359	1.24568	1.06869	1.05612	1.11039	1.1222	1.09624	0.989654	1.01495	1.01339	1.006	1.07823	1.06821	1.03896	1.0618	1.00648	0.944142	1.03243	0.216821	0.947446	0.0176905
AAEPEEESDEEMGFSLFDD	B4FNM4	2466.81	86.1885	1	S(8): 100.0; S(15): 100.0	0.005	-7.987	0.05256	22.67	0.108421					3
LLESNINEHSSEEDIR	B4FNU7	2188.92	129.602	1	S(10): 100.0; S(11): 100.0	0	-2.05449	5.475e-06	43.76	0.00552624	20.91	1.10169	28.31	0.203721	3	3	3	1.10826	0.73655	1.00625	0.950354	0.521794	0.842366	0.914457	0.759539	0.967839	0.77724	0.894892	0.87999	1.23949	1.21736	0.88302	1.11329	0.853645	0.366028	0.682248	0.101417	0.790442	0.142398
FASVSPPR	B4FPT5	1164.5	156.021	1	S(3): 100.0; S(5): 100.0	0.002	1.04284	0.04032	28.62	0.0869769	28.21	0.0952861	31.88	0.0409613	2	2	2	1.67752	1.49637		1.58695	0.992037	0.954548		0.973292	1.03292	0.905424		0.969174	1.0636	1.05491	1.12191	1.08014	1.4692	0.00607333	0.901079	0.0395203	0.897266	0.135664
RFASVSPPR	B4FPT5	1320.6	212.103	1	S(4): 100.0; S(6): 100.0	0	0.135238	0.005574	38.14	0.0141338	36.79	0.0191716	37.6	0.0153013	3	3	3	1.21952	1.28251	1.45689	1.31964	1.03854		1.05485	1.04669	0.769639		0.774023	0.771831	0.948117	0.9327	1.08637	0.989062	1.33423	0.0185228	1.05827	0.430128	0.780367	0.0411476
MTPPDSPPR	B4FPT5	1301.51	290.25	1	T(2): 100.0; S(6): 100.0	0	-0.967018	4.49e-05	43.49	0.00132299	46.42	0.000676121	48.72	0.000401487	2	2	2	1.38063	1.36828	0.740932	1.16328	1.01074	0.811532	0.858975	0.893748	1.10565	0.97171	1.20283	1.0934	0.911245	0.891039	1.04222	0.948168	1.22687	0.376571	0.942606	0.516227	1.15317	0.151487
MTPPDSPPRR	B4FPT5	1457.61	210.704	1	T(2): 100.0; S(6): 100.0	0.001	0.519605	0.01536	26.19	0.140655			27.3	0.108932	3		3	1.1449		1.35716	1.25103		0.79609	0.752427	0.774259		0.959684	1.03505	0.997367
LSSQTPNNSPAGR	B4FPY6	1632.69	134.792	0.996699	T(5): 99.7; S(9): 100.0	0	0.89801	0.0003984	35.61	0.0211725	20.11	0.754642			3	3		0.822902	0.940839	0.787138	0.850293	0.839121	1.12446	1.23518	1.06625	1.38528	1.00102	1.16467	1.18366	1.00325	0.984097		0.993672	0.855708	0.0980629	1.07304	0.666584	1.1912	0.278461
RTASPPPASPSSAAAK	B4FPZ2	1943.92	373.757	0.983596	S(4): 98.4; S(9): 100.0	0	-1.10325	3.509e-05	88.86	2.45797e-07	85.26	5.66216e-07	89.04	2.37128e-07	3	3	3	1.06768	0.815768	0.808141	0.897197	1.11918	1.03733	1.36486	1.17379	0.742173	0.711113	0.724901	0.726062	1.02722	1.01418	0.995315	1.01224	0.886351	0.250942	1.1596	0.177519	0.717285	2.44663e-05
TASPPPASPSSAAAK	B4FPZ2	1787.82	512.084	0.988655	T(1): 98.9; S(8): 100.0	0	-2.19816	4.141e-16	81.28	1.65368e-06	79.77	2.34601e-06	78.35	3.27747e-06	3	3	3	0.876866	0.746487	1.02344	0.882265	0.989125	1.14653	1.01861	1.05142	1.09034	0.944745	0.689897	0.908327	0.952936	0.937544	0.944293	0.944924	0.933688	0.477873	1.11271	0.0931477	0.96127	0.770268
TASPPPASPSSAAAK	B4FPZ2	1707.85	368.473	0.988508	T(1): 98.9	0	-0.822708	1.747e-09	51.28	0.00187039	54.68	0.000866339	55.26	0.000748054	3	3	3	1.13438	0.947823	1.38115	1.15445	0.740982	0.625991	0.646944	0.671305	0.861712	0.923893	0.90333	0.896312	1.08667	1.08104	1.03827	1.06866	1.08028	0.534621	0.628174	0.000498267	0.838723	0.00194034
ALPNEEQCSQGDK	B4FQ05	1843.81	88.0746	1	S(9): 100.0	0.003	0.19	0.05953			23.68	0.506759	23.94	0.478925		3	3		0.886518	0.822381	0.854449	1.061	0.880658	1.20234	1.048	1.21272	1.09227	1.02098	1.10866	0.928942	0.905866	0.944151	0.92632	0.922413	0.0819883	1.13136	0.264109	1.19684	0.0330238
AQSMPSTPTTPVTPSSSSSSTTPR	B4FQ41	2696.16	183.997	0.30767	S(3): 99.9	0	-0.752031	0.0005861	23.22	0.948336	23.04	0.99095	18.18	3.05706	3	3	3	0.35335			0.35335	1.2932	0.702542		0.997873	1.37966	0.766566		1.07311	0.623184	0.52748	0.520294	0.556986			1.79156	0.144002	1.92664	0.113017
TGGATAAAPVSQASWGSLDSK	B4FQ71	2330.12	159.175	0.998944	S(17): 99.9	0	-1.78252	3.39e-13	60.46	0.000234634					3
RRSYTPDDINDR	B4FQ73	1811.76	250.38	0.999291	S(3): 100.0; T(5): 100.0	0	0.392855	5.316e-07	49.91	0.000920887	53.55	0.000397193	53.61	0.000391743	3	3	3	1.14902	1.14322		1.14612	1.06225	1.08788		1.07506	0.929508	1.15778		1.04364	0.989711	0.973313	1.03343	0.998818	1.14748	0.00796561	1.07634	0.0557298	1.04488	0.646203
RDDYSASPPR	B4FQ73	1467.58	198.251	0.978218	S(5): 97.8; S(7): 100.0	0	0.202962	0.005612	31.06	0.0390148	19.81	0.532285	30.1	0.0495948	3	3	3	1.0065	1.05249	1.37748	1.14549	0.978511	0.850186	0.948477	0.925725	0.86585	0.925348	0.850121	0.88044	0.92714	0.905133	0.927248	0.91984	1.24531	0.12597	1.0064	0.888625	0.957166	0.176849
SPAGEEDEEPR	B4FQ73	1439.58	111.087	1	S(1): 100.0	0.004	-0.428949	0.0379	23.05	0.284884	19.63	0.637569	20.47	0.525445	2	2	2	1.13495	0.874327	0.986917	0.998731	0.919773	0.782991	1.00329	0.902019	0.918423	0.885887	1.05344	0.952583	1.17717	1.17298	1.07502	1.14172	0.874759	0.158151	0.790052	0.0295916	0.834339	0.0365508
GRSQSYSPAPK	B4FQ73	1705.7	368.324	1	S(3): 100.0; S(5): 100.0; S(7): 100.0	0	0.334692	0.001152	26.94	0.173575	29.62	0.0937002	30.14	0.082933	3	3	3	1.16744	1.20878	0.842622	1.07295	0.866851	1.18038	0.89536	0.980862	1.09596	1.21746	1.31388	1.2091	0.98629	0.970849	0.958385	0.971841	1.10404	0.432832	1.00928	0.932738	1.24413	0.020248
RRDDYSASPPR	B4FQ73	1623.68	186.713	0.997923	S(6): 99.9; S(8): 99.9	0.001	0.324411	0.007351	33.81	0.0300287	19.39	0.830302	22.88	0.368904	3	4	3	1.10173	0.527047	1.64997	1.09291	0.825946		1.13763	0.981789					1.5011	1.33529	1.20348	1.34662	0.811595	0.491526	0.729075	0.108003
RSYTPDDINDR	B4FQ73	1655.66	271.42	0.999995	S(2): 100.0; T(4): 100.0	0	0.346952	0.0006185	51.36	0.000398105	46.91	0.00110917	57.64	9.36697e-05	2	3	3	1.15321	1.22164	0.962636	1.1125	0.994563	0.988704	1.16466	1.04931	0.845622	0.506365	0.81873	0.723572	1.05674	1.04703	1.1209	1.07489	1.03499	0.666148	0.976201	0.701872	0.673159	0.0343179
GRYSPAYSPPR	B4FQ73	1554.66	252.957	0.000165881	Y(3): 100.0	0	0.733944	0.0007836	50.37	0.000732829	50.67	0.000683916	30.31	0.0751404	3	3	3	1.08527	1.19954	0.729055	1.00462	1.01535	0.974463	1.05894	1.01625	1.04727	0.973684	1.09636	1.0391	0.924144	0.903214	1.00662	0.94466	1.06347	0.700721	1.07578	0.147146	1.09998	0.118322
DDYSASPPR	B4FQ73	1311.48	249.043	0.999669	S(4): 100.0; S(6): 100.0	0	-1.14717	0.01114	32.01	0.0116773	30.98	0.0165185	38.43	0.00274896	2	2	2	1.20561	1.19201	0.752419	1.05001	1.0806	1.05666	1.0386	1.05862	0.948242	0.847882	0.95707	0.917731	1.04956	1.03943	0.949276	1.01276	1.03679	0.818685	1.04529	0.250032	0.906172	0.115221
GRSPPPR	B4FQ73	990.5	104.495	1	S(3): 100.0	0.002	-0.161126	0.04137	24.26	0.297354			30.35	0.0727448	3		3	0.764925		1.13307	0.948999		1.84172	0.962362	1.40204		0.608231	0.92412	0.766175
SYTPDDINDR	B4FQ73	1499.56	202.987	0.98299	S(1): 100.0; T(3): 98.3	0.007	-2.33252	0.08724					26.89	0.0427707			2
SYTPDDINDR	B4FQ73	1419.59	146.701	0.999996	S(1): 100.0	0.003	-2.33252	0.03663	33.95	0.0207802					2
NAVEDDAESDDEEVPEGR	B4FQI5	2199.87	394.803	1	S(9): 100.0	0	0.252911	4.019e-16	105.66	2.27638e-09	95.83	2.16679e-08	105.29	2.46402e-09	3	3	3	0.970553	1.12244	1.63513	1.24271	0.56793	0.667482	0.683891	0.639767	0.770216	0.608896	0.569924	0.649679	1.07331	1.06432	1.00393	1.04719	1.18671	0.38837	0.61094	0.000648268	0.620404	0.00363333
VSSAENDGQPESPK	B4FQJ5	1812.83	276.028	1	S(12): 100.0	0	-0.388921	6.996e-06	52.59	0.000788481	58.04	0.000226603	51.79	0.000953923	3	3	3	0.743271	0.800515	0.954733	0.832839	1.1012	1.01988	0.902669	1.00792	0.852957	1.00071	1.01553	0.9564	0.984043	0.966568	0.987393	0.979334	0.850414	0.0822249	1.02919	0.647894	0.976582	0.683645
SFDELSDDDDVYEDSD	B4FQK5	2169.71	324.917	1	S(6): 100.0; S(15): 100.0	0	0.720489	8.205e-14	77.03	3.14072e-07	88.86	2.06727e-08	89.17	1.92485e-08	2	2	2	0.769602	0.955212	0.976146	0.90032	0.871677	0.808609	0.939407	0.873231	1.00236	1.02046	1.00541	1.00941	1.00123	0.982103	1.03886	1.0074	0.893709	0.189005	0.866819	0.0313769	1.002	0.914334
SFDELSDDDDVYEDSD	B4FQK5	2089.74	237.404	1	S(6): 100.0	0	0.87561	7.522e-05	68.63	4.54447e-06	56.53	7.22576e-05	72.13	1.98402e-06	2	2	2	0.947391	0.664053				0.662071	0.66215	0.66211		2.40967	1.31844	1.86405		1.69738	1.13467	1.41602		0.192295	0.467585	0.115614	1.3164	0.5414
YTIEQSIPESPENGSVDGR	B4FR07	2302.04	225.614	0.97192	S(10): 97.2	0	0.342252	1.576e-13	50.73	0.00165717	45.37	0.00558879	47.91	0.00299183	3	3	3	1.14496	1.12949	1.48338	1.25261	0.843757	0.837325	0.750171	0.810418	0.879354	0.830481	0.691071	0.800302	1.17306	1.16927	0.932628	1.09165	1.14744	0.31496	0.742375	0.0297515	0.733109	0.0404038
YTIEQSIPESPENGSVDGR	B4FR07	2382.01	143.198	0.0362532	S(10): 96.4; S(15): 100.0	0	0.342252	0.001466			31.67	0.0997667	13.21	6.38934		3	3		1.27812	0.942424	1.11027	0.969244	1.01374	1.07997	1.02098	0.965311	1.0018	0.980976	0.982694	1.01381	0.997838	0.91754	0.976397	1.13711	0.381659	1.04566	0.36667	1.00645	0.851797
TLANPVGVGSSSR	B4FR07	1468.73	189.456	0.98237	S(10): 98.2	0	0.938414	9.49e-05	29.86	0.142211	24.21	0.536731	19.69	1.50573	2	2	3	1.04969	0.936684	1.12409	1.03682	0.895985	0.925573	0.836893	0.88615	0.876535	0.700069	0.983231	0.853278	1.03185	1.01904	0.938966	0.99662	1.04034	0.550518	0.889155	0.0473648	0.856172	0.176843
TESEEGSTEEEQDDDSSK	B4FR15	2449.89	206.615	0.999998	S(7): 100.0; T(8): 100.0	0	-0.356454	4.652e-12	53.09	0.000214281	35.65	0.0119935	57.31	8.10932e-05	3	3	3	0.828909	0.800872	0.783282	0.804354	1.12371	1.26386	1.32374	1.2371	1.27748	1.22025	1.11546	1.2044	0.737391	0.668701	1.69944	1.03518	0.777022	0.526338	1.19507	0.582358	1.16347	0.641072
LEGYEAVQDEDPATPK	B4FR76	2129.99	220.311	1	T(14): 100.0	0	0.499862	4.031e-09	42.1	0.0133739	35.88	0.0569001	46.86	0.00446745	3	3	3	1.00273	1.0481	1.13122	1.06068	0.726941	0.909729	0.967007	0.867892	0.932314	0.80745	0.872302	0.870689	1.10437	1.10062	0.933329	1.04611	1.01393	0.840272	0.829641	0.124087	0.832314	0.0587635
GNWGTATDELIAQDAEDSPKMEEAAPVAEK	B4FR90	3685.74	318.441	1	S(18): 100.0	0	2.6442	3.899e-07	72.73	2.04774e-05	65.11	0.000119057	68.69	5.20886e-05	4	4	4	1.19696	1.38501	1.00259	1.19485	0.959951	0.952209	0.958435	0.956865	1.04646	0.98397	0.999657	1.01003	0.965982	0.947158	1.15717	1.02344	1.16749	0.255215	0.934953	0.377477	0.986901	0.856768
GNWGTATDELIAQDAEDSPK	B4FR90	2486.13	305.225	1	S(18): 100.0	0	-0.353244	4.112e-16	60.76	0.000201848	74.65	8.24185e-06	68.81	3.20389e-05	3	3	3	2.72705	0.943267	1.48924	1.71985	0.924223	0.95275	0.970781	0.949251	0.694561	0.871687	0.493996	0.686748	1.20819	1.1917	1.02965	1.14318	1.50445	0.338342	0.830362	0.0295989	0.600736	0.0206803
GNWGTATDELIAQDAEDSPKMEEAAPVAEK	B4FR90	3701.73	244.421	1	S(18): 100.0	0	-1.66551	6.266e-14	49.36	0.00416349	49.64	0.0038454	42.93	0.0180278	4	4	4	1.20274	1.04382	1.38106	1.20921	0.694949	0.849275	0.730183	0.758136	0.747726	0.65295	0.540512	0.647063	1.18923	1.17902	0.872363	1.0802	1.11942	0.416409	0.701845	0.0475375	0.599019	0.0225539
GFSGDNGNEFQGGYGGGGYGDGAVTGGSEGER	B4FR90	3236.29	227.897	0.99994	S(28): 100.0	0	-0.283309	1.203e-12	53.19	0.000735671	42.2	0.00864372	35.46	0.0421834	3	3	3	0.940944	1.70141		1.32118	0.960308	1.17749		1.0689	0.894514	0.832423		0.863469	1.0449	1.03444		1.03967	1.27077	0.536234	1.02812	0.81322	0.830524	0.0304738
DGADSADDGNASPLALPR	B4FRR3	2045.83	403.876	1	S(5): 100.0; S(12): 100.0	0	0.335495	4.019e-16	93.42	3.81053e-08	83.38	3.81823e-07	101.21	6.22873e-09	3	3	3	1.02069	1.10756	1.07444	1.06756	1.3027	1.09325	1.10821	1.16805	0.879267	0.934277	0.915244	0.909596	0.842468	0.804757	0.85431	0.833845	1.28029	0.00135466	1.4008	0.0084188	1.09085	0.0261625
VQEPEASDEDEDDEEEDIEEDEK	B4FRW3	3091.21	370.902	1	S(7): 100.0	0	1.10387	2.288e-14	68.28	1.69174e-05	63.93	4.62228e-05	64.42	4.01526e-05	3	3	3	1.27892	1.47779	1.24612	1.33428	0.960034	1.04543	1.0156	1.00702	1.18089	0.941659	1.18589	1.10281	0.888211	0.861996	0.995777	0.915328	1.4577	0.0072896	1.10017	0.128548	1.20483	0.106718
VQEPEASDEDEYDDEDDEPQK	B4FRW3	2850.12	383.666	1	S(7): 100.0	0	-0.270899	4.019e-16	78.65	1.51946e-06	76.44	2.51047e-06	37.46	0.0197869	3	3	3	1.10327	0.983344	0.882659	0.989757	1.04945	0.979523	1.07323	1.03407	0.855071	0.908675	0.963556	0.909101	1.06605	1.05626	1.47517	1.19916	0.825373	0.240494	0.862325	0.306253	0.758113	0.109779
SRSPQDQVMSPPPK	B4FRX1	2081.88	289.337	1	S(1): 100.0; S(3): 100.0; S(10): 100.0	0	-0.0677044	0.0004488	33.81	0.0517393	34.15	0.0502277	41.56	0.00876282	3	3	3	1.23069	1.21195	1.1994	1.21401	0.761804	0.888339	0.897041	0.849061	0.843392	0.765938	0.654323	0.754551	1.20373	1.18832	1.1474	1.17982	1.02899	0.147999	0.719655	0.00211834	0.639549	0.00176982
GIEQDTDDRSDDEDTRR	B4FSC7	2246.93	177.19	0.999646	S(10): 100.0	0	-0.274344	0.0004634	31.51	0.0770239	32.73	0.0583468	23.9	0.434675	4	4	4	1.02323	0.853742	1.17416	1.01704	0.910913	0.725246	0.86381	0.833323	0.89243	1.03616	1.19069	1.03976	0.996092	0.979113	0.978708	0.984638	1.03291	0.744342	0.846325	0.0540247	1.05598	0.557787
VLSAAGSFGK	B4FSQ0	1304.69	217.759	1	S(7): 100.0	0	0.977098	2.077e-06	58.2	0.000212277	59.96	0.00014175	51.68	0.000952923	2	2	2	1.07399	0.922282	0.975432	0.990567	1.03153	1.30275	1.07298	1.13575	0.921991	0.901537	1.15466	0.99273	0.946619	0.931021	0.870677	0.916106	1.08128	0.211504	1.23976	0.0659821	1.08364	0.415391
IFQGDYYSTGSPVDK	B4FSV6	2044.95	278.618	1	S(11): 100.0	0	-2.58177	1.685e-11	60.83	0.000150504	65.59	5.08084e-05	66.75	3.88882e-05	3	3	3	0.873083	0.920205	0.604662	0.799317	1.3438	1.21631	1.44062	1.33358	0.839798	0.750357	0.925624	0.838593	0.99319	0.976207	0.99199	0.987129	0.809739	0.129018	1.35096	0.00602664	0.849527	0.0433063
TPTPGSYLGHR	B4FSY2	1409.67	214.828	0.999994	T(1): 100.0	0	1.2581	1.432e-07	41.2	0.00943671	41.57	0.0086939	42.63	0.00688474	3	3	3	1.09274	1.1005	1.02433	1.07252	1.02186	1.01549	0.812743	0.950031	0.828954	0.957551	1.0392	0.941901	1.04728	1.03789	1.26301	1.11606	0.960991	0.603829	0.851237	0.174222	0.843952	0.142772
DRSVSPYR	B4FSY2	1283.53	164.857	1	S(3): 100.0; S(5): 100.0	0.001	0.0567517	0.005511	24.27	0.204638	29.23	0.0638784	33.95	0.0220286	3	3	3	1.06926	0.912986	0.915182	0.96581	0.980949	0.84534	1.07054	0.96561	1.02272	0.997408	0.987168	1.00243	1.02872	1.01507	0.931638	0.99181	0.973785	0.686979	0.973584	0.734889	1.01071	0.75757
GYSPPPYGGGR	B4FSY2	1331.59	193.671	0.999416	S(3): 99.9	0	-0.151609	0.001993	30.66	0.0594437	25.9	0.177871	30.01	0.0675443	2	2	2	1.06539	1.0622	0.852124	0.993238	1.08691	1.10208	0.994242	1.06108	1.04186	1.27943	1.35195	1.22441	1.01815	1.00262	0.924533	0.981769	1.01168	0.88776	1.08078	0.148889	1.24715	0.0685521
EGLMHLGADESS	B4FT06	1469.61	260.937	0.984996	S(11): 98.5	0	-0.59665	0.001746	30.51	0.0565087	24.91	0.206301	29.43	0.0689851	2	2	2	0.878902	1.08848	1.28149	1.08296	1.08941	0.881089	1.05614	1.00888	1.16982	1.01657	1.058	1.08146	1.06205	1.05141	0.993205	1.03555	1.04578	0.708886	0.974243	0.715135	1.04433	0.414933
EGLMHLGADESS	B4FT06	1485.6	161.824	0.977589	S(11): 97.8	0	-0.782803	0.003408	29.15	0.0837952			22.28	0.411727	2		2	0.877736
TAVDSSDDLEALGRPENA	B4FT69	2083.93	325.199	0.980235	S(5): 98.0	0	-0.510077	1.046e-05	73.09	8.1908e-06	68.05	2.61412e-05	75.4	4.82498e-06	3	3	3	1.00422	0.834012	0.891094	0.909775	0.86548	1.05477	1.11032	1.01019	0.818803	1.07516	0.839737	0.911235	1.21933	1.19478	0.971237	1.12845	0.806218	0.0793512	0.895203	0.336083	0.807511	0.1293
SGGGDSPSSPRL	B4FTA0	1420.56	142.979	0.00117931	S(6): 96.6; S(9): 99.9	0	-0.418786	0.0007836	24.75	0.156931	29.63	0.0518875	26.32	0.113289	2	2	2	1.05349	0.98344	1.19458	1.07717	1.2014		0.778672	0.990036	0.914619		1.08755	1.00108	0.962129	0.943995	1.0803	0.995474	1.08207	0.339384	0.994537	0.976057	1.00563	0.951447
ATEQQGQVQEQDDEVVDR	B4FTA7	2298	389.178	1	T(2): 100.0	0	-0.679206	4.019e-16	82	1.00291e-06	78.73	2.08789e-06	73.95	6.54818e-06	3	3	3	1.30529	1.24278	1.24516	1.26441	0.85366	0.960506	0.902865	0.905677	0.943748	1.04758	0.92681	0.972712	0.99257	0.974469	1.01847	0.995168	1.27055	0.000365997	0.910075	0.0553162	0.977435	0.60318
DTLNDVESGSAR	B4FTT0	1487.65	322.552	0.99981	S(10): 100.0	0	-0.17861	5.867e-11	61.61	5.64616e-05	58.71	0.000109957	63.67	3.51361e-05	2	2	2	0.858516	0.933611	1.19369	0.995272	1.3785	1.37314	1.55152	1.43439	2.24495	1.02365	1.21647	1.49503	0.881392	0.851119	0.941251	0.891254	1.11671	0.377712	1.6094	0.00107556	1.67744	0.187284
SGSASPFHNSLGMK	B4FU04	1867.81	119.946	0.499276	S(5): 99.9	0	0.791614	0.0002174	29.77	0.195694					3
KEEPKEESDDDMGFSLFD	B4FUB4	2630.16	208.497	1	S(8): 100.0	0	0.109291	0.007416	33.28	0.100557	48.85	0.00269951	23.55	0.933921	3	3	3	0.93948	1.09146	0.859174	0.96337	0.722729	0.752247	1.07631	0.850428	1.21069	1.17334	1.01271	1.13225	1.11478	1.10953	1.16898	1.1311	0.851713	0.0766509	0.751861	0.0709087	1.00102	0.98645
KEEPKEESDDDMGFSLFD	B4FUB4	2646.15	235.024	1	S(8): 100.0	0	-0.87706	4.983e-05	28.01	0.31704	38.31	0.0293592	37.53	0.0361155	3	3	3	0.921632	0.801871	1.15209	0.95853	0.91765	1.08528	0.785732	0.929554	0.790598	0.766467	0.861302	0.806122	1.17746	1.17399	1.06336	1.13827	0.842092	0.175687	0.816636	0.0915924	0.708198	0.00212349
KQSSPLEEER	B4FUB8	1650.74	191.332	1	S(3): 100.0; S(4): 100.0	0	1.15283	0.0008673	33.2	0.0544202	36.74	0.0239163	33.32	0.0531932	3	3	3	0.968612	1.02207		0.995339	0.850899	0.88912	1.27319	1.0044	1.33774	0.997857	0.743896	1.0265	0.8443	0.806636	0.946465	0.865801	1.14962	0.109608	1.16009	0.381773	1.18561	0.415343
DVFGDSDEDEPAPYR	B4FUB8	1935.78	413.697	1	S(6): 100.0	0	1.25274	1.141e-13	80.66	1.63041e-06	78.92	2.36975e-06	84.13	7.25404e-07	2	2	2	1.0644	1.03041	1.02717	1.04066	1.00144	1.12844	1.06389	1.06459	0.922684	0.986242	0.844212	0.917713	1.03462	1.02389	0.933079	0.997197	1.04359	0.274317	1.06758	0.239427	0.920292	0.202482
GMDSEDEGYQQR	B4FUB8	1638.62	238.091	1	S(4): 100.0	0	-0.547863	1.238e-05	24.11	0.133718	42.38	0.00199154	40.69	0.00293466	2	3	3	1.0618	1.0772		1.0695	1.24824	0.99241		1.12032	0.776179	0.890072		0.833125	0.90826	0.887404	1.1059	0.967188	1.10578	0.338463	1.15833	0.326923	0.86139	0.270179
QQIEGVDSV	B4FUC2	1198.55	275.112	1	S(8): 100.0	0	-0.157324	0.000177	57.87	0.000135217	59.94	8.39519e-05	59.93	8.41454e-05	2	2	2	0.884807	0.998569	1.18648	1.02329	1.01577	1.14457	0.788394	0.98291	1.31616	0.827578	1.19155	1.11176	0.8513	0.815079	0.796339	0.820906	1.24653	0.0863836	1.19735	0.198976	1.35431	0.119834
DDADHPDSPTSVGGAAAAAELPHDR	B4FUJ3	2776.13	266.723	0.997006	S(8): 100.0; T(10): 99.7	0	-0.07016	1.032e-05	64.85	5.0034e-05	59.8	0.000152567	59.43	0.00017098	4	4	4	0.662787	0.686382	1.07408	0.80775	0.920128	0.884602	0.790491	0.865074	0.72734	0.813169	0.904762	0.81509	1.01009	0.991999	0.740576	0.914221	0.88354	0.540252	0.946242	0.632874	0.891569	0.381682
AESDSEL	B4FUK2	974.384	105.253	0.979652	S(3): 98.0	0.002	0.23	0.0317					28.65	0.0334323			2				#DIV/0!		0.648242	4.16885	2.40854		1.49028		1.49028
SGSVTNWTSANR	B4FUV7	1503.67	258.877	1	S(3): 100.0	0	1.50968	2.874e-10	63	5.07953e-05	64.62	3.48423e-05	52.27	0.000573062	2	2	2	1.14354	1.07121	1.04848	1.08774	0.968756	0.960981	0.979475	0.969737	0.948998	0.941718	0.931363	0.940693	1.06099	1.05001	0.978842	1.02995	1.05612	0.207946	0.941541	0.0839224	0.913341	0.0272795
SVSSWSTPPAPPPVQR	B4FUV7	1916.95	185.385	0.019906	S(1): 92.0	0	0.21	0.0008091			23.67	0.957437	19.25	2.62302		3	3		1.03249				1.96402	1.34925	1.65664		1.40487	1.04353	1.2242		1.49147	0.984773	1.23812			1.33803	0.403636	0.988755	0.968378
SLSCAER	B4FUV7	1046.45	119.294	1	S(3): 100.0	0.005	1.03943	0.05653	22.06	0.186068					2
DPHAVTSVSPK	B4FUW1	1505.76	139.526	0.998244	S(9): 99.8	0	-0.4181	0.0007836	22.44	0.916824	33.82	0.0666624	19.26	1.90849	3	3	3	0.874191	0.773277	0.606473	0.751314	1.00812		0.945614	0.976866	0.950514		1.00546	0.977988	1.07733	1.06783	1.12917	1.09144	0.688367	0.0133386	0.895021	0.0430419	0.896049	0.0382526
QQASTSAEEPDEPLSPTSEK	B4FUX6	2499.14	444.892	0.999318	S(15): 99.9	0	0.355628	4.766e-08	88.9	3.22642e-07	88.89	3.22353e-07	87.48	4.41709e-07	3	3	3	0.931759	1.10325	1.0071	1.01404	0.758682	0.792689	0.772779	0.774717	1.23309	1.27695	1.27183	1.26063	0.946045	0.930388	0.904543	0.926992	1.0939	0.163577	0.835732	0.000618918	1.35991	5.42549e-05
QQASTSAEEPDEPLSPTSEK	B4FUX6	2579.1	192.036	0.964728	S(6): 96.6; S(15): 99.9	0	0.146592	1.614e-05	27.97	0.308084					3
EDGSPTEEAEEVEDDGELPAMK	B4FUX9	2745.16	302.32	0.988233	S(4): 98.8	0	0.0722619	0.0002168	56.46	0.000412573	34.7	0.0607717	51.58	0.00128753	3	3	3	0.991219	0.651976	0.568681	0.737292	1.19295	1.2396	1.5231	1.31855	0.810144	0.70767	0.67774	0.731851	0.929556	0.908052	0.88613	0.907912	0.812074	0.259071	1.45229	0.0167953	0.806081	0.0137883
EDGSPTEEAEEVEDDGELPAMK	B4FUX9	2761.15	122.377	0.967051	S(4): 96.7	0	0.386569	0.002393	28.27	0.257585	18.5	2.31232	26.49	0.37484	3	3	3	0.597589	1.00034	1.0785	0.892145	0.858068	0.672654	0.855505	0.795409	0.983546	1.32479	1.02829	1.11221	1.01854	1.00263	0.881566	0.967579	0.922038	0.652253	0.822061	0.0835922	1.14947	0.278641
EKEALEESQD	B4FUX9	1545.69	90.0584	1	S(8): 100.0	0.002	0.15	0.01853			24.37	0.400875				3			1.0351	0.556289	0.795693	1.0399	1.35081	1.64586	1.34552	0.904456	1.0511	0.321717	0.759092	0.810267	0.773318		0.791792
SFSSASSAGHSHGGGGGGAK	B4FV35	2150.89	237.637	0.332975	S(3): 99.9	0	0.630466	1.439e-07	47.7	0.00189439			25.32	0.32417	4		3	0.866896			0.866896		0.650446		0.650446		0.821425		0.821425
LLGSGSDSDADSDSEQQR	B4FV63	2090.87	229.859	0.99967	S(12): 100.0	0	-1.34803	2.155e-05	53.27	0.000433535	63.75	4.11365e-05	69.21	1.16591e-05	3	3	3	0.868115	1.10218		0.985145	1.04705	0.880464		0.963757	1.0425	1.12346		1.08298	1.20143	1.18687	1.07784	1.15538	0.852659	0.189557	0.834147	0.0960993	0.93734	0.305222
SGTTTVFPVGEPGPRPATTSGK	B4FV96	2512.27	228.181	0.933226	T(18): 93.3	0	-1.10513	5.714e-06	26.88	0.54725	29.47	0.302616	30.95	0.215224	4	4	4	1.1104	1.24317	1.14923	1.1676	1.00723	1.02027	0.859498	0.962332	1.00991	0.966444	1.02518	1.00051	1.12745	1.12118	1.19961	1.14941	1.01582	0.717189	0.837237	0.0310502	0.870454	0.00834381
TIKESMDELNSQR	B4FVB8	1918.92	220.96	1	S(5): 100.0	0	0.447734	0.0002836	32.37	0.11238	29.09	0.229173	25.84	0.498687	3	3	3	1.48172	1.33866	1.14104	1.32047	1.20479		1.1004	1.1526	0.902878		0.959308	0.931093	0.886226	0.858171	0.844455	0.86295	1.53018	0.0100543	1.33565	0.00625481	1.07896	0.0813237
TIKESMDELNSQR	B4FVB8	1998.89	328.156	1	T(1): 100.0; S(5): 100.0	0	2.16384	2.676e-05	33.9	0.0575628	25.79	0.372514	31.88	0.0919439	3	3	3	1.48689	1.50757	1.21727	1.40391	0.98167	0.928757	0.968785	0.959738	0.772802	0.714821	0.768024	0.751882	1.07662	1.06649	1.04409	1.0624	1.32145	0.0221016	0.903365	0.00526445	0.707719	0.000119941
TIKESMDELNSQR	B4FVB8	2014.88	218.087	1	T(1): 100.0; S(5): 100.0	0.002	0.14	0.01855			20.8	1.19233	16.12	3.5051		3	3		1.44048	0.920018	1.18025	0.832807	0.76635	1.05296	0.88404	0.941888	1.03209	1.04077	1.00492	1.20426	1.18935	1.06516	1.15292	1.0237	0.901021	0.766783	0.0505097	0.871627	0.0525543
IMRTIKESMDELNSQR	B4FVB8	2415.11	112.376	0.999994	T(4): 100.0; S(8): 100.0	0.004	0.629351	0.04542	28.58	0.330117			20.85	1.95653	4		4	1.30166					1.86525		1.86525		0.91818		0.91818
IMRTIKESMDELNSQR	B4FVB8	2431.1	79.0674	0.999613	T(4): 100.0; S(8): 100.0	0.006	0.506722	0.08038					19.86	2.28912			4			0.682049	0.682049		0.925132	1.25998	1.09256		0.832436	1.08563	0.959034
IMRTIKESMDELNSQR	B4FVB8	2399.11	156.295	1	T(4): 100.0; S(8): 100.0	0	0.17	0.002878	34.54	0.0862026					4
GAGPLSPANPGRPGPAPSPR	B4FVH8	2157.01	193.301	1	S(6): 100.0; S(18): 100.0	0	-0.0333846	0.005769	17.25	4.01971	14.51	7.39854	25.63	0.58015	3	3	3	0.893641	1.29019	0.775658	0.986495	1.14902	1.04585	1.26894	1.1546	0.938178	1.12472	1.10295	1.05528	0.952913	0.937346	0.984112	0.958124	1.02961	0.864724	1.20507	0.0406962	1.10141	0.183401
LASEELANDCDNK	B4FVR1	1846.82	277.835	1	S(3): 100.0	0	1.77071	6.536e-05	33.13	0.0636464			55.34	0.000374292	3		3	1.03211			1.03211		0.436402		0.436402		1.35845		1.35845
GGAPADFQPSFR	B4FW06	1473.66	93.5821	1	S(10): 100.0	0.001	0.19	0.01432			17.9	1.62749	29.09	0.128859		3	2		0.513432	1.06066	0.787044	1.04142	1.04084	1.11599	1.06608	1.08106	1.03111	0.989397	1.03386	0.678308	0.593995	1.04908	0.773795	1.01712	0.964254	1.37773	0.108633	1.33609	0.141559
EEEKAPEPAEESDEEMGFSLFDD	B4FWI0	2998.24	285.16	1	S(12): 100.0	0	0.540857	3.382e-13	46.42	0.00410462	51.43	0.00124968	54.78	0.000580491	3	3	3	0.924444	0.749648	0.981748	0.88528	1.37868	1.5506	1.03057	1.31995	1.27145	1.16375	0.751585	1.06226	1.13892	1.13782	0.999795	1.09218	0.810565	0.0688167	1.20855	0.227152	0.972609	0.864953
APEPAEESDEEMGFSLFDD	B4FWI0	2354.9	295.904	1	S(8): 100.0	0	1.11	6.87e-05	81.55	5.01437e-07	73.99	2.77721e-06	60.84	5.84726e-05	2	3	2	1.13384	1.08613	1.52473	1.24823	0.537516	0.645816	0.688412	0.623915	0.763108	0.771349	0.685912	0.740123	1.25593	1.23292	1.10683	1.19856	1.04144	0.751548	0.520553	0.000879255	0.617509	0.0010362
EEEKAPEPAEESDEEMGFSLFDD	B4FWI0	3014.23	379.877	1	S(12): 100.0	0	2.53236	4.112e-16	68.29	2.28456e-05	56.53	0.000345836	78.41	2.21942e-06	3	3	3	1.05697	0.96356	1.10381	1.04145	0.871247	0.765201	0.871022	0.835823	0.942074	1.11087	1.07496	1.04263	1.05425	1.04456	1.01826	1.03902	1.00233	0.957363	0.804433	0.00531062	1.00348	0.9484
APEPAEESDEEMGFSLFDD	B4FWI0	2338.91	295.009	1	S(8): 100.0	0	1.1399	2.983e-12	73.97	3.84632e-06	46.43	0.00212608	63.42	4.30419e-05	2	3	2	0.914986			0.914986		1.37449		1.37449		0.889353		0.889353		1.79358	1.14993	1.47176
GVSPQPAAAAAAGYGASGQWTA	B4FWM3	2213.02	385.995	1	S(3): 100.0	0	0.462183	1.564e-13	51.07	0.0016934	23.04	1.04731	28.84	0.275471	2	3	3	1.31953	0.75738	2.0678	1.38157	0.889333	0.687982	1.19729	0.924867	0.646861	0.688199	0.83335	0.722804	1.13268	1.12587	0.794543	1.0177	1.35754	0.40975	0.908783	0.642928	0.710233	0.0779005
DIEADSNALTRPVELVGTPGSVDK	B4FWM3	2851.43	138.753	0.999892	T(18): 100.0	0	0.45	6.623e-07			35.47	0.0796888				4							0.903153		0.903153		1.44071		1.44071
KRPAAPAGSDDDDDGGGGALAAAR	B4FWN6	2579.21	167.086	1	S(9): 100.0	0	0.583006	2.788e-08	53.72	0.00118681	44.41	0.010016	27.11	0.543534	4	4	4	0.916372	0.609602		0.762987	0.9665	0.956151		0.961325	0.731282	0.833409		0.782346	1.05243	1.04256	1.1564	1.08379	0.703996	0.0807076	0.887	0.0806191	0.721859	0.0155293
RPAAPAGSDDDDDGGGGALAAAR	B4FWN6	2307.01	527.878	1	S(8): 100.0	0	-0.157534	1.337e-09	114.48	6.20403e-10	111.58	1.20969e-09	111.49	1.23183e-09	3	3	3	0.998198	1.08584	1.28813	1.12405	1.06526	0.989444	1.09243	1.04904	0.82759	0.816913	0.769111	0.804538	0.933187	0.911436	1.06184	0.968822	1.16023	0.187794	1.0828	0.226248	0.830429	0.0308244
EIRSPSPTPPPVVGPK	B4FWY2	2106.06	238.933	0.999999	S(4): 100.0; S(6): 100.0	0	0.261173	6.066e-10	42.47	0.0129046	36.1	0.0561515	46.45	0.00516792	3	3	3	1.06085	0.959006	1.15695	1.05894	0.76761	1.05329	0.658571	0.826489	1.4183	1.27219	1.52256	1.40435	0.826176	0.789056	0.677849	0.76436	1.38539	0.0152884	1.08128	0.647391	1.83729	0.00168069
IDATSGLESDDDDKK	B4FWY5	2121	167.245	0.999976	S(9): 100.0	0	0.0894428	2.646e-05	37.15	0.0418369	36.31	0.0508112	37.31	0.0399985	3	4	4	0.872908	1.11892	1.64506	1.21229	0.569653	0.671359	0.590481	0.610498	0.777998	0.817914	0.778456	0.791456	1.08038	1.06877	0.919528	1.02289	1.18516	0.462884	0.596834	0.00240183	0.773742	0.0123532
IDATSGLESDDDDKK	B4FWY5	2200.96	164.444	0.499982	S(9): 100.0	0.001	2.51635	0.01596	21.51	1.21946			27.92	0.271374	3		3	0.915061
EQGSIGITANEDPYNANEMSPSDQR	B4FX77	2947.26	170.542	0.965454	S(20): 96.5	0	0.23	2.447e-08			41.15	0.0160647				3			0.895023	0.769994	0.832508	1.65804		1.74469	1.70136	1.11627		1.10121	1.10874	0.526527	0.455971		0.491249
LISLPTSEEAK	B4FX77	1635.79	88.3251	0.964735	S(3): 100.0; S(7): 96.5	0.009	0.26	0.1199					21.34	1.10251			2
SRSPAEYSAQR	B4FXF7	1555.64	223.923	1	S(1): 100.0; S(3): 100.0	0.001	0.795857	0.005291	23.09	0.363517	23.77	0.31335	24.04	0.292096	3	3	3	1.22177	1.28525	0.96073	1.15592	0.879423	0.823235	0.850276	0.850978	0.793461	0.815347	0.769083	0.79263	1.3755	1.30404	1.33086	1.3368	0.864691	0.149213	0.636579	5.14107e-05	0.592931	2.53615e-05
SRSPAEYSAQR	B4FXF7	1475.68	188.724	0.982889	S(3): 98.3	0	0.367815	0.0004227	22.11	0.650857	17.97	1.67168			3	3		1.17609	0.913162	1.03442	1.04122	0.934869	0.923118	1.14065	0.999547	0.935862	0.976836	0.902921	0.93854	1.04198	1.03163		1.03681	1.00426	0.966933	0.964063	0.710495	0.905222	0.0387488
IEDMDSAYDSDASEEGDDDGDDLSVR	B4FXH0	3125.11	111.907	0.792268	S(10): 87.5; S(13): 87.5	0	0.28	6.706e-09			47.12	0.00102188	35.57	0.015489		3	3						4.17777	4.16885	4.17331
IVITPAGPSGPSSPQSEAGESNVFHQEK	B4FXH4	3298.52	333.144	0.0212598	S(12): 97.9; S(13): 100.0	0	4.03537	3.466e-08	46.43	0.00752033	54.6	0.00116313	69.66	3.62767e-05	4	4	4	0.729128	1.03715	1.02503	0.930437	0.938416	0.736701	0.82366	0.832926	0.840452	1.06189	0.971217	0.957854	1.17398	1.17158	1.06646	1.13734	0.818083	0.124693	0.732346	0.0112022	0.842188	0.0708019
IVITPAGPSGPSSPQSEAGESNVFHQEK	B4FXH4	3218.57	212.85	0.9639	S(9): 96.4	0	-3.19847	8.391e-05	30.28	0.311646	31.33	0.236764	45.18	0.0096053	4	4	4	0.787382		0.458397	0.62289		0.863277	0.860481	0.861879		0.961529	1.34967	1.1556
IVITPAGPSGPSSPQSEAGESNVFHQEK	B4FXH4	3378.48	143.611	1.60153e-08	S(12): 97.7; S(13): 97.7; S(16): 99.9	0	-3.67037	2.875e-08	42.31	0.0168991					4
YANLEEGNTESLISPGQVSASGK	B4FXM2	2799.27	283.945	0.998898	S(14): 100.0; S(19): 99.9	0	0.121561	9.191e-07	64.15	0.000101686	25.98	0.687522	82.21	1.5895e-06	3	3	3	0.414243	2.11191		1.26308		1.42455		1.42455		1.14374		1.14374		1.94415	1.33281	1.63848	0.770884	0.717738
NPSDSNLSGAAQANQMWPNTY	B4FXM2	2506.05	194.531	0.971816	S(3): 97.2	0.001	-6.39366	0.01572	26.52	0.295268			23.85	0.587033	3		3	1.02454		0.969915	0.997227		1.01058	1.0933	1.05194		1.12576	1.02353	1.07464
NPSDSNLSGAAQANQMWPNTY	B4FXM2	2490.05	161.134	0.960888	S(3): 96.1	0	-6.39366	0.0007836			34.77	0.0492137				3			1.04005		1.04005	1.15416	0.768672		0.961415	1.19199	1.25754		1.22476	0.758032	0.699508		0.72877
DTELDEASNETQPETGSPLRK	B4FXM8	2685.24	328.512	0.98033	S(17): 98.0	0	-1.91766	4.618e-16	70.2	2.7499e-05	42.04	0.0180831	44.64	0.00986355	3	3	3	0.997171	0.98941	1.05662	1.0144	0.945194	1.05238	0.881019	0.959531	1.11061	1.07965	1.16428	1.11818	0.984702	0.96771	1.02525	0.992555	1.02201	0.467505	0.966728	0.565715	1.12657	0.0139004
EHSDSQDSPAR	B4FXQ4	1452.59	73.7969	0.998947	S(8): 99.9	0	1.61021	0.003421	29.37	0.0555512					3
VEDIDQYSGEEYSE	B4FXU1	1966.71	67.8781	0.473341	S(13): 96.4	0.002	3.23495	0.02488	30.39	0.0286117					2
SVIIEDAPEADAADDDDDGHK	B4FXV2	2566.11	392.066	1	S(1): 100.0	0	0.52158	4.112e-16	67.5	3.42141e-05	81.47	1.37402e-06	62.08	0.000117756	3	3	3	0.783913	0.637647	1.18665	0.869404	1.19499	1.28397	1.24057	1.23984	1.25215	0.874069	0.857541	0.994588	0.521014	0.445917	0.561642	0.509524	1.70631	0.0982991	2.43334	6.74868e-05	1.95199	0.0219623
ADTTLGMSMR	B4FXV2	1306.56	173.074	1	S(8): 100.0	0	-1.95311	0.01424			28.7	0.0799935	33.43	0.0258747		2	2		0.757321	1.03725	0.897284	0.973147	0.981625	0.968202	0.974325	0.987592	1.01154	1.0515	1.01688	1.02037	1.00623	0.917375	0.981327	0.914359	0.508623	0.992865	0.839826	1.03623	0.393799
ADTTLGMSMR	B4FXV2	1386.53	203.037	0.999533	T(3): 100.0; S(8): 100.0	0.001	-1.95311	0.01845	29.73	0.032882	36.68	0.00691601	34.49	0.0115402	2	2	2	0.463356	0.56307	1.11154	0.712656	0.835681	0.597312	0.973836	0.802276	1.3207	1.14935	1.05782	1.17596	0.691521	0.625459	0.717739	0.67824	1.05074	0.873831	1.18288	0.335283	1.73384	0.0036864
ASSVNGGGADADCVGELIR	B4FXV2	2071.92	229.389	0.97637	S(3): 97.6	0	-0.372866	0.0002195	20.58	1.36935	33.59	0.0693254	62.55	8.56093e-05	3	3	3			0.836106	0.836106		1.51082	1.26335	1.38709		1.33348	1.29514	1.31431		1.63144	1.02752	1.32948			1.04333	0.876136	0.988591	0.964575
ASSMSQEMVEVSTVCDR	B4FXV2	2139.89	173.253	0.954627	S(3): 95.5	0	-0.372866	0.0006045					53.93	0.000469106			3				#DIV/0!		0.380961		0.380961		1.14832		1.14832
SGSGNIAELPDQGSLR	B4FY17	1824.86	308.203	1	S(14): 100.0	0	0.156693	3.138e-12	63.56	7.32202e-05	53.73	0.00070706	59.08	0.000205353	3	3	3	0.860396	0.671925	0.852908	0.795076	0.506277	1.13886	1.16003	0.935057	0.651497	1.0212	1.15412	0.942272	1.35981	1.29589	0.966604	1.20743	0.658485	0.0391405	0.774417	0.331437	0.780393	0.242493
SGSGNIAELPDQGSLR	B4FY17	1904.83	325.391	0.99964	S(1): 100.0; S(14): 100.0	0	-0.983132	6.13e-10	68.99	1.50662e-05	44.96	0.00383304	63.71	5.07101e-05	3	3	3	0.985512	0.704537	0.979906	0.889985	0.876823	0.797698	0.96206	0.87886	0.712318	1.00746	0.888007	0.86926	1.38994	1.31023	0.839838	1.18	0.754224	0.211314	0.744796	0.166074	0.73666	0.180598
DCDEVDDAAQDSGAR	B4FY62	1847.68	131.692	1	S(12): 100.0	0	-1.67946	0.001834	29.73	0.0346379	21.18	0.268633	23.81	0.152639	3	3	3	1.07249	0.997783	0.918388	0.99622	1.03647	0.846139	0.985805	0.956137	0.880556	1.02676	1.04695	0.984758	1.03412	1.02386	1.24118	1.09972	0.905884	0.283457	0.869436	0.189083	0.895461	0.261885
ADSVESGEK	B4FY62	1369.55	197.355	1	S(3): 100.0; S(6): 100.0	0.002	-0.294649	0.02537	31.44	0.0362845	29.61	0.0554089	38.22	0.00762343	2	2	2	0.932356	0.988158	1.24931	1.05661	1.09482	0.793712	1.15267	1.01373	0.96711	1.01695	0.834464	0.939507	1.05179	1.04127	1.14901	1.08069	0.977716	0.827484	0.938042	0.596053	0.869359	0.0932997
LQPADSIEGTVIDR	B4FY62	1737.85	104.688	0.978017	S(6): 97.8	0.002	0.0922664	0.02	19.33	2.1481					2
AQELPLKTPENSPK	B4FYD7	2144.08	306.766	1	T(8): 100.0; S(12): 100.0	0	0.916057	0.000165	26.58	0.539025	30.81	0.203521	28.95	0.312518	3	3	3	1.3847	1.4155	1.03748	1.27923	0.911999		0.745187	0.828593	0.916511		1.03983	0.978168	1.25506	1.23238	1.1831	1.22351	1.04554	0.67418	0.677224	0.0101395	0.799474	0.0194904
GELSPVAETEASSAASESEGEDGEHEWESLDTLR	B4FYE0	3828.63	178.793	0.92814	T(9): 92.8	0	0.24	1.491e-09			37.49	0.0488906				4
EMEFCESP	B4FYL2	1252.44	99.532	1	S(7): 100.0	0.001	-1.07788	0.01759	24.16	0.0481553					2
DYNSDDEDEAGDDR	B4FYQ9	1839.63	162.7	0.982027	S(4): 98.2	0	-2.6807	2.173e-07	50.44	0.00017576	17.71	0.352422	27.22	0.0384083	3	3	3	1.31306	0.986244		1.14965	0.897471	1.02747		0.962468	0.723534	0.798494		0.761014	1.27717	1.24837	0.970957	1.1655	0.986404	0.933661	0.825799	0.229708	0.652951	0.0519331
SGQLDPSVLESCK	B4FYZ7	1787.85	109.68	0.999999	S(1): 100.0	0.003	2.03088	0.02681	26.93	0.500736					3
VAEGNDVSSTGITK	B4FZ13	1825.82	142.233	0.999734	S(8): 100.0; S(9): 100.0	0	2.18031	1.419e-07	40.97	0.0117256	34.4	0.0525555	14.95	4.632	3	3	2	0.990173	0.839446	0.73053	0.853383	0.554794		0.869282	0.712038	1.32207		0.65962	0.990846	1.07107	1.06236	1.00476	1.04606	0.815804	0.0691546	0.680683	0.0691063	0.947214	0.838319
NNENAPQEYQAASEIIPDK	B4FZ13	2499.16	357.52	1	S(13): 100.0	0	0.896616	5.777e-07	59.65	0.000290113	64.98	8.53626e-05	55.02	0.000839977	3	3	3	1.41167	0.91888	0.923099	1.08455	1.11177	1.04936	0.888153	1.01643	1.14061	1.23197	1.26028	1.21095	0.905715	0.884578	1.1138	0.968033	1.12036	0.550958	1.04999	0.650347	1.25094	0.0408157
VAEGNDVSSTGITK	B4FZ13	1745.86	191.892	0.975248	S(9): 97.5	0	0.579974	2.775e-12	37.99	0.0285065	63.12	8.76089e-05	40.78	0.0149531	3	3	3	1.12767	0.991641	0.821674	0.980328	0.809256	0.987839	0.850282	0.882459	1.1255	1.0252	1.095	1.0819	1.03502	1.02555	1.02578	1.02878	0.952902	0.613418	0.85777	0.0538178	1.05163	0.149777
DPMATAIDIGEHSYNEDSDDEDEDVDK	B4FZ81	3409.37	159.446	0.999977	S(18): 100.0	0	1.58768	0.0001028	34.84	0.0470325	38.82	0.0188891	38.63	0.0200286	4	4	4	1.1348	0.998422	0.942455	1.02523	0.932147	0.822861	0.84112	0.865376	1.14946	1.39364	1.08575	1.20962	1.0524	1.04134	0.919932	1.00456	1.02058	0.78588	0.861452	0.0622679	1.20413	0.117273
SFGSHEDEDK	B4FZE5	1518.64	205.678	1	S(1): 100.0	0	0.682402	1.167e-05	37.22	0.0135899	22.87	0.374144	16.89	1.46628	3	3	3	0.998277	0.911753	0.543224	0.817751	0.960701	1.45081	1.18329	1.19827	0.953707	1.3825	1.39071	1.24231	1.05465	1.04481	1.06123	1.05356	0.776176	0.166446	1.13735	0.365083	1.17915	0.261255
KESFENPLGGGGGR	B4FZE5	1772.86	314.772	1	S(3): 100.0	0	-0.210767	0.0002669	37.23	0.0321509	38.07	0.0264344	51.24	0.0012755	3	3	3	0.987083	0.938496	1.18853	1.03804	1.09132	1.14577	0.777037	1.00471	0.960834	0.967384	1.43941	1.12254	0.891301	0.867334	1.05015	0.936263	1.1087	0.347297	1.07311	0.622326	1.19896	0.330974
ENDLGISNQGSPDQVFSR	B4FZE7	2186.98	237.377	1	S(11): 100.0	0	2.0192	2.055e-12	67.28	3.63099e-05	65.9	4.70639e-05	50.09	0.00181059	3	3	3	0.598429	0.835188	1.10906	0.847559	0.908168	0.945017	0.996407	0.949864	0.98157	0.967625	0.971209	0.973468	1.03166	1.01797	1.39695	1.14886	0.737739	0.193132	0.826788	0.191411	0.847333	0.230683
EPSALSEPSSPK	B4FZY1	1756.71	186.843	0.998898	S(3): 100.0; S(6): 100.0; S(10): 99.9	0	-0.229497	0.005669	32.55	0.0370232	46.17	0.00159662	41.97	0.00425989	3	3	3	0.967034	0.75606	0.91632	0.879805	1.26096	0.5414	0.860282	0.887549	1.32098	1.50508	1.35495	1.39367	0.735954	0.6681	0.78419	0.729415	1.20618	0.104794	1.2168	0.495013	1.91067	0.000542567
GFVPFVPGSPTESSLPLLPGNEN	B4FZY1	2579.25	107.485	0.855064	S(9): 85.5	0	0.0852849	2.693e-06	26.66	0.607837	28.18	0.428946	25.04	0.8839	3	3	2	0.695679		1.10038	0.89803	0.983207	0.845604	0.931327	0.920046	0.921425	0.746251	0.878382	0.848686	1.04755	1.03821	0.42691	0.837557	1.0722	0.855506	1.09849	0.713504	1.01329	0.96065
EPSALSEPSSPK	B4FZY1	1676.74	135.231	0.998548	S(3): 100.0; S(10): 99.9	0	-0.229497	0.001604			26.38	0.246599	23.95	0.435941		3	3		0.734724	0.904059	0.819392	1.06715		1.38304	1.22509	1.01398		0.592033	0.803007	0.890161	0.86613	0.677204	0.811165	1.01014	0.94378	1.51029	0.0662749	0.989942	0.966638
EDTTPSAKASPLR	B4G0G9	1820.84	152.905	1	S(6): 100.0; S(10): 100.0	0.001	-0.540548	0.008089			16.94	3.70819	20.05	1.79719		3	3		1.21603	1.05129	1.13366	0.891674	1.1814	1.06064	1.04457	0.963056	1.02279	0.966043	0.983963	1.04064	1.03061	0.908876	0.993375	1.14122	0.186476	1.05154	0.615275	0.990525	0.849768
NTSFGGAASNSGPVSNAVGR	B4G0P6	2153.91	176.569	0.48174	S(11): 96.3	0	-0.106415	3.909e-10	56	0.000332071	47.58	0.0023813			3	3		1.15646	1.42865	0.822225	1.13578	0.293457	1.11541	1.01882	0.809229	1.37607	0.758742	1.30209	1.14563	0.532626	0.457922		0.495274	2.29323	0.0674043	1.6339	0.419061	2.31313	0.0822995
SSGPQSGGVTPMAR	B4G0P6	1635.67	143.071	0.972467	S(2): 97.3; S(6): 99.9	0	0.53364	0.0004592	35.69	0.0186818	35.56	0.0189159	37.84	0.0115435	2	2	2	1.04826	1.25249	0.736806	1.01252	0.959205	0.983904	0.97688	0.973329	1.02549	0.962737	1.11884	1.03569	1.2388	1.217	1.18827	1.21469	0.833564	0.250709	0.801301	0.000123281	0.852639	0.019839
NTSFGGAASNSGPVSNAVGR	B4G0P6	2073.95	288.3	0.977041	T(2): 97.7	0	-0.849626	4.019e-16	72.54	1.04389e-05			51.86	0.0012495	3		3	1.12093
TKTNSGPLNK	B4G0P6	1651.82	194.248	0.984011	T(3): 98.4; S(5): 100.0	0	0.21	0.0007862			39.58	0.0175971				3			1.00949	1.38365	1.19657	0.842578	0.597632	1.37178	0.93733	1.35017	1.1467	0.91728	1.13805	1.24019	1.22035		1.23027
RSSGPQSGGVTPMAR	B4G0P6	1791.77	177.699	0.96935	S(2): 96.9; S(7): 100.0	0	0.12	0.0006951					55.99	0.000261083			3
AAAVALGSPAPHQPGQEENK	B4G0R6	2340.16	191.887	1	S(8): 100.0	0	-0.204667	2.417e-09	42.77	0.0135229	25.31	0.752889			3	3		1.11696	1.12472	1.25844	1.16671	0.926853	0.949916	0.989494	0.955421	0.842988	0.758719	0.799011	0.80024	1.02192	1.00885		1.01539	1.14903	0.0843987	0.940944	0.0887182	0.788114	0.00659258
SHTGQVVGESHR	B4G0W3	1597.67	229.709	0.999967	S(1): 100.0; S(10): 100.0	0	1.03925	0.0001238	32.84	0.0372577	27.9	0.116203	30.49	0.0643627	3	3	3	1.0999	1.08667	0.75674	0.981106	1.18692		0.848363	1.01764	0.495843		1.81256	1.1542	1.08812	1.08462	1.05357	1.07544	0.912287	0.45	0.94626	0.679899	1.07324	0.882723
LVNTEIVESSTPTCELER	B4G0W9	2301.08	122.716	0.996274	T(11): 99.6	0	0.917515	0.001593	23.9	0.966713			22.18	1.45221	3		3	1.17822
DDDDSDDEK	B4G1E6	1421.52	191.955	1	S(5): 100.0	0	-0.0136834	5.215e-05	38.53	0.00369641			22.76	0.132681	2		2	1.05901			1.05901		0.982563		0.982563		1.16498		1.16498
KDDDDSDDEK	B4G1E6	1693.71	169.388	1	S(6): 100.0	0.008	0.262576	0.0691			27.32	0.146614				3			0.799873	1.04956	0.924719	0.95971	1.03362	1.21051	1.06795	1.07211	0.941331	0.903045	0.972161	0.907808	0.886338		0.897073
SGSLGSNDTYVR	B4G1F0	1479.66	291.541	1	S(3): 100.0	0	0.303143	7.825e-07	56.22	0.000230543	57.37	0.00017462	56.72	0.000205472	2	2	2	1.07317	1.1654	0.877062	1.03854	1.16688	1.281	1.33021	1.25936	1.15713	1.0361	1.06921	1.08748	0.875013	0.844627	0.849759	0.856466	1.21259	0.100356	1.47042	0.00121843	1.26973	0.00346076
YAGSGAGDAAASESLYVKGYK	B4G1J6	2817.13	87.7617	0.989394	Y(1): 99.2; S(14): 99.9; Y(16): 99.9; Y(20): 99.9	0.007	-1.16377	0.06856	31.04	0.0986562					3
SSSGGDLFSSGK	B4G1V7	1496.69	186.305	0.98525	S(3): 98.5	0	-0.270955	1.824e-06	51.75	0.000757234	34.93	0.0367964	37.57	0.019957	2	3	2	0.924997	0.890625	0.732173	0.849265	1.39714	1.22297	1.03718	1.2191	0.749297	0.954136	1.08584	0.929757	0.723852	0.660192	0.814253	0.732766	1.15899	0.192071	1.66369	0.0126587	1.26883	0.14119
EFSAGHATEQEQPAAAAGDDAAPKSPAPEAPK	B4G1V7	3658.74	170.887	1	S(25): 100.0	0	0.26	2.462e-05					33.85	0.145017			5			1.12941	1.12941		1.13631	0.929615	1.03296		0.927304	0.965198	0.946251
VEDLWEVAEPQLSPSEK	B6SHG6	2324.13	331.494	0.999994	S(13): 100.0	0	0.395575	3.637e-11	49.88	0.0024107	55.51	0.000666561	48.74	0.00317174	3	3	3	0.878003	0.47443	1.47717	0.943201			0.715711	0.715711	1.59348		1.04709	1.32029	0.636206	0.541772	0.665496	0.614492	1.53493	0.32569			2.14858	0.0433165
HNAPNEVPDEAAEGESDSEGEAPLVDNPPK	B6SJM4	3562.51	193.261	1	S(16): 100.0; S(18): 100.0	0	-2.99584	0.0002596	46.54	0.00553218	32.52	0.150967	41.17	0.0192869	4	4	4	1.01701	0.517351	1.03792	0.857429	1.12461	0.949048	1.01082	1.02816	0.771583	1.02639	1.10731	0.96843	1.05635	1.04669	0.954695	1.01925	0.841239	0.40306	1.00874	0.890489	0.950144	0.657332
EKPAGQGSTPSTPSAGSGMR	B6SJW5	2351.03	75.8354	0.473307	T(12): 99.2	0.003	-0.48194	0.03895	10.87	14.405	14.42	6.35178			3	3		1.25102	0.841481	0.451914	0.848139	1.22039		1.11792	1.16915	0.993796	1.15055	0.92979	1.02471	0.535428	0.464128		0.499778	1.69703	0.328235	2.33934	0.00858359	2.05033	0.00964726
KSGEAESEE	B6SKT2	1333.58	165.688	1	S(7): 100.0	0.004	-0.531787	0.04306	20.48	0.603028					2
NAQVANEASDDDEPESR	B6SKY8	2070.84	151.357	1	S(9): 100.0	0	0.567236	8.742e-08	40.51	0.00753598	22.82	0.433328	25.99	0.198771	3	3	3	1.00834	0.573207	0.953261	0.844936	0.942496	1.18176	0.893679	1.00598	1.01022	0.634241	1.56578	1.07008	1.49112	1.33392	1.04278	1.28928	0.655357	0.0791059	0.780268	0.148717	0.829987	0.506507
EESPYDNGYR	B6SL90	1453.57	201.984	0.999997	S(3): 100.0	0	-1.91799	3.219e-05	39.22	0.00484082	34.71	0.0134888	30.78	0.0352624	2	2	2	1.20415	1.24684	0.954446	1.13514	0.852721	1.00513	1.10252	0.986791	1.16717	1.00433	1.12361	1.09837	0.989655	0.973129	0.983097	0.98196	1.156	0.168731	1.00492	0.950309	1.11855	0.0759776
IGSGGLGSGR	B6SL90	1084.53	192	1	S(8): 100.0	0	-0.0020585	0.0001581	31.35	0.0662107	32.55	0.0502259	36.12	0.0210013	2	2	2	0.93767	0.980092	1.13126	1.01634	1.03817	0.929979	1.00856	0.992236	0.925789	1.31407	1.10253	1.11413	0.971632	0.955348	0.839786	0.922255	1.10202	0.260975	1.07588	0.253992	1.20805	0.184104
ALNLGSPK	B6SL93	1167.64	150.606	1	S(6): 100.0	0.002	0.31	0.01758			34.84	0.0372716				2			1.05571	1.00611	1.03091	1.0351	1.00399	1.01961	1.01957	0.944232	0.89526	0.944723	0.928072	1.02381	1.00973		1.01677
ATASGGGGGFSGGGGSNMLR	B6SNM4	1937.83	190.87	1	S(16): 100.0	0	-0.671354	0.0008467			11.34	8.47996	28.04	0.177058		3	3		0.371065	1.34761	0.859337	0.774258		0.668418	0.721338	0.66704		0.747029	0.707034	1.23954	1.21826	0.906626	1.12148	0.766255	0.549187	0.643204	0.0695124	0.630449	0.0616423
ATASGGGGGFSGGGGSNMLR	B6SNM4	1921.83	220.845	0.999999	S(16): 100.0	0	0.15	1.053e-12	52.23	0.000717496	35.03	0.0390208	51.27	0.000906562	3	3	3	1.05324	0.445874	1.04842	0.849178	0.964802	1.00263	1.00261	0.990013	0.879287	0.900185	0.998127	0.925866	1.04284	1.03247	0.752576	0.94263	0.900861	0.696625	1.05027	0.647167	0.982216	0.877293
LLGASLR	B6SNT1	953.53	108.852	1	S(5): 100.0	0.009	0.23	0.1155					23.6	0.443937			2
SCEAESEE	B6SP02	1164.39	153.599	1	S(6): 100.0	0	-0.833511	0.01083	53.9	3.84974e-05	40.66	0.000798883	38.69	0.00125743	2	2	2	0.941455	0.909995		0.925725	0.90696	0.918294		0.912627	1.01103	1.13474		1.07289	1.11046	1.10691	1.07948	1.09895	0.842372	0.0020986	0.830453	0.000792125	0.976283	0.623533
ALQESLNAESPPR	B6SPK3	1635.79	226.293	1	S(10): 100.0	0	0.783313	1.339e-12	63.29	7.00876e-05	62.7	7.97224e-05	60.22	0.000143351	3	3	3	1.20315	1.08934		1.14625	1.18027	0.875927		1.0281	0.865597	0.776501		0.821049	0.942701	0.926783	0.86384	0.911108	1.25808	0.0208403	1.12841	0.393163	0.901155	0.142047
DTYDDSDNEDIDR	B6SPK3	1796.66	345.525	1	S(6): 100.0	0	-2.59108	8.515e-12	71.19	2.36461e-06	75.5	8.92018e-07	85.33	9.73057e-08	2	2	2	1.0428	0.958483	0.783686	0.928325	0.723976	1.26065	1.53197	1.1722	1.13462	1.10073	0.712693	0.982681	0.873345	0.843043	0.922316	0.879568	1.05543	0.573877	1.3327	0.287156	1.11723	0.49443
DDGWGSSDDDTDAIDQDADPEADTTR	B6SQN8	3087.1	165.357	0.997729	S(6): 100.0; S(7): 99.8	0	0.189783	9.659e-10	62.76	2.94758e-05	59.91	5.8704e-05	27.15	0.106689	3	3	3	1.4966	1.11072	0.729503	1.11227	1.69223	1.42731	1.72412	1.61455	0.746816	1.06939	0.918503	0.91157	0.588241	0.482257		0.535249	2.07805	0.139405			1.70308	0.0589686
TGSLTAEEADEDNR	B6SQN8	1731.72	454.277	1	S(3): 100.0	0	-0.277049	1.812e-05	77.67	1.32526e-06	74.21	2.93969e-06	87.05	1.52666e-07	2	2	2	0.9514	0.948122	1.21367	1.03773	0.903748	1.12693	0.970907	1.00053	1.02537	1.3325	0.95957	1.10582	1.03091	1.01797	0.937371	0.995419	1.04251	0.671812	1.00513	0.947062	1.11091	0.4046
NSLNISMR	B6SR59	1158.55	163.238	1	S(6): 100.0	0	0.105288	0.002928	33.65	0.036075	32.51	0.0444631	25.78	0.218659	2	2	2	1.06586	1.0473	0.993221	1.03546	0.978448	1.0213	1.02965	1.0098	1.07172	1.09878	1.00305	1.05785	1.01767	1.00252	1.09804	1.03941	0.996203	0.919736	0.971512	0.428163	1.01774	0.677004
NSLNISMR	B6SR59	1238.51	217.847	1	S(2): 100.0; S(6): 100.0	0.003	0.553355	0.03689	30.64	0.0422428			31.22	0.0362067	2		2	1.04641
LALPSTGGTDNDGEGTIER	B6SRN0	2126.97	289.485	0.999999	T(9): 100.0	0	0.378199	4.112e-16	61.18	0.000143576	87.8	3.10675e-07	72.88	9.64508e-06	3	3	3	1.02056	1.06214	1.05438	1.04569	1.07677	1.04158	0.993308	1.03722	0.786038	0.870461	0.900468	0.852322	1.05103	1.04048	1.06892	1.05348	0.99261	0.636008	0.984567	0.559542	0.809056	0.00466064
LDQSSPASSPAAVK	B6SRU0	1805.83	91.5151	0.00224193	S(4): 99.8; S(5): 99.8	0	1.00035	3.643e-05	28.15	0.233108	29.75	0.164184	30.54	0.128444	3	3	3	0.975434	1.05792	0.892396	0.97525	0.782864	1.06621	1.07484	0.974639	1.13257	1.10989	1.2098	1.15075	0.876402	0.845267	1.02994	0.917204	1.06328	0.4791	1.06262	0.633987	1.25463	0.0224476
TVSAVGGGGGAPCSPSSR	B6SRZ6	1907.78	193.65	0.499997	S(14): 100.0	0	0.21	0.0007836			24.18	0.321979				3			0.984989	0.697468	0.841228	1.22894	1.16035	1.1049	1.16473	1.06771	0.995042	1.08332	1.04869	0.930749	0.909716		0.920233
ELGVSSCGNTAEF	B6SRZ6	1674.62	73.1832	0.995545	S(5): 99.8; S(6): 99.8	0.001	0.12	0.004234			23.31	0.169164				2			0.986364	1.04276	1.01456	0.958632	1.19739	1.15215	1.10273	0.995742	0.972688	0.849044	0.939158	1.12844	1.12156		1.125
KNSWEQEGR	B6SS20	1501.7	267.482	1	S(3): 100.0	0	0.0838129	0.0008598	37.56	0.0207923	41.48	0.00841721	37.89	0.0192384	3	3	3	0.986835	1.07095	1.00983	1.02254	0.986248	1.31264	1.04778	1.11556	1.08933	0.848767	1.00321	0.980437	0.933737	0.913432	0.905443	0.917537	1.11444	0.0165909	1.21582	0.120078	1.06855	0.424958
ARSEGEQEPVEPAPPVMASPLVAPGTPSGGASLK	B6SS20	3841.78	228.593	0.999816	S(3): 100.0; S(19): 100.0; T(26): 100.0	0	1.58654	7.001e-05	20.65	3.12885	25.77	0.957698	14.88	11.8202	4	4	4	2.53515	2.03988	1.51257	2.0292	1.58779	1.41174	0.738196	1.24591	1.48918	0.911019	1.1777	1.19263	0.476356	0.434949		0.455652	4.4534	0.0258335
NRLSENTELQSAK	B6SS20	1857.93	305.892	1	S(4): 100.0	0	-0.276216	2.391e-06	47.77	0.00368058	42.35	0.0127713	41	0.0175467	3	3	3	0.9953	0.996877	1.38459	1.12559	1.20316	1.08825	1.08428	1.12523	0.757186	0.730258	0.735051	0.740831	0.998011	0.98006	0.939451	0.972507	1.15741	0.306364	1.15704	0.0231599	0.761775	0.000270784
ARSEGEQEPVEPAPPVMASPLVAPGTPSGGASLK	B6SS20	3761.81	394.135	0.97222	S(3): 100.0; T(26): 97.2	0	1.08524	4.311e-09	33.13	0.168978	46.57	0.00766288	23.32	1.62629	4	4	4	1.19849	1.10456	1.04301	1.11535	1.02131	1.01838	0.971878	1.00386	1.03466	1.01476	1.00394	1.01779	0.90414	0.88245	3.51019	1.76559	0.631716	0.497981	0.568566	0.431898	0.576456	0.439648
RSSIGSK	B6SS20	1182.55	160.823	1	S(2): 100.0; S(3): 100.0	0.001	-0.342266	0.004142	27.92	0.133911	31.34	0.0622133	32.28	0.0484193	3	3	3	0.739038	0.848333	0.948704	0.845358	1.12617	1.41124	1.05037	1.19593	0.99678	1.39619	1.07956	1.15751	0.784955	0.747783	0.966205	0.832981	1.01486	0.897996	1.43572	0.0480616	1.3896	0.0800708
SVSGAGK	B6SS20	973.496	76.4646	0.999221	S(3): 99.9	0.009	0.13	0.07376			23.4	0.523595				2			0.89344	1.30296	1.0982	1.36566	1.24129	1.06712	1.22469	1.14282	2.21616	1.12692	1.4953	0.898987	0.874993		0.88699
GRDSGVGSTR	B6SS20	1215.56	101.711	0.999895	S(4): 100.0	0.004	0.607387	0.04884	32.72	0.0488859					3
SEGEQEPVEPAPPVMASPLVAPGTPSGGASLK	B6SS20	3550.67	149.691	0.996344	S(17): 100.0; T(24): 99.6	0	2.11647	4.614e-08	37.48	0.0668414					4
ARSEGEQEPVEPAPPVMASPLVAPGTPSGGASLK	B6SS20	3777.81	272.483	0.999913	S(3): 100.0; T(26): 100.0	0	1.62875	3.296e-12	45.03	0.0108033			16.6	7.54668	4		4					1.14409		0.855297	0.999693	1.31654		2.90637	2.11146
SEGEQEPVEPAPPVMASPLVAPGTPSGGASLK	B6SS20	3534.67	172.544	0.947772	S(17): 100.0; T(24): 94.8	0	0.294092	4.271e-08	35.93	0.0906081	34.98	0.11351			3	4			1.17544		1.17544		0.574948		0.574948	3.7074	0.366513		2.03696
EVLDEALSTAESPR	B6SSD3	1740.82	183.956	0.999966	S(12): 100.0	0	0.16	7.71e-05					57.33	0.000290428			3			1.00489	1.00489		1.32417	1.27798	1.30108		0.772172	0.845428	0.8088
SDNDSWSDDDWSGGGR	B6SSK6	1979.72	424.036	0.999887	S(7): 100.0	0	-0.170423	4.019e-16	104.89	1.0914e-09	53.31	0.000160064	74.03	1.33041e-06	2	3	2	0.696875	0.893822	1.36656	0.985753	0.715238	0.795959	0.909388	0.806862	1.0128	1.00796	0.875828	0.96553	1.34906	1.28661	1.40259	1.34608	0.732311	0.14828	0.599414	0.00118914	0.717288	0.00245031
LQLGSDDEDGEGPYGSDADEGFEAGEGDNEELAIAR	B6SSK6	3951.63	293.906	0.969078	S(16): 96.9	0	0.514795	3.639e-09	96.85	4.89082e-08	115.18	7.1797e-10	101.7	1.59285e-08	4	4	4	1.33899	1.302		1.32049		1.13751		1.13751		1.07109		1.07109		3.47055	1.14498	2.30776	0.572196	0.485318
AGSAAESSENEAESQSTSADR	B6SSU4	2387.9	125.284	0.999718	S(7): 100.0; S(8): 100.0	0	-0.625206	1.224e-05	32.57	0.0327307					3
KGSIDGAGNNNFDSFSEAGWSR	B6SSY1	2764.15	295.903	0.999975	S(3): 100.0; S(14): 100.0	0	-4.3559	1.915e-10	84.01	6.77807e-07	57.28	0.00033055	36.33	0.0409046	3	3	3	0.753537	1.04941	1.42397	1.07564	0.831541	0.839397	0.879029	0.849989	1.02469	1.07634	0.94414	1.01506	0.702164	0.629206	0.617313	0.649561	1.65595	0.0951437	1.30856	0.00271593	1.56268	0.00144175
KGSIDGAGNNNFDSFSEAGWSR	B6SSY1	2844.12	222.551	0.99956	S(3): 100.0; S(16): 100.0; S(21): 100.0	0	-2.22405	5.797e-05	52.62	0.000665171					3
GSIDGAGNNNFDSFSEAGWSR	B6SSY1	2412	99.3299	0.965031	S(13): 96.5	0	-4.3559	0.0005971			35.4	0.0370742				3			1.19037		1.19037		1.54459		1.54459		1.41555		1.41555
ADRDPDSEGEEEPVKR	B6SSY8	2197	96.83	1	S(7): 100.0	0.009	-1.06588	0.07402	14.81	6.22912					3
ADRDPDSEGEEEPVK	B6SSY8	2040.9	170.311	1	S(7): 100.0	0	-1.75301	0.001225	32.19	0.0840998					3
PDSDNDSGGPSNAGGELSSPR	B6STN2	2239.93	214.833	0.998829	S(3): 99.9	0	-0.290861	0.0005152	65.84	3.31503e-05	49.04	0.0015873	58	0.000199221	3	3	3	1.20395	1.72784	1.02518	1.31899	2.18968	2.26929	2.36911	2.27602	0.461943	0.416702	0.354413	0.41102	0.429486	0.40071	0.720473	0.51689	2.55178	0.0266877	4.40331	0.000104945	0.795178	0.377579
PDSDNDSGGPSNAGGELSSPR	B6STN2	2319.89	352.065	1	S(3): 100.0; S(7): 100.0	0	2.1339	4.019e-16	74.25	2.75865e-06	67.12	1.4217e-05	73.26	3.44842e-06	3	3	3	1.2335	1.09156	0.961354	1.09547	1.09111		1.01683	1.05397	0.947609		0.876391	0.912	1.01365	0.997755	0.898878	0.970094	1.12924	0.220366	1.08646	0.218088	0.940115	0.356313
PDSDNDSGGPSNAGGELSSPR	B6STN2	2399.85	275.435	0.960948	S(3): 100.0; S(7): 100.0; S(19): 96.1	0	-1.94364	0.000265	39.55	0.00443115			21.69	0.283254	3		3	1.28936			1.28936		1.03607		1.03607		0.83883		0.83883
PDSDNESGGPSNAEFSSPR	B6SUG8	2253.84	299.222	1	S(3): 100.0; S(7): 100.0	0	-1.12754	2.228e-09	55.53	0.000151565	61.99	3.36127e-05	57.47	9.52602e-05	3	3	3	1.1324	0.905069	0.957622	0.998363	1.00475	1.00449	1.1358	1.04835	1.01021	0.872283	1.04961	0.977368	0.938094	0.919088	1.02413	0.960437	1.03949	0.643672	1.09153	0.181215	1.01763	0.80057
PDSDNESGGPSNAEFSSPR	B6SUG8	2173.88	306.153	1	S(3): 100.0	0	-0.33922	4.019e-16	73.36	3.97425e-06	62.32	5.1375e-05	68.1	1.36528e-05	3	3	3	1.12317	0.718872	1.06259	0.968212	1.00745	1.18248	1.07787	1.08927	0.907133	0.856432	0.910745	0.891437	1.0437	1.03336	0.917961	0.998342	0.96982	0.830869	1.09108	0.233723	0.892917	0.0717925
ITGDDVDGDLREDLLEAATSPPA	B6SUW7	2594.2	215.087	0.985108	S(20): 98.5	0	0.15	1.917e-05			32.28	0.160875	38.43	0.0359877		3	3		1.01433	1.09915	1.05674	1.09222	0.981882	1.00682	1.02697	0.940087	0.929922	0.913097	0.927702	0.886645	0.860199	0.813773	0.853539	1.23807	0.0167291	1.20319	0.011898	1.08689	0.0308987
EDLLEAATSPPA	B6SUW7	1437.66	134.948	0.975659	S(9): 97.6	0	-1.69941	4.573e-07	42.6	0.00618508	45.22	0.00341039	42.97	0.00572538	2	2	2	0.983076	1.00602	1.10417	1.03109	0.933867	0.907518	0.815939	0.885775	1.00943	1.08177	1.04266	1.04462	0.986037	0.97071	0.881256	0.946001	1.08994	0.160508	0.936336	0.281492	1.10425	0.063814
SFLIESDDDDDAAVEDGKR	B6SV26	2465.1	153.923	1	S(6): 100.0	0	1.23967	1.126e-05	23.8	0.862503	17.29	3.83541			3	3		0.743303	0.975304	1.08761	0.935405	1.0532	0.958972	0.990175	1.00078	0.87467	0.820535	0.868947	0.854717	1.10683	1.10285		1.10484	0.846642	0.286106	0.905816	0.0622004	0.773611	0.00150263
SFLIESDDDDDAAVEDGK	B6SV26	2308.99	345.742	1	S(6): 100.0	0	0.312396	2.98e-06	64.5	5.6504e-05	76.16	3.85549e-06	76.48	3.53889e-06	3	3	3	0.992111	1.00064	1.20118	1.06465	1.03487		1.21004	1.12245	0.733378	2.37869		1.55603	1.12005	1.11298	1.23161	1.15488	0.92187	0.313764	0.971924	0.718936	1.34736	0.560842
LSNSFITNSFR	B6SV26	1589.69	265.192	0.999578	S(4): 100.0; S(9): 100.0	0	-0.701341	1.714e-09	59.48	9.62627e-05	59.58	9.46222e-05	51.54	0.000604304	2	2	2	0.727813	0.739976	1.17535	0.881047	1.07058		0.913446	0.992014	0.849762		0.982474	0.916118	0.990623	0.973637	0.876203	0.946821	0.930532	0.686475	1.04773	0.586838	0.967572	0.68036
TLDGDSDDEDGELR	B6SV90	1760.7	200.008	1	S(6): 100.0	0	0.024	6.068e-08	48.79	0.000726052	21.23	0.413969	46.2	0.00131816	2	2	2	1.11835	0.428985	0.824512	0.790617	0.741056	0.800244	0.883177	0.808159	0.952459	0.931854	0.748848	0.87772	1.15418	1.15595	0.961827	1.09065	0.724903	0.226014	0.740987	0.0209444	0.804767	0.0800681
MGYLNSDGPTSSN	B6SVD5	1566.62	165.634	0.978858	S(12): 97.9	0	-0.41	0.0004487	51.97	0.00033069	39.58	0.00566191	40.94	0.0041477	2	2	2	1.07874	1.00824	1.0378	1.04159	1.11748	0.873586	1.10773	1.03293	0.972695	1.1811	0.881191	1.01166	0.993129	0.976177	0.996645	0.98865	1.05355	0.0686109	1.04479	0.609269	1.02328	0.808659
MGYLNSDGPTSSN	B6SVD5	1582.63	114.035	0.969372	S(12): 96.9	0.004	2.72	0.04439	24.34	0.2056					2
QAVQMLEGAAPVPETPPKDLASNSR	B6SVG2	3054.47	182.064	0.5	T(15): 100.0	0	0.16	0.00974					32.53	0.182117			4				#DIV/0!		1.1751		1.1751		0.769719		0.769719
DAAAALAADSR	B6SVR3	1255.58	256.635	1	S(10): 100.0	0	0.53	1.379e-13	61.41	5.71711e-05	54.33	0.000287618	48.89	0.00102135	2	2	2	1.04089	1.08678	0.968334	1.032	1.02918	0.989166	0.86213	0.960159	1.02665	1.102	1.06415	1.06427	0.921571	0.900711	0.966597	0.929626	1.11013	0.0609201	1.03284	0.601866	1.14483	0.00991507
SFIHANEDAALVSPNDT	B6SVR3	2024.91	232.678	0.999978	T(17): 100.0	0	0.57	3.485e-14	50.84	0.0013075	50.92	0.0012723	48.74	0.00212251	2	3	3	0.655878	1.08867	1.81212	1.18556	1.17187	1.049	0.86097	1.02728	0.877016	1.73972	0.797553	1.1381	0.968033	0.950245	1.23333	1.05054	1.12852	0.718911	0.977863	0.865351	1.08335	0.794979
SASSSGSGQLFSPSGFR	B6SVR3	1962.81	210.212	0.00155372	S(3): 95.9; S(12): 99.8	0	0.84	0.002499	41.74	0.00599547	36.99	0.0171388	38.65	0.0122881	3	3	3	1.21949	1.19766		1.20858	0.825342	1.74935		1.28735	1.10308	0.599094		0.851088	1.10415	1.1003	1.41863	1.2077	1.00073	0.995249	1.06595	0.843481	0.704721	0.221852
GYVVDPELGSNEG	B6SVU3	1559.67	191.899	1	S(10): 100.0	0	-0.33	6.248e-05	43.84	0.00345308	47.78	0.00139799	47.31	0.0015587	2	2	2	0.717942	0.560454	0.675336	0.651244	1.14796	1.69592	1.22155	1.35514	1.02981	1.38322	1.09372	1.16892	1.15155	1.14837	1.06494	1.12162	0.580626	0.00102037	1.2082	0.250762	1.04217	0.695439
LKTSPGSSPASAAAR	B6SVX1	1848.89	137.725	0.918994	S(7): 91.9; S(8): 100.0	0.001	0.66	0.002725	22.38	1.00762	29.87	0.177175			3	3		1.09887	1.19153	0.978334	1.08958	1.08004	0.782447	0.856584	0.906357	1.09926	1.30036	1.18042	1.19335	0.95162	0.935126		0.943373	1.15498	0.164756	0.960762	0.769876	1.26498	0.0455968
AAYPDVEVQPPSPPR	B6SVX1	1846.89	114.27	1	S(12): 100.0	0.001	2.68	0.01437	28.09	0.288666					3
LEDDKWDASQSPR	B6SW74	1914.88	322.945	0.999996	S(11): 100.0	0	-0.44	0.001087	29.32	0.178816	32.49	0.0862084	27.89	0.249359	3	3	3	1.00571	0.872523	0.751024	0.87642	1.12278	1.15276	1.3914	1.22231	0.947143	1.09632	1.07386	1.03911	1.02044	1.00634	0.974503	1.00043	0.876046	0.172653	1.22179	0.0614467	1.03866	0.468815
LASQNSGQWK	B6SWQ7	1486.73	119.261	0.0177161	S(3): 98.2	0.003	2.31	0.02633	33.16	0.069488	23.6	0.627492	20	1.4385	2	3	3	0.970672	0.974403	0.862158	0.935744	0.713614		0.850602	0.782108	1.13918		1.10888	1.12403	1.15869	1.16208	0.964103	1.09496	0.854596	0.101267	0.714283	0.050497	1.02655	0.755486
SDSDSLLVR	B6SWT0	1215.57	215.88	0.999997	S(3): 100.0	0	-0.21	1.992e-06	47.08	0.00209988	36.75	0.0226249	36.71	0.0217571	2	2	2	0.964911	0.813203	1.26526	1.01446	0.984236	1.22225	1.14782	1.1181	0.80852	0.619639	0.679635	0.702598	1.03329	1.02303	0.937	0.997772	1.01672	0.908462	1.1206	0.191487	0.704167	0.00969234
TSQAGSLEDDEEEEY	B6SXB1	1925.73	68.5572	0.933171	S(6): 93.3	0.008	0.5	0.1028					23.15	0.24717			2				#DIV/0!		0.899075		0.899075		0.91457		0.91457
AAGLVLGGGANMGSLGETSSPK	B6SXN6	2358.16	113.127	0.000117423	S(20): 91.4	0	0.31	0.0001009			37.82	0.0423067	12.71	13.6119		3	3		1.21214	1.15173	1.18193	1.08184	1.12408	1.11632	1.10741	1.05755	0.98608	1.05663	1.03342	0.798386	0.756271	0.85963	0.804762	1.46867	0.00351745	1.37608	0.000757269	1.28413	0.00392383
GGASSSGAAAQSPSSAPNKEPPQLSPADR	B6SXN6	3090.47	222.299	0.999766	S(12): 100.0	0	-0.71	6.697e-16	50.92	0.00257333	40.42	0.0287507	35.61	0.0866823	4	4	4	0.893055	0.811244	0.605092	0.769797	1.13918	1.07822	1.44654	1.22131	1.11139	1.19281	0.98787	1.09736	0.875542	0.844729	1.15058	0.956949	0.804428	0.222163	1.27626	0.152384	1.14672	0.285624
GGASSSGAAAQSPSSAPNKEPPQLSPADR	B6SXN6	3170.44	301.27	0.0224372	S(5): 95.5; S(12): 99.9	0	0.38	5.622e-13	43.24	0.0142391	44.76	0.00986042	43.41	0.0134554	4	4	4	1.20576	0.767214	1.23646	1.06981	0.83101	0.992641	0.521647	0.781766	0.844411	0.73266	1.1327	0.903258	1.18721	1.1784	1.09574	1.15378	0.927219	0.615277	0.677567	0.0579166	0.782866	0.11068
GASASNPNNNPGNK	B6SXN6	1709.79	266.809	0.999991	S(3): 100.0	0	0.72	3.231e-05	28.53	0.197797	14.97	4.56773			3	3		0.89678	1.11188	0.978052	0.99557	1.02156	0.919932	0.826644	0.922714	1.05082	1.10907	1.08637	1.08209	0.960821	0.941932		0.951377	1.04645	0.624365	0.969872	0.720832	1.13739	0.0107823
GGASSSGAAAQSPSSAPNK	B6SXN6	1999.93	206.994	0.967949	S(12): 96.8	0	-3.04	0.0001025	34.73	0.0616153			45.42	0.00536262	3		3	0.912932		1.07987	0.996402		1.03079	1.09914	1.06497		0.984437	0.81365	0.899043
GGASSSGAAAQSPSSAPNK	B6SXN6	2079.9	221.833	0.33333	S(12): 100.0	0	-3.04	0.0003205					45.96	0.00353017			3
GGTEEDDEPVVVVAK	B6SXZ1	1911.92	182.968	1	T(3): 100.0	0	0.12	0.003812					40.52	0.0175258			3			1.33169	1.33169		0.892943	0.414946	0.653944		0.851076	1.13236	0.991719
EGDNEKGGTEEDDEPVVVVAK	B6SXZ1	2728.29	134.088	1	T(9): 100.0	0	0.12	0.01147					29.83	0.28863			4
EAEAAAEAESAAGEQK	B6SYC2	1929.87	312.433	1	S(10): 100.0	0	-0.53	8.343e-16	58.37	0.000251139	53.27	0.000815733	42.11	0.0109255	3	3	3	1.00129	1.33067	1.07343	1.13513	1.01503	1.15716	0.988281	1.05349	0.923374	0.884865	0.842837	0.883692	1.02605	1.01228	1.18818	1.0755	1.05544	0.630946	0.979532	0.789287	0.821654	0.0348378
MYQGAAGPDMAGGMDQDASPAGGSGAGPK	B6SZ69	3020.27	141.716	0.999429	S(19): 99.9	0	0.15	1.358e-07			43.84	0.00824236				4			1.53909	1.15922	1.34915	0.869655	0.751934	0.801884	0.807824	0.948497	0.996977	0.978455	0.974643	0.653291	0.556583		0.604937
VMSVASPASPTSPPAPAPPR	B6T0F0	2221.02	189.908	0.498957	S(12): 99.9	0	1.73	5.077e-13	41.88	0.0150451	50.59	0.00205236	56.86	0.000483836	3	3	3	1.00389	0.996334	0.982539	0.994253	1.1243	0.916723	1.07609	1.03904	1.06023	0.862409	1.07454	0.999057	0.923393	0.902503	0.972525	0.932807	1.06587	0.0471124	1.11388	0.183124	1.07102	0.406748
VMSVASPASPTSPPAPAPPR	B6T0F0	2237.02	206.595	0.481615	S(12): 96.4	0	-1.68	4.531e-12	57.52	0.000369687	42.53	0.0112671	43.25	0.00944646	3	3	3	0.66442	1.28824	1.07798	1.01021	0.821561	0.919134	0.993606	0.911434	1.26718	1.16089	1.28526	1.23778	0.917156	0.89615	0.940793	0.918033	1.10041	0.642164	0.992811	0.90414	1.34829	0.00144246
SPPQQQPPSEEGDDK	B6T0H2	2006.89	153.24	1	S(1): 100.0	0	-0.02	2.276e-06	35.25	0.0485572					3
DRRSESLAK	B6T1H0	1509.71	149.284	1	S(4): 100.0; S(6): 100.0	0	-0.7	0.0007836	14.5	4.54516	27.64	0.218677	17.86	2.07876	4	4	4	0.471594	0.506845	0.652415	0.543618	1.17386	1.1089	1.21078	1.16451	0.917789	0.575317	0.975374	0.822827	1.11946	1.11247	1.10152	1.11115	0.489239	0.000518583	1.04802	0.15234	0.740518	0.0822987
SKLSAAVK	B6T1H0	1395.74	223.042	1	S(1): 100.0; S(4): 100.0	0.003	0.6	0.02875	19.6	1.62005	19.51	1.65397			3	3		0.792542	0.783022	0.925229	0.833598	1.00103	1.09092	1.00242	1.03146	0.943863	0.855751	1.0612	0.953606	0.956079	0.938888		0.947484	0.879802	0.151999	1.08863	0.119827	1.00646	0.941699
SESLAK	B6T1H0	1002.51	149.503	0.999997	S(3): 100.0	0.003	0.6	0.02608	25.28	0.206352	24.75	0.233136			2	2		1.05114	0.756944	1.5647	1.12426	1.08743		0.787047	0.937236	0.661934		0.790005	0.72597	1.34727	1.28298		1.31512	0.854872	0.576601	0.712661	0.133019	0.552017	0.01447
KVAEEEPSEK	B6T1U2	1657.84	163.708	1	S(8): 100.0	0.001	-0.91	0.01276	15.78	4.55816	13.01	8.34308	13.02	8.33636	3	3	3	0.870204	1.00709	1.37855	1.08528	1.60499	0.963039	0.233709	0.933913	0.697805	0.922587	1.24588	0.955423	0.79845	0.757243	0.76868	0.774791	1.40074	0.111215	1.20537	0.708574	1.23314	0.320815
QVAHAPQELNSPR	B6T2A6	1670.81	365.49	1	S(11): 100.0	0	0.74	3.839e-05	50.49	0.00151192	51.11	0.0013131	51.05	0.00133137	3	3	3	1.11218	1.35418	0.832957	1.09977	1.13601	1.10247	1.15578	1.13142	1.07204	1.04136	1.15335	1.08892	0.878404	0.847139	0.862439	0.862661	1.27486	0.191114	1.31155	0.000116911	1.26228	0.00282839
VGSAANWAAWDEAI	B6T2A6	1684.75	210.907	1	S(3): 100.0	0	0.44	0.0002891	37.04	0.0229032	37.41	0.0210055	46.62	0.00255772	2	2	2	4.81984	2.34017		3.58		0.986746		0.986746		1.27959		1.27959		1.77917	1.56015	1.66966	2.14415	0.264588
VDSEGAMCGATFK	B6T2A6	1740.76	176.762	1	S(3): 100.0	0	-0.18	0.001624	22.86	0.574026	19.52	1.23134	27.06	0.220895	3	3	3	1.1691	1.14537		1.15723	1.12108	1.33227		1.22667	1.12428	0.498073		0.811177	1.21065	1.19224	0.898965	1.10062	1.05144	0.69403	1.11453	0.468456	0.737019	0.358162
VDSEGAMCGATFK	B6T2A6	1756.75	159.124	1	S(3): 100.0	0	0.92	0.002252	29.52	0.113585	42.94	0.00532043	27.52	0.177984	3	3	3	1.26523	0.928649	0.952157	1.04868	0.725523		1.185	0.955264	1.06397		0.879373	0.97167	1.16252	1.16467	0.88082	1.06934	0.98068	0.89265	0.893323	0.624867	0.908666	0.535047
TEDEDGSKSEVDDEDGSSDEENDDDE	B6T2V7	3390.09	90.6822	0.934888	S(9): 93.5; S(17): 100.0; S(18): 100.0	0	0.14	0.0007836			31.47	0.0144709				3			1.2002	0.966405	1.0833	1.29475	1.27822	1.3356	1.30285	0.993689	0.991336	0.93512	0.973382	0.787904	0.748781		0.768343
GPYGGGGGGGFGGGGGGGSR	B6T4E5	1748.73	376.394	1	S(19): 100.0	0	-0.78	6.022e-07	53.65	0.000348667	57.52	0.00014152	55.82	0.000209324	3	3	3	0.824653	0.906943	1.0959	0.942499	1.11654	0.983059	0.815992	0.971862	0.999191	0.99532	1.2637	1.08607	0.844167	0.805921	0.811898	0.820662	1.14846	0.20775	1.18424	0.159964	1.32341	0.0414832
SNASSGMGVAPNIR	B6T5N9	1584.73	144.578	0.999951	S(1): 100.0	0.001	0.67	0.008465	20.75	1.02818	27.4	0.223186			3	2		1.16062	0.925819	0.97286	1.01977	1.1055	0.80534	1.1317	1.01418	0.96314	1.04008	0.840979	0.948066	0.961101	0.943317		0.952209	1.07095	0.519429	1.06508	0.678118	0.99565	0.959497
SDSIVIDEVELQR	B6T6P3	1726.84	174.178	0.981831	S(3): 98.2	0	1.82	0.01466	36.82	0.0343878	29.09	0.202291	36.67	0.0357146	3	3	3			1.01185	1.01185	0.964785	1.44475	1.12524	1.17826		0.917405	0.686462	0.801934	1.3533	1.28799	0.873017	1.17144			1.00582	0.975193	0.684572	0.180272
DIEASGPEAGEFSAK	B6T7B8	1875.86	235.248	1	S(13): 100.0	0	0.21	1.678e-05	56.9	0.000322186	50.78	0.0013144	74.45	5.50586e-06	3	3	3	0.635345	0.798804		0.717075	1.11593	0.963296		1.03961	1.25288	1.04972		1.1513	0.769932	0.723534	0.731793	0.741753	0.966729	0.724093	1.40156	0.0155547	1.55213	0.0134201
ATTATGSDEDHSSSPTRSHDGDK	B6T7C2	2887.11	108.963	0.000265055	S(18): 99.7	0	-0.58	3.496e-06	18.56	1.19742	22.66	0.468289			4	4		1.14023	1.30102	1.44083	1.29403	1.09902	0.914562	0.524795	0.846125	0.807747	0.859261	0.954839	0.873949	0.931736	0.910084		0.92091	1.40516	0.0450789	0.918792	0.754898	0.949006	0.464801
ATTATGSDEDHSSSPTR	B6T7C2	2023.78	131.362	0.00081046	S(14): 94.8	0	-0.05	0.0007836			22.94	0.291938				3			0.963804	1.70637	1.33509	1.38433		1.29131	1.33782	1.3139		1.45419	1.38404	1.14712	1.14217		1.14464
VDYSDDDDDDFIVK	B6T7I9	2028.85	182.738	0.984267	S(4): 98.4	0	-1.65	6.098e-05	38.7	0.0139146	16.27	2.4726	49.06	0.00137637	3	3	3	0.820525		1.16528	0.9929		1.159	0.905539	1.03227		0.92062	1.02601	0.973317		2.29485	1.25199	1.77342	0.559879	0.291147	0.582078	0.301302	0.548836	0.266394
AVVVGNAGGLVSPAGSSR	B6T8A4	1901.9	136.871	0.499602	S(12): 99.9	0	0.23	7.962e-05	28.13	0.29571			56.19	0.000462239	3		3	0.812566			0.812566		1.15022		1.15022		1.15916		1.15916
SEASEEEDASAAAAAGEEEDTGAQVAPIVR	B6T8F4	3184.4	479.081	0.999328	S(4): 99.9	0	1.32	4.019e-16	111.65	1.89512e-09	97.6	4.90321e-08	107.58	4.7207e-09	3	3	3	0.798478	1.3483	1.18217	1.10965	1.03977	1.1035	0.996529	1.0466	0.836857	1.04877	0.942321	0.942649	1.01716	1.00158	0.675345	0.898028	1.23565	0.343838	1.16544	0.268367	1.04969	0.743283
LSAAQAVAAIQPTSPR	B6T8U5	1804.94	372.297	0.984269	S(14): 98.4	0	-0.91	4.019e-16	70.95	1.48853e-05	70.67	1.5491e-05	79.46	2.04681e-06	2	2	2	1.11708	0.887233	0.917674	0.973996	0.968351	0.934502	1.12299	1.00861	1.00995	1.04763	1.0225	1.02669	0.979039	0.962115	0.909633	0.950263	1.02498	0.767635	1.06141	0.397588	1.08043	0.0319145
DLFGSDNEEYVR	B6T977	1667.71	319.577	1	S(5): 100.0	0	-0.24	5.839e-10	61.07	7.15189e-05	61.44	6.61089e-05	62.76	4.8782e-05	2	2	2	1.14328	1.07595	0.904398	1.04121	1.26833	1.32109	1.12245	1.23729	1.00669	1.27577	0.832685	1.03838	0.898882	0.874931	0.945474	0.906429	1.14869	0.142929	1.36502	0.00625828	1.14557	0.369277
VGTLGEDDTGEESPK	B6TA07	1901.86	107.504	0.972087	S(13): 97.2	0	-0.35	4.013e-05	30.09	0.14614					3
NIDNMDGNDGSSPDSSPNR	B6TAW2	2295.84	80.3765	0.882698	S(11): 94.0; S(12): 94.0	0	0.56	4.752e-05	27.9	0.0664131			21.01	0.326511	3		3	1.06396
AAASEPDEEETK	B6TC04	1644.72	185.788	1	S(4): 100.0	0	-0.7	8.363e-09	44.44	0.00366944	40.27	0.00958518	37.28	0.0190342	2	3	2	0.778324	0.93671	1.04272	0.91925	0.88596		1.13075	1.00836	0.995001		0.978668	0.986835	1.03647	1.02684	0.918303	0.993871	0.924918	0.43282	1.01457	0.897589	0.99292	0.895523
SPATIAPAAGSPR	B6TCP6	1419.71	146.764	1	S(11): 100.0	0	-0.4	0.0007836	38.53	0.0208809	32.83	0.076772	36.53	0.0331051	2	2	2	1.3942	1.0603	0.992018	1.14884	1.05669	1.06445	0.994138	1.03843	1.07537	1.11921	1.10616	1.10025	0.849167	0.811642	0.932566	0.864458	1.32897	0.0927003	1.20125	0.0144669	1.27276	0.00343986
RKSPATIAPAAGSPR	B6TCP6	1927.98	271.018	1	S(3): 100.0; S(13): 100.0	0	-0.02	5.229e-06	49.94	0.00199893	50.12	0.00192944	30.36	0.182249	3	3	3	1.30581	1.19505	0.902043	1.1343	1.23019	1.12808	1.18714	1.1818	0.978933	0.988329	0.947895	0.971719	0.86856	0.833334	0.906919	0.869604	1.30439	0.0964403	1.35901	0.00101868	1.11743	0.0140748
KSPATIAPAAGSPR	B6TCP6	1691.91	307.954	1	S(12): 100.0	0	-0.4	4.132e-11	34.44	0.0538725	33.75	0.0634864	33.06	0.073158	3	3	3	1.09358	1.05204	0.987666	1.04443	1.09774	1.03166	0.976318	1.03524	0.889687	0.950813	0.992533	0.944345	0.992891	0.97487	0.9742	0.980654	1.06503	0.112191	1.05566	0.200247	0.962974	0.299486
SLSLLGLAGQAGSGDR	B6TD00	1725.87	229.406	0.976858	S(3): 97.7	0	1.25	5.238e-11	63.52	7.38977e-05	52.06	0.00104266	50.73	0.00142218	3	3	3	0.711557	0.599637	0.786842	0.699346	0.908208		1.58257	1.24539	1.05529		1.06825	1.06177	1.31733	1.27712	1.21976	1.2714	0.550059	0.000734581	0.979538	0.924873	0.835118	0.0107798
SESDVTSLAASSPPRSPK	B6TDG9	2264.05	310.216	0.5	S(16): 100.0	0	0.53	1.557e-10	34.75	0.0715319	34.87	0.069338	37.65	0.0365313	3	3	3	0.950353	0.952429	1.05876	0.987179	0.935768	0.976181	0.846902	0.919617	0.880241	0.943848	0.854355	0.892815	1.19329	1.18168	1.14652	1.17383	0.840991	0.00831806	0.783433	0.00334628	0.7606	0.000730727
SESDVTSLAASSPPRSPK	B6TDG9	2344.01	196.088	0.498563	S(1): 99.7; S(16): 100.0	0.002	-0.49	0.0256	22.31	0.939102	11.44	11.6067			3	3		0.793838	0.928992	0.834932	0.852587	1.27276		0.66501	0.968887	0.682733		1.5142	1.09846	1.08134	1.07339		1.07736	0.791366	0.0225018	0.899315	0.755283	1.01959	0.964131
SSSMQPTPVYNSPNESPSHPSYGR	B6TDG9	2910.19	116.867	0.920055	S(12): 96.1; S(16): 95.7	0	-2.32	1.484e-05	28.78	0.206266	18.18	2.41463	22.35	0.929037	3	4	3	1.32126	0.693047	0.995945	1.00342	0.965552	0.910073	0.946254	0.940626	0.926427	0.821796	0.952049	0.900091	1.05311	1.04343	1.13734	1.07796	0.930845	0.705837	0.872597	0.015559	0.834993	0.0232853
DNLTLWTSDLTEDGADEGK	B6TDI1	2448.1	160.167	0.998672	T(11): 99.9	0	-1.37	0.0003425	35.45	0.071304	33.78	0.104971	56.6	0.000545409	3	3	3	0.682383	1.13531	0.972491	0.930063	1.21209	0.974793	1.18808	1.12499	0.838773	0.946449	0.910349	0.898524	0.971093	0.954911	0.74738	0.891128	1.04369	0.808971	1.26243	0.0883758	1.0083	0.929617
SNSGPLNK	B6TDL6	1184.59	191.353	1	S(3): 100.0	0	0.6	0.0003845	35.38	0.0325951	37.4	0.0200986	33.95	0.0453057	2	2	2	0.912725	1.02969	1.44856	1.13033	0.507648		1.384	0.945824	1.20237		0.97373	1.08805	1.3756	1.30426	1.37561	1.35182	0.83615	0.249119	0.699666	0.303877	0.804878	0.0618829
KVSGPLDSSVSMK	B6TDL6	1926.94	334.211	0.978133	S(3): 100.0; S(11): 97.8	0	-0.03	4.854e-10	55.53	0.00057799	53.66	0.000893773	56.61	0.000451389	3	3	3	0.920696	0.961655	0.885779	0.92271	1.02572	0.856795	0.989584	0.957365	1.00552	1.09847	1.02724	1.04375	0.955501	0.938645	1.12136	1.00517	0.917964	0.256138	0.952441	0.571638	1.03838	0.583169
TKSNSGPLNK	B6TDL6	1637.8	161.819	0.499996	S(5): 100.0	0	-1.09	0.001349	35.28	0.0505652	25.03	0.536556	30.5	0.15178	3	3	3	1.14263	1.19514	1.03412	1.12397	1.00214	1.00305	0.97233	0.992507	0.875333	0.935256	0.916687	0.909092	1.08417	1.07835	1.08502	1.08251	1.03829	0.431683	0.916856	0.000947572	0.839799	0.000626236
KVSGPLDSSVSMK	B6TDL6	1942.93	242.377	0.973504	S(3): 100.0; S(11): 97.4	0	-0.18	0.0001758	35.63	0.0578646	36.87	0.043441	35.26	0.0633382	3	3	3	0.999753	1.01562	2.33971	1.45169	0.829242	2.10722		1.46823	1.60111	1.10422		1.35266	1.2897	1.26484	1.27213	1.27556	1.13809	0.711895	1.15105	0.712983	1.06045	0.70548
RLSGPQSSGVNPMAR	B6TDL6	1860.83	144.079	0.950216	S(3): 100.0	0.003	0.74	0.03173	21.89	0.886909					3
VSGPLDSSVSMK	B6TDL6	1574.78	116.921	0.999425	S(10): 99.9	0	2.21	4.012e-06	36.79	0.0308253					3
GASAPPSPAGSPDGLIAALR	B6TDN3	2108.99	141.493	0.999997	S(3): 100.0; S(7): 100.0	0	0.16	0.0007836			34.53	0.0790896				3				0.546781	0.546781		0.89045	1.56905	1.22975		1.67092	0.372847	1.02188		1.54819		1.54819
TGSCFAALVE	B6TDN3	1278.55	163.244	0.986817	S(3): 98.7	0.001	-1.61	0.008268	31.04	0.0514334					2
VVGPVSGTGSR	B6TE08	1239.62	190.686	0.999688	S(10): 100.0	0.001	0.27	0.002276	25.09	0.32972	32.85	0.0546815	25.46	0.316304	2	2	2	1.35416	1.06029	0.762758	1.05907	1.07024	0.991498	1.04074	1.03416	1.16375	1.17555	1.20198	1.18042	0.901303	0.877951	0.823608	0.867621	1.22066	0.328719	1.19195	0.0068771	1.36053	0.000259159
RPSDAPPPPMSPNPYYAAGSPYHR	B6TEF1	2945.26	150.871	0.907	S(11): 95.1; S(20): 95.3	0	-9.54	7.247e-08			51.07	0.00159061	42.14	0.012674		4	4		1.23988	1.24031	1.24009	1.10266	1.10209	1.0189	1.07455	0.92916	0.971449	0.977514	0.959374	0.711299	0.63436	0.519705	0.621788	1.9944	0.00330099	1.72816	0.00189624	1.54293	0.00425858
RPSDAPPPPMSPNPYYAAGSPYHR	B6TEF1	2929.26	217.854	0.966819	S(11): 99.9; S(20): 96.8	0	-9.54	0.0001198	47.78	0.0032553	43.46	0.00947617	33.83	0.088244	4	4	4	0.990006	0.862892	1.21745	1.02345	0.590371	1.69757	0.782101	1.02335	1.25	0.797051	0.96789	1.00498	1.37775	1.30659	1.00629	1.23021	0.831933	0.250506	0.83185	0.596413	0.816919	0.266004
MINPNDPAENPEAFSVAAPSPPPGR	B6TEF1	2799.3	152.308	1	S(20): 100.0	0	-3.98	0.0008707	24.63	0.951439	27.5	0.496496	24.47	0.987145	3	3	3	1.16444	0.655601	1.00736	0.942469	0.958126	1.26816	1.04169	1.08932	0.932501	0.910983	0.933488	0.925657	1.02648	1.01293	0.950494	0.996634	0.945652	0.739968	1.093	0.386832	0.928783	0.0443771
MINPNDPAENPEAFSVAAPSPPPGR	B6TEF1	2815.29	108.137	1	S(20): 100.0	0.003	0.62	0.03553	21.64	1.93479					3
ACSVGVVGGGAAAGSPPGSPGHSLSPR	B6TF90	2773.17	102.386	0.496655	S(15): 99.6; S(19): 99.8	0	-0.26	1.689e-06	26.34	0.450495			26.83	0.408032	3		3
SQLLPPLQSDDDQEPSSR	B6TG30	2236.02	375.444	1	S(9): 100.0	0	0.08	9.312e-07	81.95	1.29759e-06	83.86	8.31345e-07	77.5	3.61969e-06	3	3	3	0.670909	0.641648	0.977854	0.76347	1.10055	1.0116	1.13495	1.08237	1.03185	1.19507	1.22287	1.14993	0.89381	0.871071	0.82664	0.863841	0.883809	0.410494	1.25297	0.0063427	1.33118	0.0103529
SQLLPPLQSDDDQEPSSRE	B6TG30	2365.07	341.74	1	S(9): 100.0	0	-0.9	5.978e-06	57.86	0.000346596	66.11	5.22875e-05	70.92	1.71771e-05	3	3	3	0.680487	0.489518	1.03511	0.735038	0.761164	0.931268	0.919978	0.870803	1.08548	1.11407	1.12881	1.10945	0.882692	0.855167	0.869562	0.86914	0.845708	0.449224	1.00191	0.977521	1.2765	8.87303e-05
LPFSEDSDEEDCVSAPR	B6TGL6	2176.89	361.838	0.999995	S(7): 100.0	0	0.68	7.497e-16	66.86	2.29554e-05	58.75	0.000146221	77.43	2.00145e-06	3	3	3	0.889031	0.97196	0.966194	0.942395	0.871057	0.876157	0.994011	0.913741	0.944105	0.954194	0.967013	0.955104	1.09632	1.08886	1.14717	1.11078	0.848408	0.00653552	0.822613	0.0111287	0.85985	0.00132975
NQASPESPGNNQNR	B6TH05	1736.75	290.514	1	S(7): 100.0	0	0.36	6.537e-05	45.43	0.00284842	49.7	0.00106563	44.25	0.00372455	3	3	3	0.667218	0.823529	1.07874	0.856496	0.987505	1.06675	0.899748	0.984668	1.09383	0.997893	1.07632	1.05602	0.975215	0.95729	0.924409	0.952305	0.899393	0.47228	1.03398	0.556286	1.10891	0.0348732
GRPSPSPDAGR	B6TH44	1400.58	236.967	1	S(4): 100.0; S(6): 100.0	0	0.29	6.57e-07	30.08	0.055616	41.99	0.00358261	41.92	0.00364083	3	3	3	0.945082	1.15156	1.17954	1.09206	0.81756	0.776527	0.843862	0.812649	0.998387	1.0428	1.00121	1.01413	1.02304	1.00919	1.17727	1.06983	1.02078	0.819957	0.759604	0.0109334	0.947935	0.374269
LNQLNSSGGADDDDEDDE	B6THG9	2132.79	172.338	0.980681	S(6): 98.1	0	0.69	0.0003156	58.23	5.8848e-05	52.82	0.000201123	49.66	0.000421219	2	2	2	0.947146	0.815268	0.723357	0.82859	0.60792	1.07572	0.960728	0.881456	0.917542	1.01241	1.10043	1.01013	2.12038	1.3943	1.00567	1.50678	0.549908	0.11142	0.584993	0.153569	0.670389	0.207785
EYEGNVEATGEDFSVEPADER	B6THG9	2567.06	137.389	0.999328	S(14): 99.9	0	-0.48	0.003295	28.16	0.211186	32.94	0.0715743	39.36	0.0160375	3	3	3	1.37618	1.85791	1.1261	1.4534	0.941856	0.968588	0.939031	0.949825	0.903851	0.949374	0.928837	0.927354	1.0593	1.04907	1.35195	1.15344	1.26005	0.273653	0.82347	0.110768	0.803988	0.0869579
GPAGFPGAGGGSSDDDEPQEYYTGGEK	B6THK8	3093.23	268.74	1	S(12): 100.0; S(13): 100.0	0	0.66	1.542e-07	71.29	1.14462e-05	66.51	3.38051e-05	76.37	3.51548e-06	3	3	3	0.970888	1.07877	1.17888	1.07618	0.96963	0.909205	0.409188	0.762674	0.85815	0.961813	1.16362	0.994529	0.891781	0.868304	1.00887	0.922986	1.16597	0.107686	0.826312	0.430118	1.07751	0.512562
GPAGFPGAGGGSSDDDEPQEYYTGGEK	B6THK8	3013.26	345.981	0.972406	S(13): 97.2	0	1.95	4.019e-16	76.72	4.60423e-06	71.15	1.73002e-05	82.01	1.37012e-06	4	3	3	1.12703	0.868139	0.919664	0.971612	1.20588	1.35497	1.34805	1.30297	0.839405	0.741471	0.781319	0.787399	1.0152	0.999939	0.916714	0.977286	0.994195	0.949889	1.33325	0.00476653	0.805699	0.0104534
QASSVAGAEEQSGAR	B6TIZ8	1751.71	166.882	1	S(3): 100.0; S(4): 100.0	0	0.4	1.017e-07	56.16	0.000156641	26.99	0.128691			3	3		1.12094	1.02216	1.06079	1.06796	1.12434	1.43043	1.1535	1.23609	1.06689	1.28848	0.856809	1.07073	0.878185	0.84663		0.862407	1.23835	0.0132403	1.4333	0.0597908	1.24155	0.287089
QASSVAGAEEQSGAR	B6TIZ8	1671.75	337.402	0.999681	S(3): 100.0	0	-1.69	3.486e-15	71.95	7.36875e-06	71.45	8.12107e-06	70.83	9.4127e-06	3	3	3	0.995577	0.863321	1.12941	0.996101	0.947795	0.833359	0.768161	0.849772	1.01922	0.825305	1.06902	0.971181	1.14928	1.14562	1.14198	1.14563	0.869481	0.123537	0.741753	0.00489429	0.847729	0.0788908
EMSRSPPPPAK	B6TJ91	1644.75	247.238	1	S(3): 100.0; S(5): 100.0	0	-0.36	0.0005962	28.34	0.228039	27.12	0.300546	26.8	0.3299	3	3	3	1.17231	1.1337	1.14692	1.15098	0.483495		0.760569	0.622032	1.22918		0.695202	0.96219	1.08762	1.08277	1.09127	1.08722	1.05864	0.00533211	0.572131	0.0204547	0.885	0.574439
EMSRSPPPPPPR	B6TJ91	1667.71	159.918	1	S(3): 100.0; S(5): 100.0	0	0.23	0.001726	31.74	0.0701034	22.85	0.550966	22.87	0.557471	3	3	3	1.04814	1.20306	1.21983	1.15701	0.970792	1.00269	0.888957	0.954145	0.909583	0.939903	0.810914	0.8868	0.924659	0.903941	0.932547	0.920383	1.2571	0.0128658	1.03668	0.388459	0.963513	0.446961
EMSRSPPPPPPR	B6TJ91	1651.72	213.747	1	S(3): 100.0; S(5): 100.0	0	-1.15	0.000263	31.09	0.0705679	34.38	0.0330832	22.73	0.490401	3	3	3	1.20404	1.10527	1.11877	1.14269	0.78133	0.883058	0.879353	0.847914	0.983846	0.925942	0.947936	0.952575	1.01892	1.0028	1.09978	1.0405	1.09822	0.0766615	0.814911	0.0126856	0.915499	0.063021
DVSRSPPPPPDAR	B6TJ91	1694.74	362.747	1	S(3): 100.0; S(5): 100.0	0	-0.11	3.505e-07	49.74	0.00114982	42.43	0.00611768	45.5	0.00301708	3	3	3	1.10918	1.0773	1.008	1.06483	1.17006	0.993604	1.28325	1.14897	0.912458	1.11504	0.763087	0.930194	1.1167	1.11	1.08554	1.10408	0.964448	0.278516	1.04066	0.624581	0.842507	0.164801
EMSRSPPPPAK	B6TJ91	1660.74	209.29	1	S(3): 100.0; S(5): 100.0	0	0.47	0.0007836	32.99	0.0557349	22.44	0.637444	34.71	0.0363082	3	3	3	0.979309	1.11314	1.11142	1.06796	0.922672	1.08572	1.02494	1.01111	0.895219	0.856509	0.962421	0.904716	1.06089	1.04989	1.13968	1.08349	0.985662	0.782331	0.933197	0.261012	0.835001	0.0129995
SSPPPPK	B6TJ91	1157.52	142.239	1	S(1): 100.0; S(2): 100.0	0	0.18	0.001987	41.15	0.00650339			42.6	0.00466835	2		2	1.20189
EMSRSSPPPPK	B6TJ91	1660.74	132.61	0.93782	S(3): 96.9; S(6): 96.9	0	-1.15	0.004119	27.34	0.202767			14.66	3.84556	3		3	1.22688
VAPPKDEDDESGEEYEEEEER	B6TK34	2849.18	337.41	1	S(11): 100.0	0	-0.45	2.986e-15	52.57	0.000952869	37.49	0.0319046	46.99	0.00357375	3	4	3	1.24695	1.31915	1.17461	1.2469	0.978794	0.607056	1.00815	0.864668	0.859952	0.920895	0.863631	0.881493	0.899406	0.875639	0.960032	0.911692	1.36768	0.00233547	0.948421	0.738727	0.966875	0.398009
NMASDMNEELDR	B6TK42	1648.65	122.432	1	S(4): 100.0	0	0.23	0.01319			31.01	0.0414874	29.62	0.0608478		3	3		1.33292	1.08183	1.20737	0.99257	0.977024	0.930511	0.966702	1.06048	1.02913	1.02315	1.03759	0.909425	0.888588	1.16099	0.986334	1.2241	0.229019	0.980096	0.83711	1.05196	0.592717
AAEVPVAAAAEVDQADVSR	B6TKR8	2093	461.057	1	S(18): 100.0	0	-0.36	1.167e-08	88.72	2.87889e-07	86.24	5.09357e-07	90.33	1.99546e-07	3	3	3	1.06082	0.587525	0.506932	0.718424	1.07595	0.97531	1.08471	1.04532	0.929873	1.09274	1.23553	1.08605	0.88208	0.852831	1.00404	0.912984	0.786897	0.337866	1.14495	0.0850044	1.18956	0.157615
RDAEGSDGEEEVDQEAEK	B6TKR8	2361	277.265	1	S(6): 100.0	0	1.08	0.0007836	39.09	0.0163571	44.33	0.00486497	32.54	0.0715984	3	3	3	0.99717	0.637047	1.19153	0.941915	1.05037	0.933248	0.934817	0.972811	0.74528	0.816461	0.702666	0.754802	1.16886	1.1681	0.931741	1.08957	0.864486	0.459475	0.892842	0.254929	0.692754	0.0173889
DAEGSDGEEEVDQEAEK	B6TKR8	2204.9	410.408	1	S(5): 100.0	0	0.18	4.019e-16	71.9	5.9949e-06	75.59	2.55906e-06	87.63	1.58173e-07	3	3	3	0.899267	0.863183	1.3982	1.05355	0.930715	0.937978	0.725157	0.864617	1.08355	1.07127	1.09825	1.08436	0.915782	0.896128	0.992415	0.934775	1.12706	0.534825	0.924946	0.40645	1.16002	0.00791871
SLSDILK	B6TKR8	1143.63	96.5456	0.999837	S(1): 100.0	0.009	-0.94	0.07816	23.04	0.550969					2
SLEEMSGEAEDSEEEPVGAR	B6TND9	2374.97	250.6	1	S(12): 100.0	0	-2.11	4.019e-16	89.28	1.49901e-07	55.96	0.00032513	42.7	0.00768224	3	3	3	0.93472	0.635597	1.23515	0.935156	0.926997		0.495483	0.71124	1.27574		1.01723	1.14648	1.05646	1.04688	0.855628	0.986321	0.948126	0.79584	0.721104	0.227141	1.16238	0.299856
DHLDSDADSDADAGAGAGR	B6TNJ4	2119.77	281.532	1	S(5): 100.0; S(9): 100.0	0	0.15	1.606e-05			36.84	0.00894301	57.45	7.76213e-05		3	3		1.22532	0.623035	0.924177	1.02788	1.00861	1.1697	1.06873	1.12374	0.915565	1.0424	1.02723	0.800523	0.759049	0.926361	0.828644	1.11529	0.710088	1.28974	0.0283436	1.23966	0.0652014
AAASEPDEEER	B6TNK9	1427.58	251.214	1	S(4): 100.0	0	0.17	1.991e-10	53	0.000275402	45.35	0.00149372	45.57	0.00152394	2	2	2	1.06366	0.900922	0.840623	0.935068	1.00037	1.13993	0.859262	0.999854	0.99324	0.924206	1.10378	1.00708	1.07676	1.0665	1.02969	1.05765	0.884101	0.146352	0.945355	0.521104	0.952184	0.403734
TTSLPTETEEER	B6TNQ7	1616.72	116.921	0.977829	S(3): 97.8	0.002	-0.12	0.03956			21.52	0.744861	25.23	0.314762		2	2		0.508386	0.525084	0.516735	1.5007	1.43969	1.33042	1.4236	1.28994	1.29134	1.33231	1.30453	0.682792	0.597896	0.602997	0.627895	0.822964	0.0539091	2.26726	0.000151584	2.07763	2.54066e-05
QQEEGVDSV	B6TP74	1214.5	177.387	1	S(8): 100.0	0	-1.19	2.775e-11	67.89	7.73761e-06	39.31	0.00552104	38.12	0.00733849	2	2	2	0.818712	0.867114	1.20274	0.962854	1.15904	1.15845	1.25919	1.19223	0.709025	0.835396	0.755982	0.766801	1.06003	1.04954	1.15479	1.08812	0.88488	0.374045	1.09568	0.0927639	0.704704	0.00297133
VDFDEFGSMDATK	B6TPK0	1845.79	105.801	0.999984	S(8): 100.0	0.003	-0.7	0.02178	18.77	1.30151	22.53	0.553444			3	3		0.485913	0.773412	0.916724	0.72535	1.21946	1.17791	1.21345	1.2036	1.09572	1.00851	1.05345	1.05256	0.805668	0.768388		0.787028	0.921631	0.732047	1.5293	0.000310864	1.33738	0.00489093
SFVVESDLENEHDQPPADQNR	B6TQ83	2650.15	217.607	1	S(6): 100.0	0	-2.03	3.092e-09	41	0.0169232	37.53	0.0356828	36.79	0.0427199	3	3	3	1.02631	1.25661	0.941398	1.07477	1.00274	0.951	0.936661	0.963469	1.19746	1.94887	1.1106	1.41898	1.02082	1.00679	1.20134	1.07632	0.998567	0.989769	0.895154	0.161394	1.31836	0.278351
SRSPPPQR	B6TRJ7	1228.54	104.014	1	S(1): 100.0; S(3): 100.0	0.001	-0.36	0.005578	34.13	0.0209025	36.56	0.0113271	28.74	0.0684337	3	3	3	1.15642	1.28873	0.746418	1.06386	1.63391		1.13723	1.38557	1.2372	3.70189	1.33297	2.09069	0.744138	0.688495	0.759776	0.730803	1.45574	0.11318	1.89596	0.0395464	2.8608	0.16699
SRSRSPPPQR	B6TRJ7	1551.64	68.9801	1	S(1): 100.0; S(3): 100.0; S(5): 100.0	0.007	0.5	0.06715	26.41	0.130965					4
ARSPVRESSEER	B6TRJ7	1706.74	97.4365	0.490791	S(3): 98.2	0.002	0.25	0.01809	10.24	9.80775					4
FFDPLGLAGTVK	B6TRW9	1632.87	77.0982	1	T(10): 100.0	0.007	3.09	0.067	26	0.407177					3
MDTDGENQEGGEADGQK	B6TS72	2148.86	238.121	1	T(3): 100.0	0	-0.62	1.457e-10	55.84	0.000206407	65.03	2.54695e-05	40.5	0.00710773	3	3	3	0.904008	0.799966	1.07943	0.927801	0.739984	0.838336	0.836534	0.804951	0.969242	1.01495	1.02886	1.00435	1.13358	1.12748	1.46277	1.24128	0.747457	0.0848708	0.648487	0.0194353	0.809128	0.102339
YYDDEDQSDSAAAAAAR	B6TSE6	2122.78	185.803	1	S(8): 100.0; S(10): 100.0	0	2.68	4.81e-14	61.75	2.72684e-05	61.51	2.60984e-05			3	3		0.930778	1.36844	1.04397	1.1144	1.2924	1.0548	0.766369	1.03786	1.16098	1.25963	1.16166	1.19409	0.767563	0.719471		0.743517	1.49882	0.117552	1.39588	0.232298	1.606	0.0022536
NQSVGSFAAAGAQSGR	B6TT21	1731.79	327.528	1	S(3): 100.0	0	0.06	4.019e-16	80.02	1.3005e-06	78.6	1.82901e-06	83.16	6.37879e-07	2	2	2	0.960897	0.868073	0.981203	0.936724	0.894596	0.986741	0.852892	0.91141	0.911042	0.876789	1.11024	0.966022	0.98262	0.9649	1.00741	0.984975	0.951013	0.261529	0.925312	0.150364	0.980758	0.810032
RNQSVGSFAAAGAQSGR	B6TT21	1887.89	208.043	0.999999	S(4): 100.0	0	-0.07	8.692e-08	46.05	0.0046087	32.76	0.0985969	26.73	0.395242	3	3	3	0.807312	0.796952	1.08545	0.896571	0.822998	0.857946	0.891109	0.857351	0.733793	0.760622	0.793898	0.762771	1.13993	1.13797	0.851978	1.04329	0.859367	0.336497	0.821774	0.129642	0.731118	0.0447755
DADVDGSEDEMAAAPAAAAGR	B6TT74	2213.92	247.259	1	S(7): 100.0	0	1.96	2.823e-09	42.62	0.00629342	40	0.010875			3	3		0.390826	0.748135				2.21388	1.11211	1.663	1.83517		0.798604	1.31689	1.76577	1.35614		1.56096		0.0676109	1.06537	0.87815	0.84364	0.704172
AYSTGPPSPNFFSGPTSPTK	B6TTT3	2488.1	164.181	0.0171268	S(17): 96.3	0	-3.75	0.002088	27.83	0.330045	11.32	15.6141	33.71	0.0901843	3	3	3	0.388019	0.872052	0.977663	0.745911	0.919536	1.08777	1.04276	1.01669	1.24713	1.04432	1.2396	1.17702	0.850292	0.813417	0.59911	0.754273	0.988914	0.968289	1.34791	0.0478387	1.56047	0.014637
AMNKPAEYDSDDEIIAIGR	B6TTZ1	2476.17	412.231	1	S(10): 100.0	0	0.94	5.981e-16	70.46	2.4147e-05	83.29	1.26064e-06	74.39	9.84026e-06	3	3	3	0.956651	1.01523	1.10287	1.02492	1.01229	0.943716	0.769238	0.908416	0.92794	1.05365	1.07888	1.02016	0.93641	0.915809	0.898724	0.916981	1.11771	0.0696327	0.990659	0.912451	1.11252	0.097715
AMNKPAEYDSDDEIIAIGR	B6TTZ1	2492.16	283.52	1	S(10): 100.0	0	0.76	5.29e-14	75.5	7.11501e-06	57.76	0.000417815	52.13	0.00151067	3	3	3	0.916656	1.15033	1.26699	1.11133	1.07766		1.38654	1.2321	1.03306		0.825737	0.929397	0.972097	0.955363	0.695471	0.874311	1.27109	0.157462	1.40922	0.115923	1.06301	0.718483
WVAGSTEVSDDE	B6TU45	1518.61	140.589	0.977848	S(9): 97.8	0	-0.22	1.415e-10	43.01	0.00241767	55.9	0.000124279	42.9	0.00247199	2	2	2	0.745534	1.02082	0.730922	0.832424	0.773534	1.10461	0.807852	0.895333	1.18618	0.630819	1.24056	1.01919	0.969969	0.953689	1.00501	0.976222	0.8527	0.206589	0.91714	0.48866	1.04401	0.836726
LPHVETDSSGDDDGPKPR	B6TUJ8	2450	155.623	1	T(6): 100.0; S(8): 100.0; S(9): 100.0	0	3.64	0.001653	23.02	0.584693	29.34	0.137716	15.11	3.54104	3	3	3	0.955553	0.811887	0.873396	0.880279	1.19277	0.970716	1.04319	1.06889	0.857603	1.03475	1.04782	0.980058	1.00378	0.985447	0.928351	0.972526	0.905146	0.123559	1.09909	0.236222	1.00774	0.913884
IDADGDGRISPSELAAVSR	B6TV01	2153.03	191.234	0.998725	S(10): 99.9	0	-0.5	0.00532	28.49	0.356355	23.89	1.04224	22.48	1.42166	3	3	3	0.89195	0.834795	0.811959	0.846235	1.12898	1.27481	1.24454	1.21611	1.07173	1.25139	1.12307	1.14873	0.835565	0.796699	0.784648	0.805637	1.05039	0.224987	1.5095	0.000948137	1.42586	0.00350039
AISPPASSSHGR	B6TV01	1470.63	136.094	0.918337	S(3): 100.0; S(8): 91.8	0	-1.01	0.0007836	36.87	0.014124	36.82	0.0149426	34.86	0.023498	3	3	3	0.71386	0.775574	1.1723	0.887246	1.0426	1.03963	1.08639	1.05621	0.848414	0.861112	0.853747	0.854424	0.886944	0.86032	0.718969	0.822078	1.07927	0.691707	1.2848	0.0125061	1.03935	0.569417
GQDPQGGMSPPGPGGR	B6TV58	1718.75	323.837	1	S(9): 100.0	0	1.47	7.121e-13	52.04	0.000629549	59.01	0.000123468	56.84	0.000211258	3	3	3	1.01792	0.987148	1.16041	1.05516	0.875055	1.06045	0.738689	0.891398	1.00623	0.973096	0.968944	0.982757	0.947607	0.932405	0.905677	0.928563	1.13634	0.0818586	0.959975	0.712873	1.05836	0.0333546
GQDPQGGMSPPGPGGR	B6TV58	1734.74	231.228	1	S(9): 100.0	0	-0.37	3.204e-11	48.21	0.00142174	45.55	0.00262592	46.02	0.00235658	3	3	3	0.882796	0.989693	1.16646	1.01298	1.04041	0.929208	0.940564	0.970062	0.966926	0.871481	0.861893	0.9001	0.912436	0.893479	0.911693	0.905869	1.11824	0.26613	1.07086	0.148002	0.993632	0.873853
IGTASSASR	B6TVL4	1073.51	82.0201	0.998733	T(3): 99.9	0.003	-0.32	0.05689					30.54	0.0698958			2
TEGGASPAPAGDGSTPVK	B6TWE3	1966.94	193.608	0.999338	S(6): 99.9	0	0.61	8.649e-07	41.61	0.0138669	41.65	0.0135996	36.49	0.0450796	3	3	3	0.915431	1.31182	0.774238	1.0005	1.03762	0.898405	1.01524	0.983754	1.09787	1.15121	1.13052	1.12654	1.08622	1.08083	0.909569	1.02554	0.97558	0.890675	0.959255	0.594287	1.09848	0.167879
GLGSEASLR	B6TX13	1113.54	155.856	1	S(4): 100.0	0	-0.05	0.001138	32.38	0.0465656					2
NLTGAHSETDDDLIEELR	B6TXB0	2331.99	400.548	1	S(7): 100.0; T(9): 100.0	0	0.52	4.442e-06	64.66	4.68512e-05	61.06	0.000107134	64.36	5.0147e-05	3	3	3	1.00719	1.01778	0.981199	1.00206	0.829704	1.13525	1.01211	0.992355	1.16748	0.990447	0.9974	1.05177	1.06197	1.05099	1.04467	1.05254	0.952034	0.013562	0.942816	0.535512	0.999269	0.990071
DFESDFEEMHDTDEELNDLYNTR	B6TXB0	3184.18	52.9187	0.998649	S(4): 99.9; T(12): 99.9	0.002	0.21	0.01851			17.22	1.35425				3				1.26322	1.26322	1.21704	1.0973	1.19698	1.17044	0.795639	0.781127	0.779067	0.785278	0.850655	0.813604		0.83213
ARPVPLETIQSFR	B6TXK5	1737.92	260.941	1	S(11): 100.0	0	0.93	0.0003576	53.53	0.000762341	39.92	0.017423	45.68	0.00462512	3	3	3	1.09255	1.07404		1.0833	0.922736	0.95559		0.939163	1.10675	1.02826		1.0675	0.985203	0.96978	0.818966	0.92465	1.17157	0.104443	1.0157	0.848064	1.15449	0.150809
RTCSEDNLASLAGGR	B6TXK5	1830.83	314.931	0.983093	T(2): 98.3	0	-0.88	0.0001675	45.19	0.00507462	52.42	0.000954565	54.04	0.000659927	3	3	3	0.918739	0.837426	1.21762	0.991263	1.15551	1.16537	1.03403	1.1183	1.39024	1.24018	1.27781	1.30274	0.552401	0.469052	0.955007	0.65882	1.5046	0.154066	1.69743	0.0420559	1.97739	0.0147284
TCSEDNLASLAGGR	B6TXK5	1674.73	337.93	1	S(3): 100.0	0	-0.34	7.291e-05	72.67	5.5887e-06	73.72	4.47124e-06	77.95	1.68822e-06	2	2	2	0.938795	0.84969	1.27721	1.0219	0.754894		0.684701	0.719798	0.962418		1.09775	1.03008	0.870203	0.834243	0.66214	0.788862	1.29541	0.183753	0.912451	0.484911	1.30578	0.0887875
GPHASTDDEEEEDDDDEDAYEVER	B6TXK5	2991.09	222.447	0.977182	S(5): 97.7	0	1.08	3.5e-14	46	0.0015423	74.86	1.89258e-06	62.77	3.14689e-05	3	3	3			1.38381	1.38381		0.923543	0.594173	0.758858		1.23281	1.18297	1.20789
GPHASTDDEEEEDDDDEDAYEVER	B6TXK5	3071.06	310.025	1	S(5): 100.0; T(6): 100.0	0	1.57	5.771e-16	79.41	4.14676e-07	56.18	9.38658e-05	76.63	7.45237e-07	3	3	3
ERGSFGASR	B6TZD9	1190.54	119.508	0.999997	S(4): 100.0	0.006	-0.1	0.07764	15.92	1.93173			23.06	0.367767	3		3	1.33734		0.738455	1.0379		1.3518	2.43289	1.89235
GDQQTESASPSNCDQDNANSSR	B6TZI4	2592	232.068	0.954655	S(9): 95.5	0	-0.76	2.395e-15	69.49	1.06163e-05	74.11	3.67384e-06	62.62	5.22127e-05	3	3	3		1.10847	1.14602	1.12725	0.929457	0.986253	0.994186	0.969966	0.75431	0.887814	0.791397	0.811174	1.10328	1.09974	0.82752	1.01018	1.11588	0.396893	0.960189	0.689523	0.802998	0.116443
LLAGADAPTTPPPQSK	B6TZJ3	1932.01	153.114	0.973082	T(10): 97.3	0	1.31	5.647e-05	32.2	0.119156					3
GEGMGSAVADSGESR	B6TZS3	1649.66	190.846	0.971357	S(14): 97.1	0	-0.1	5.909e-05	31.75	0.0358901	28.58	0.0801545	35.69	0.0152692	3	3	3	1.08334	0.861561	1.02915	0.991352	0.976788	1.2477	1.06948	1.09799	1.02049	0.835019	0.982962	0.946159	0.929276	0.907566	0.935155	0.923999	1.07289	0.373432	1.1883	0.0951024	1.02398	0.718342
GEGMGSAVADSGESR	B6TZS3	1633.66	295.226	0.983824	S(14): 98.4	0	-2.65	1.722e-06	88.9	9.11437e-08	61.61	4.90761e-05	81.57	4.82762e-07	2	3	2	0.772498	0.965631		0.869065	1.76777	0.685179		1.22648	0.548584	1.28821		0.918397	0.8111	0.774469	0.802315	0.795961	1.09184	0.39253	1.54087	0.364449	1.15382	0.687381
AATSSCNADSE	B6U0X3	1336.48	172.968	1	S(10): 100.0	0	-0.42	9.828e-10	40.92	0.00167887	31.98	0.0150227	21.95	0.150949	2	2	2	0.720213	0.836526	0.96756	0.841433	1.02662	0.992	0.94572	0.988115	0.832392	0.763353	0.884325	0.82669	1.19732	1.18294	1.18508	1.18845	0.70801	0.00835417	0.831433	0.00110116	0.695605	0.000512407
QQSIHPPPAFGSSTNLEALALEASK	B6U0Y9	3041.46	160.674	0.892654	S(3): 100.0; S(12): 89.3	0	-0.33	2.597e-07	35.24	0.0921917	27.34	0.573339	27.43	0.557604	4	4	4	1	1.11261		1.0563	0.893138	1.23584		1.06449	1.3432	1.00556		1.17438	0.825856	0.788967		0.807411	1.30826	0.0522631	1.31839	0.274298	1.4545	0.163268
EADGSSPVVRPVR	B6U114	1592.79	225.008	0.982361	S(6): 98.2	0	0.32	0.01048			18.93	1.92995	16.15	3.61201		3	3		0.969309	0.697993	0.833651	1.04397	1.24047	1.37097	1.21847	1.12856	0.939411	0.927802	0.998591	1.14423	1.14072	1.00146	1.09547	0.761	0.113038	1.11229	0.31054	0.911566	0.294016
TISSASSIGSAEGTSEQTK	B6U114	2289.01	206.592	0.488055	S(7): 97.8	0	-1.37	1.702e-12	47.13	0.00383315	46.06	0.00483097	43.79	0.00830647	3	3	3	0.86883	0.826049	1.20762	0.967498	1.11658	1.00319	1.02329	1.04769	0.833584	0.812518	0.880373	0.842158	1.18221	1.17604	0.90346	1.08724	0.889868	0.474084	0.963622	0.708058	0.774585	0.0597115
DSGSPDFQK	B6U114	1348.6	252.201	1	S(4): 100.0	0	-1.36	0.0007836	37.37	0.0179658	44.73	0.00332642	39.97	0.009878	2	2	2	1.05472	0.970204	0.889289	0.971405	0.983231	0.723526	0.961109	0.889289	0.946957	1.16953	1.01053	1.04234	0.99902	0.980702	0.945766	0.975163	0.996147	0.943988	0.911939	0.367393	1.06889	0.379196
IEDIDPANDSDASEEGDGDGDDLSVR	B6U1Z4	3010.15	122.45	1	S(10): 100.0; S(13): 100.0	0	4.77	1.592e-08	42.19	0.00597003	49.02	0.00110652	48.39	0.00125898	3	3	3	0.786177	1.76768	0.817302	1.12372	1.30649	1.14789	1.26965	1.24134	1.10123	1.08702	1.0958	1.09468	0.687327	0.615666	3.51019	1.60439	0.700402	0.657751	0.773714	0.722968	0.682303	0.621149
RLSHLDSIPHTPR	B6U3W2	1912.84	83.4871	1	S(3): 100.0; S(7): 100.0; T(11): 100.0	0.002	0.42	0.0228	24.48	0.450198					4
DPWGGPLEISNADSATDDDR	B6U4I3	2354.99	194.17	0.999337	S(14): 99.9	0	-0.79	2.499e-12	84.89	4.73374e-07	42.34	0.00847454	42.89	0.00744849	3	3	3	1.06787	0.772542	1.00111	0.947176	0.919101		0.998358	0.958729	0.509526		0.990245	0.749886	1.46269	1.32761	0.985942	1.25875	0.752474	0.136724	0.761653	0.204259	0.595739	0.141208
ALSDLEEGSDVQPANVGFCR	B6U4J2	2388.06	83.5972	0.999997	S(3): 100.0	0.003	-3.89	0.03428	22.99	0.98007			21.7	1.34912	3		3
GAVYYVQSPSR	B6U4P1	1450.68	167.064	0.983885	S(8): 98.4	0	-0.4	8.26e-07	37.46	0.0234572	20.23	1.2282	33.17	0.0630629	2	2	2	1.04191	0.871119	0.923382	0.945472	1.01872	0.992697	0.761344	0.924255	0.65884	0.689993	1.17208	0.840304	1.03818	1.02873	1.20998	1.0923	0.86558	0.131454	0.846156	0.170833	0.769299	0.22604
TDSEVTSLAPSSPPRSPPR	B6U4P1	2285.03	210.5	0.499975	S(16): 100.0	0	-0.47	5.738e-10	45.71	0.00556135	32.73	0.110827	35.08	0.0644662	3	3	3	0.949568	1.25513		1.10235	0.496528		1.95597	1.22625	1.411	1.27801	0.774606	1.15454	1.29458	1.27457	1.23576	1.2683	0.869156	0.24804	0.966845	0.94329	0.910303	0.590155
AATSVHSTPALSPMASPR	B6U4P1	2084.94	167.677	1	S(12): 100.0; S(16): 100.0	0	0.37	0.001686	27.29	0.311032	11.28	12.1652	21.22	1.23042	3	3	3	1.21351	0.78801	1.05597	1.01917	1.3839	1.11129	1.05975	1.18498	1.44421	1.17814	1.23105	1.28447	1.12976	1.12267	1.10698	1.1198	0.910127	0.463836	1.0582	0.553101	1.14704	0.113761
SSKPPPPQPQQQAPAAGDGDGSGSPER	B6U518	3091.37	346.779	0.931242	S(1): 96.5; S(22): 96.5	0	-1.32	1.466e-08	31.8	0.181592			41.43	0.0201913	4		4	1.25724
LAGTPLGQASPSSSGMDGGR	B6U571	2149.91	140.491	0.466466	S(10): 95.0	0	-1.33	1.143e-08	40.64	0.0107484					3
QLSLSASPK	B6U5A1	1298.7	111.695	0.999632	S(3): 100.0	0.004	2.63	0.04124	31.24	0.1044	27.94	0.218946			2	2		0.835104	0.870779	0.473453	0.726445	0.949345	1.21041	0.980117	1.04663	1.33563	1.74099	1.4931	1.52324	1.02577	1.01175		1.01876	0.713068	0.172566	1.02735	0.810491	1.49519	0.0453876
HPADGSPMAR	B6U677	1262.54	99.2945	1	S(6): 100.0	0.001	-2.85	0.01501	25.29	0.162839					3
SASVGDWSANDK	B6U6J4	1604.72	184.414	0.999998	S(3): 100.0	0	2.37	0.0008142			38.23	0.0149487	53.86	0.000410327		2	2		1.17149	1.15118	1.16133	0.875503	0.858459	0.841967	0.858643	1.02257	0.994352	0.91411	0.977011	0.971107	0.955032	0.82846	0.9182	1.2648	0.0255843	0.935137	0.2663	1.06405	0.349741
ANNLSGPLSLPTR	B6U6J4	1563.8	225.599	1	S(5): 100.0	0	-1	0.0003692	49.17	0.00195209	35.72	0.0428265	51.22	0.00120211	2	2	2	1.11393	0.804087	1.04336	0.987126	1.08022	1.00101	1.00735	1.02953	0.934149	0.893997	0.943475	0.923874	1.06311	1.05293	1.04311	1.05305	0.937395	0.521478	0.97766	0.417738	0.877329	0.00135326
GQSALGSALGLISR	B6U6U2	1713.75	414.761	1	S(3): 100.0; S(7): 100.0; S(13): 100.0	0	0.41	5.606e-08	76.95	2.11626e-06	76.74	2.2211e-06	75.24	3.14487e-06	2	2	2	1.04805	1.16469	0.740087	0.984277	1.5779	1.36073	1.41019	1.44961	1.18449	1.31101	1.18201	1.22584	0.63408	0.539391	0.580624	0.584699	1.68339	0.0368051	2.47924	0.000263613	2.09653	0.000224309
MPEIMGSMR	B6U6U2	1275.54	179.901	1	S(7): 100.0	0	-0.86	2.542e-06	47.26	0.000867305	45.71	0.00119632	36.52	0.00992768	2	2	2	1.3264	1.15992	0.841392	1.10924	1.13488	1.12961	1.18878	1.15109	1.21113	1.317	1.29642	1.27485	0.735321	0.664829	0.610388	0.670179	1.65513	0.0403104	1.71758	0.000296698	1.90226	0.000239223
EGEDYASDHGGDDIEDNLQSPLISR	B6U6U2	2956.26	427.488	0.999597	S(7): 100.0	0	0.43	4.782e-07	84.91	7.093e-07	72.5	1.19526e-05	86.07	5.28825e-07	3	3	3	0.907835	1.02591	1.26845	1.0674	1.11333	1.04064	1.09951	1.08449	1.01295	1.03011	0.8958	0.979622	0.761117	0.706927	0.842792	0.770278	1.38573	0.0585864	1.40793	0.00227655	1.27178	0.0223148
ADWDAESQREGEDYASDHGGDDIEDNLQSPLISR	B6U6U2	4174.63	108.393	0.497012	S(7): 99.4; S(29): 100.0	0	1.88	0.0007836			18.97	1.85394	21.23	1.14774		4	4		0.947573	0.930273	0.938923	1.37111	1.32986	1.0215	1.24082	0.94928	0.961089	1.14996	1.02011	0.88842	0.862708	0.796773	0.8493	1.10553	0.0875451	1.461	0.0261614	1.20112	0.0725681
ADWDAESQR	B6U6U2	1301.53	257.156	1	S(7): 100.0	0	1.2	0.001526	24.25	0.154657	28.83	0.0541347	27.14	0.0795005	2	2	2	1.31932	1.36765	0.941502	1.20949	0.947821	0.781343	1.02442	0.917862	1.18613	0.969872	1.12112	1.09237	0.915129	0.896091	1.04001	0.950411	1.2726	0.142299	0.965753	0.720538	1.14937	0.14429
EGEDYASDHGGDDIEDNLQSPLISR	B6U6U2	3116.19	341.962	0.977156	S(7): 97.7; S(20): 100.0; S(24): 100.0	0	-0.2	6.12e-07	48	0.00155874	71.93	6.37362e-06	52.94	0.000508414	3	3	3	1.21842	0.998993	1.31234	1.17658	1.21534	1.40435	1.15563	1.25844	0.694749	0.530636	0.820457	0.681947	0.94599	0.929045	1.16819	1.01441	1.15987	0.250055	1.24057	0.0857148	0.672261	0.0433089
GQSALGSALGLISR	B6U6U2	1633.78	365.304	1	S(3): 100.0; S(13): 100.0	0	0.64	2.179e-10	77.59	2.59878e-06	84.65	5.21178e-07	78.02	2.35774e-06	2	2	2	1.10384	1.17776	0.573221	0.951609	1.73084		1.53788	1.63436	1.09269		0.490671	0.791682	0.711065	0.632537	0.78568	0.70976	1.34075	0.283636	2.30269	0.00208492	1.11542	0.746851
EGEDYASDHGGDDIEDNLQSPLISR	B6U6U2	3036.23	472.361	0.999163	S(7): 99.9; S(20): 100.0	0	0.17	4.112e-16	78.33	2.24746e-06	90.82	1.25516e-07	95.86	3.90035e-08	3	3	3	1.21196	1.01806	0.884128	1.03805	1.15681	1.11822	1.03985	1.10496	0.813383	1.0201	0.89593	0.909805	0.904196	0.882527	1.04349	0.943404	1.10033	0.429133	1.17125	0.0572084	0.964385	0.690451
QATSVEGK	B6U6U2	1187.59	185.475	0.986281	T(3): 98.6	0.001	-0.15	0.01646	33.97	0.0430731	33.64	0.0468412	33.96	0.043293	2	2	2	1.00074	1.01694	0.992182	1.00329	0.866924	0.985176	0.744667	0.865589	1.09234	0.997001	0.992388	1.02724	1.0214	1.00835	0.93602	0.988587	1.01487	0.621653	0.875582	0.173344	1.0391	0.409721
QATSVEGK	B6U6U2	1267.56	224.088	1	T(3): 100.0; S(4): 100.0	0.001	0.42	0.01344	31.63	0.0499155	35.93	0.0192091	36.31	0.0176699	2	2	2	1.05777	1.18019	0.545475	0.927811	1.22047	0.909615	0.719366	0.949817	0.833	0.921837	1.21015	0.988329	0.985789	0.96992	0.999869	0.985192	0.941757	0.782767	0.964092	0.820825	1.00318	0.979395
GQSALGSALGLISR	B6U6U2	1553.82	261.836	1	S(13): 100.0	0	0.53	8.262e-16	55.57	0.000436521	86.94	3.24088e-07	82.7	8.48779e-07	3	2	2	0.985304	0.970928	0.63328	0.863171	1.04764	0.987573	1.31392	1.11638	1.00219	0.953987	1.49877	1.15165	0.894659	0.871192	0.873778	0.879877	0.981014	0.891769	1.26879	0.0783493	1.30888	0.1939
ADWDAESQREGEDYASDHGGDDIEDNLQSPLISR	B6U6U2	4094.67	43.0071	0.471882	S(7): 95.0	0.001	1.88	0.004342	19.49	2.4775	13.3	9.923	15.18	6.22858	4	4	4					1.70932		1.79446	1.75189	0.759577	3.70189	2.08262	2.18136
STLFPNFGSMFSVADQQQVK	B6U6U2	2695.22	101.409	0.996324	S(9): 99.8; S(12): 99.8	0	1.7	0.0001575	32.34	0.145715					3
LPVFPSGPGSTGR	B6U753	1495.74	277.574	0.985466	S(10): 98.5	0	-0.25	2.059e-07	58.36	0.000198618	45.73	0.00361524	54.91	0.00043617	2	3	2	0.887625	0.966363	0.83408	0.896023	1.16627	1.21556	1.23525	1.20569	1.11197	0.929438	1.01408	1.0185	1.00752	0.987729	0.993281	0.996176	0.899462	0.06153	1.21032	0.000603899	1.0224	0.695667
LPVFPSGPGSTGR	B6U753	1575.71	264.633	0.999549	S(6): 100.0; S(10): 100.0	0	1.07	0.001115	30.82	0.0928537	20.7	0.9537	29.84	0.118278	2	3	2	0.785197	0.722486	1.13573	0.881138	1.04404	1.00413	1.06982	1.03933	0.84304	0.857033	0.887311	0.862461	0.976785	0.958254	1.08167	1.00557	0.876258	0.406287	1.03357	0.475449	0.857685	0.0243128
AQEVPLYSGSDR	B6U753	1545.71	129.87	0.978877	S(10): 97.9	0	1.33	0.001096	28.96	0.148975	23.73	0.496933	20.29	1.09583	3	3	3	1.07917	1.03247	0.338985	0.816875	1.13334		2.10456	1.61895	0.906485		0.442828	0.674657	0.871945	0.838252	0.790646	0.833614	0.97992	0.947847	1.94208	0.119341	0.809315	0.431739
DNTQPCFPCSGSGAQVCR	B6U7L5	2264.9	166.975	0.974143	S(10): 97.4	0	0.26	0.001508			20.23	0.746405	40.83	0.00646375		3	3		0.768806	1.07021	0.919506	1.16979	1.38297	1.06095	1.20457	1.05358	0.903903	1.19113	1.04954	0.676021	0.58918	0.453907	0.573036	1.60462	0.0895703	2.10208	0.00528124	1.83154	0.0105623
DREEGEDLSDGGAAEK	B6U7Y7	2045.89	405.931	1	S(9): 100.0	0	0.04	7.925e-12	45.28	0.00398473	34.6	0.0447637	45.74	0.00344691	3	3	3	0.908605	0.732917	0.796871	0.812798	0.848651	0.655751	0.628631	0.711011	1.11151	1.30947	1.32957	1.25018	1.13544	1.13317	0.998115	1.08891	0.746433	0.0157492	0.652957	0.0103153	1.14811	0.12421
GADEQPSPTR	B6U7Y7	1281.56	188.95	0.999679	S(7): 100.0	0.001	0.32	0.02166	20.45	0.606307	10.51	5.20627	26.5	0.131077	2	2	2	1.09119	0.913485	0.947765	0.984147	0.924538	1.03613	0.855083	0.938583	1.11272	1.135	1.2027	1.15014	0.907147	0.884637	1.16218	0.984654	0.999485	0.996356	0.953211	0.679106	1.16807	0.149854
AMSLPSSPHEYR	B6U8H2	1678.68	208.276	0.998442	S(3): 99.9; S(7): 99.9	0	0.96	0.0007836	42.85	0.00348374	32.88	0.0347006	43.57	0.00293394	3	3	3	0.858492	1.13613	0.810816	0.935145	1.21094	0.915596	1.07245	1.06633	0.928819	0.980884	0.957572	0.955758	0.86492	0.830335	0.979035	0.89143	1.04904	0.713639	1.1962	0.143889	1.07216	0.246117
LSTSCSEPNIANAFWR	B6U8H2	2076.93	104.149	0.913732	S(6): 91.4	0.008	0.24	0.06914			12.53	10.9181				3			0.764776	1.03046	0.897616	1.0107	1.06454	1.12666	1.0673	0.893393	0.895736	0.922185	0.903772	0.793255	0.75171		0.772482
SISITPEIGDDIVR	B6U8H2	1738.88	135.323	0.96858	S(3): 96.9	0.001	-0.23	0.01861					35.19	0.0573751			3				#DIV/0!		1.07712		1.07712		1.08499		1.08499
AMSLPSSPHEYR	B6U8H2	1694.68	106.949	0.499739	S(7): 99.9	0.003	0.96	0.03416	22.48	0.287835					3
AASPSPDHLELDT	B6U8H6	1656.67	218.545	1	S(3): 100.0; S(5): 100.0	0.004	0.82	0.04362	23.86	0.25039					2
GGGSPVAAVQDASDDGAR	B6U8S7	1853.81	192.572	1	S(4): 100.0	0	-2.05	1.388e-06	31.58	0.0806923	19.05	1.46106			3	3		1.11291	1.25366	1.30648	1.22435	0.666072	0.494709	0.648914	0.603232	1.12718	1.16644	0.750239	1.01462	0.928177	0.90559		0.916884	1.33534	0.026305	0.657915	0.0214051	1.1066	0.608611
AEDEEHSSDFEPEENGEGADDEEIDEEDDDGEDSVK	B6U982	4460.6	239.951	1	S(7): 100.0; S(8): 100.0	0	3.9	0.0001303	59.8	8.23043e-05	63.88	2.961e-05	63.6	3.63399e-05	4	4	4	1.60447	0.934311	1.17577	1.23818	1.23651	1.08134	0.570122	0.962658	1.49642	0.813267	1.09928	1.13632	0.489797	0.439895	0.351604	0.427098	2.89906	0.0154271	2.25395	0.059526	2.66056	0.0247093
EAPPSLGSASPLQEQNQK	B6U9J0	2249.12	200.738	0.950162	S(10): 95.0	0	4.61	2.924e-11	57.7	0.000429486	49.36	0.00296126	42.85	0.0132553	3	3	3	1.12298	1.09272	1.10187	1.10586	0.890986		0.86038	0.875683	0.849551		0.874594	0.862073	1.17307	1.16929	1.09609	1.14615	0.964843	0.204516	0.76402	0.00425004	0.752146	0.00349322
FGLASPSSSDEEAK	B6U9U5	1872.79	126.723	0.925368	S(5): 96.2; S(9): 96.2	0	2.72	0.0007836	41.7	0.00748424	43.98	0.00416342	34.53	0.0351138	3	3	3	1.36787	1.05145	0.785155	1.06816	0.803347	0.841435	0.779431	0.808071	0.925688	0.96236	0.963567	0.950538	1.28133	1.25853	1.09878	1.21288	0.880678	0.461675	0.666242	0.00254703	0.783704	0.0111187
DTLNDMESGSGR	B6UAM7	1505.61	221.386	0.987329	S(10): 98.7	0	0.3	0.0003523	41.68	0.00383071	36.48	0.0125947	49.8	0.000590057	2	2	2	0.950557	0.911892	1.08286	0.98177	1.10277	0.97735	0.911091	0.997069	0.895662	0.842019	0.855082	0.864254	1.07529	1.06501	0.994336	1.04488	0.939602	0.335364	0.954243	0.481632	0.827133	0.00389846
DIFPGSEAASPR	B6UBN4	1470.68	201.944	0.979604	S(10): 98.0	0	-1.31	0.0003703	44.01	0.00394808	45.95	0.00252827	41.2	0.00755164	2	2	2	0.924345	1.15395	1.14318	1.07383	0.951067	1.06558	0.901012	0.972553	1.10909	1.03448	1.13619	1.09325	0.819538	0.783587	0.788876	0.797333	1.34677	0.0216681	1.21976	0.0247647	1.37114	0.00079818
DIFPGSEAASPR	B6UBN4	1550.64	207.868	1	S(6): 100.0; S(10): 100.0	0	0.16	3.548e-06	37.46	0.010553	19.19	0.715791	25.91	0.149894	2	2	2	1.35756	1.39457	1.05006	1.2674	0.778176	1.10277	0.834896	0.905281	1.05416	0.895076	1.17197	1.0404	1.00486	0.985614	0.997111	0.995862	1.27266	0.0679562	0.909043	0.417325	1.04473	0.609194
LFSPESSPK	B6UBN4	1439.65	172.155	0.5	S(3): 100.0	0	1.01	0.002936	30.42	0.0872416	32.27	0.0577213	31.19	0.0728012	3	3	3	1.40462	1.63796	1.04629	1.36296	1.01373	1.05965	1.05403	1.04247	1.00616	1.07731	0.923068	1.00218	0.948629	0.933745	0.93797	0.940115	1.44978	0.069945	1.10887	0.00248766	1.06602	0.238097
AGSGGPDTPVFGDR	B6UBN4	1636.65	255.895	1	S(3): 100.0; T(8): 100.0	0	-0.01	9.048e-09	53.81	0.000207539	45.71	0.00133193	48.44	0.000710365	2	2	3	0.881375	0.908512	1.15918	0.983023	1.08477	1.11028	0.913896	1.03632	0.928415	0.978277	1.07249	0.993059	0.905613	0.884129	1.00485	0.93153	1.05528	0.619876	1.11249	0.219244	1.06605	0.335654
AGSGGPDTPVFGDRGSSDR	B6UBN4	2138.86	144.505	0.499954	S(3): 100.0	0.001	-1.36	0.002398	22.13	0.578365	20.65	0.808904	17.21	1.82313	3	3	3	0.676398	0.656577	0.803758	0.712244	1.28569	1.43077	1.3044	1.34028	1.05231	1.02311	1.04705	1.04083	0.805018	0.766634	0.646269	0.739307	0.963395	0.704592	1.81289	0.000809211	1.40784	0.00344832
AGSGGPDTPVFGDR	B6UBN4	1556.68	282.49	1	S(3): 100.0	0	0.27	0.0001534	64.47	3.32442e-05	65.91	2.35676e-05	67.42	1.66462e-05	2	2	2	0.796434	0.913556	0.754772	0.821587	1.24906	1.02452	1.04176	1.10512	1.02174	1.59537	1.39179	1.3363	0.818446	0.781689	0.889942	0.830026	0.989834	0.889812	1.33142	0.0251374	1.60995	0.0414444
DIFPGSEAASPRR	B6UBN4	1706.74	103.328	1	S(6): 100.0; S(10): 100.0	0.003	-1.31	0.03858	13.14	5.15376					3
LFSPESSPKR	B6UBN4	1595.75	220.733	0.5	S(3): 100.0	0.002	0.22	0.0234	24.91	0.566278					2
NDDGTSYAYSVPTSPNASMNNYLAQGAAR	B6UBN4	3339.38	208.619	0.848702	S(10): 92.0; S(14): 92.3	0	0.03	1.981e-14	69.9	2.0911e-05					3
LTSQDDDQSGPEDADAATDLK	B6UC03	2560.12	255.184	1	S(9): 100.0	0	-2.81	4.112e-16	82.87	1.00314e-06	81.08	1.59475e-06	76.77	4.32958e-06	3	3	3	1.0889	1.21371	1.14996	1.15086	1.14276	1.24141	0.861556	1.08191	1.09812	0.966486	1.51191	1.19217	0.766473	0.71405	0.560951	0.680492	1.69122	0.00275148	1.58989	0.0361686	1.75193	0.0434424
SGSSGLVWDER	B6UC03	1416.63	210.992	0.999516	S(3): 100.0	0	0.34	1.677e-06	48.1	0.00148609	41.87	0.00609172	52.03	0.000585571	2	2	2	0.951657	0.983519		0.967588	0.740934	0.702323		0.721628	0.652305	1.43513		1.04372	0.74691	0.689491	0.641087	0.692496	1.39725	0.00686587	1.04207	0.538028	1.50718	0.31862
DSDISNSSSSF	B6UCH8	1369.53	86.14	0.0322396	S(10): 96.4	0.001	0.73	0.006622	31.94	0.0191601	41.77	0.00180289	41.63	0.00205777	2	2	2	1.05457	0.840575	1.01674	0.970626	1.20512	0.994493	1.08444	1.09469	0.914323	0.923928	0.981028	0.93976	1.02199	1.0089	1.17149	1.06746	0.909287	0.313546	1.02551	0.75151	0.880371	0.0853398
ASGSPPVPVMHSPPRPVTVK	B6UCY8	2488.24	299.041	0.999977	S(4): 100.0; S(12): 100.0	0	0.38	1.247e-06	41.5	0.0185517	39.31	0.0306529	35.86	0.0677729	4	4	4	0.931563	0.918948	0.856776	0.902429	0.900846	1.00709	1.01558	0.974506	0.995736	0.890485	1.03594	0.974055	0.988059	0.973038	1.01384	0.991647	0.910031	0.0265179	0.982714	0.681381	0.98226	0.715622
ASGSPPVPVMHSPPRPVTVK	B6UCY8	2504.24	241.17	0.996853	S(4): 99.8; S(12): 99.8	0	0.78	4.208e-11	40.24	0.0254727	31.95	0.17048	37.18	0.0515318	4	4	4	0.935645	1.02961	0.969076	0.978111	0.937562	0.934701	0.956968	0.943077	0.951611	0.951272	1.00593	0.969604	1.06313	1.05295	1.01351	1.0432	0.93761	0.106795	0.904027	0.00386838	0.929455	0.0357661
IATADSQATSDDDEEQKQIEETTER	B6UCY8	3178.42	262.991	0.998776	S(10): 99.9	0	0.22	4.776e-15	52.56	0.00160287	56.04	0.000714675	51.33	0.00208457	4	4	4	0.789788	0.829201	0.909714	0.842901	1.11946	0.936268	1.11293	1.05622	1.11734	1.64097	1.41865	1.39232	0.868381	0.832092	0.804752	0.835075	1.00937	0.85375	1.26482	0.0243832	1.6673	0.0218528
LESSDSFSAPLHK	B6UD56	1865.83	257.423	0.0201955	S(3): 98.0; S(6): 98.0	0	-0.5	0.001068	21.04	1.17467	24.51	0.530819			3	3		0.86177	0.899451	1.05789	0.939704	0.937878	0.895993	0.825819	0.886563	0.864243	0.926611	0.892362	0.894406	1.18883	1.17866		1.18374	0.79384	0.0515718	0.748948	0.00595347	0.755573	0.00116677
SNILSTSSSNSLPDAQGLVSGAR	B6UDP4	2485.21	216.079	0.902339	T(6): 90.2	0	-0.12	0.0002253			21.53	1.92853	51.45	0.00197835		3	3			1.45595	1.45595		0.767882	0.797433	0.782657		0.642329	0.758909	0.700619
VEEKEESDDDMGFSLFD	B6UE07	2359.98	350.514	1	S(7): 100.0	0	1.45	8.311e-10	58.24	0.000176513	68.79	1.55516e-05	65.38	3.39134e-05	2	2	2	1.01186	0.997054	1.03314	1.01402	0.871241	0.90024	1.11872	0.963399	0.960698	0.722968	1.10521	0.929626	1.15875	1.16265	1.1736	1.165	0.870402	0.000186305	0.826953	0.0615327	0.797964	0.102427
VEEKEESDDDMGFSLFD	B6UE07	2375.97	357.365	1	S(7): 100.0	0	1.71	6.451e-05	59.38	0.000148276	46.26	0.00295622	56.59	0.000273991	2	2	3	0.918714	0.926465	0.978364	0.941181	0.891612	1.43955	0.753588	1.02825	0.7226	1.25885	1.01245	0.997966	1.18284	1.17728	1.19913	1.18642	0.793297	0.000246176	0.866685	0.492428	0.84116	0.291194
EESDDDMGFSLFD	B6UE07	1730.63	407.11	1	S(3): 100.0	0	0.48	1.24e-07	64.16	1.02642e-05	63.33	1.22864e-05	63.89	1.09225e-05	2	2	2	1.41243	1.15068		1.28156		0.681306		0.681306		1.31796		1.31796		1.51126	1.65662	1.58394	0.809095	0.180824
EESDDDMGFSLFD	B6UE07	1746.62	413.489	1	S(3): 100.0	0	-0.46	0.002874	54.99	7.48018e-05	45.57	0.000625384	41.24	0.00169491	2	2	2	1.39636	1.48586		1.44111	0.916977	0.978649		0.947813	0.976644	1.12586		1.05125	1.2485	1.22589	1.48531	1.3199	1.09184	0.359007	0.718095	0.0425616	0.796465	0.112401
EEEKEESDDDMGFSLFD	B6UE07	2405.95	159.578	1	S(7): 100.0	0.001	0.62	0.01155	26.37	0.228714					3
FENDDGDSDEEDR	B6UEM9	1766.62	177.661	1	S(8): 100.0	0	-0.32	0.0007836			45.59	0.000543834	28.61	0.0265801		2	2		1.59012											1.81849	1.36172	1.04327	1.40783
AASASPQGPAEEGEGPADR	B6UEN7	2100.85	218.209	1	S(3): 100.0; S(5): 100.0	0	2.76	5.832e-13	62.16	5.09617e-05	38.17	0.0117047	35.49	0.021455	3	3	3	1.29269	0.579824		0.936256	0.892843	0.931888		0.912366	1.10153	1.12564		1.11358	1.1016	1.09493	1.40986	1.20213	0.778831	0.43747	0.758958	0.120934	0.926341	0.557088
EGMESDDEIR	B6UEP1	1420.54	61.0432	1	S(5): 100.0	0.001	-0.75	0.01025	21.74	0.237139	21.07	0.269271	23.24	0.180923	2	2	2	0.927861	0.811984	1.0114	0.917081	0.878753	0.799632	0.767923	0.815436	0.842661	0.80295	0.790572	0.812061	1.2886	1.26324	1.13372	1.22852	0.746492	0.0143086	0.663754	0.00208006	0.661007	0.00117652
EGMESDDEIR	B6UEP1	1404.55	223.188	1	S(5): 100.0	0	0.6	0.002684	45.19	0.00103672	31.34	0.0256345	40.74	0.00287155	2	2	2	1.01573	1.0596	1.37371	1.14968	0.48821	0.784842	0.727109	0.66672	0.998004	1.23891	0.93035	1.05576	1.00696	0.987378	1.09878	1.03104	1.11507	0.370994	0.64665	0.0198959	1.02397	0.816466
SSPQPEAGSPSAVAATDGDGRPR	B6UFJ9	2514.07	149.061	0.470349	S(9): 94.1	0	-1.28	1.044e-07	37.19	0.0342246					4
GTSQTWSGPLFDPAALGQSR	B6UFJ9	2300.08	77.6772	0.999904	S(19): 100.0	0.005	0.46	0.05451	17.95	4.20852	14	10.4085			3	3
HVDASDDDVDK	B6UFM0	1583.69	188.339	1	S(5): 100.0	0	1.33	0.0007836	36.84	0.0184967	31.03	0.0704847	27.55	0.158653	3	3	3	0.667965	1.02966	0.992262	0.89663	0.91448	0.880502	0.995123	0.930035	1.0376	1.00012	0.948109	0.995276	1.02072	1.00643	1.08473	1.03729	0.864393	0.296768	0.896597	0.0616444	0.959493	0.300872
DVSIGSEICEQEEDGIK	B6UHQ1	2355.99	192.396	1	S(3): 100.0; S(6): 100.0	0	0.54	0.002001	44.26	0.00529649	30.16	0.136189	49.09	0.00173313	3	3	3	1.03655	0.910449	1.39399	1.11366	0.901796	0.925806	0.999285	0.942296	0.815847	0.870838	0.659066	0.781917	0.821943	0.784113	1.0401	0.882053	1.26258	0.233862	1.0683	0.517583	0.886474	0.381515
AVSLPSSPNR	B6UHY8	1331.59	171.434	0.976715	S(3): 100.0; S(7): 97.7	0.002	0.7	0.02376	25.84	0.17787			23.99	0.262359	2		2	1.0426
TSSEDLSNLLENR	B6UHY8	1701.78	203.233	0.966673	S(2): 96.7	0	-0.23	1.468e-05			57.37	0.000243881				3				0.802995	0.802995	1.4035	0.779196	0.846046	1.00958	0.94623	1.10642	0.537508	0.863385	1.08601	1.07927		1.08264
GSAPADFQPSFR	B6UIM2	1503.67	177.384	1	S(10): 100.0	0	-2.72	0.003667	25.48	0.28498	21.14	0.792204			2	3		0.795038	0.863542	1.00219	0.886923	0.963066	0.980647	0.932672	0.958795	1.09544	1.03315	1.10982	1.07947	0.867855	0.83154		0.849698	1.04381	0.672722	1.1284	0.0169295	1.27042	0.00621294
GRSSSPSQLQSMTVK	B7ZWV0	2040.94	74.6627	0.0155848	S(7): 95.3	0	-0.44	0.01256	18.78	2.29376	29.04	0.215174	29.05	0.215052	3	3	3	1.05796	0.99119	1.1182	1.05578	1.35672	1.13857	0.993096	1.1628	1.44251	0.891113	0.999392	1.111	0.996032	0.979041	0.844649	0.939908	1.12329	0.127105	1.23714	0.127077	1.18204	0.384411
SFTAQSNQNSFSDDEDTR	B7ZX05	2272.92	205.449	0.999105	S(12): 99.9	0	4.98	6.102e-08	44.58	0.00329353	25.37	0.247132	30.45	0.0790678	3	3	3	0.962195	1.06955	0.915529	0.982425	0.892081	0.980714	0.916644	0.929813	0.942138	1.06661	0.953055	0.987266	1.09788	1.09036	1.14431	1.11085	0.884392	0.0574958	0.83703	0.0044635	0.88875	0.0459672
ILFPDGHQSDDEPPSGDMR	B7ZXA8	2337	146.693	0.999999	S(9): 100.0	0	-0.09	0.002119	27.86	0.269011	30.03	0.155919	34.74	0.0551953	3	3	3	0.768764	1.15651			1.27391		0.734324	1.00411	1.66662		2.03411	1.85036	1.102	1.09678	1.14936	1.11604		0.370852	0.899709	0.618542	1.65797	0.0131357
ILFPDGHQSDDEPPSGDMR	B7ZXA8	2353	71.4132	0.997467	S(9): 99.7	0	1.74	0.0002947	24.29	0.61035					3
SLDLAPGADLR	B7ZXD7	1351.68	217.565	1	S(1): 100.0	0.009	-0.15	0.1064					27.35	0.255407			2				#DIV/0!		1.0689		1.0689		1.25524		1.25524
SGSALFDDYGR	B7ZXJ2	1411.6	274.722	1	S(3): 100.0	0	-0.91	3.344e-06	46.18	0.00177008	26.45	0.164073	39.67	0.00783855	2	2	2	1.05258	0.899559	0.924226	0.958788	1.14542	1.1803	1.09874	1.14149	1.2158	1.18637	1.15353	1.18523	0.805731	0.768637	0.824565	0.799644	1.19902	0.0338472	1.42749	0.000287611	1.4822	9.30628e-05
AGSFSFK	B7ZXM2	1111.54	173.824	0.999998	S(5): 100.0	0.002	-0.1	0.01906	27.13	0.15443	32.94	0.0406782	30.09	0.0784082	2	2	2	0.816914	0.775043	0.671717	0.754558	1.30532	1.12602	1.15676	1.19603	0.909736	0.845047	0.953466	0.90275	1.00336	0.984635	0.932529	0.973507	0.775092	0.01038	1.22858	0.0198781	0.927317	0.13575
SMSPEEHR	B7ZXN7	1276.45	137.42	1	S(1): 100.0; S(3): 100.0	0.006	-0.15	0.06074	23.18	0.0634708	21.68	0.0896549			3	3		1.24616	0.954147	1.14235	1.11422	1.06305	0.969632	0.917362	0.983349	0.709399	0.876872	0.539314	0.708528	1.27996	1.25195		1.26596	0.880138	0.26443	0.776763	0.0150018	0.559678	0.0215549
VRSPESPAK	B7ZXN7	1418.67	231.97	1	S(3): 100.0; S(6): 100.0	0	0.52	5.953e-05	34.39	0.042105	38.71	0.0156456	38.13	0.017881	3	3	3	1.0261	0.935054	1.21784	1.05967	0.843304	1.40575	0.744034	0.997697	1.05922	1.01123	1.3094	1.12662	1.02488	1.01049	1.07079	1.03539	1.02345	0.790048	0.963598	0.864269	1.08811	0.387693
LGGSDGNSEDDMDNDK	B7ZXU2	2036.8	330.558	0.999996	S(8): 100.0	0	0.61	1.123e-12	86.45	1.52411e-07	64.96	2.09524e-05	63.04	3.53077e-05	3	3	3	1.088	1.02079	1.05266	1.05381	0.792665	0.621347	0.967057	0.79369	1.3597	0.561455	0.826749	0.915968	1.02876	1.01517	1.01088	1.01827	1.0349	0.152443	0.779447	0.0879298	0.899532	0.685498
LGGSDGNSEDDMDNDKR	B7ZXU2	2192.9	194.958	0.999557	S(8): 100.0	0	-3.94	7.644e-09	50.66	0.000882207	55.73	0.000272112	49.38	0.00111712	4	4	4	1.02274	0.905273	1.13631	1.02144	0.774221	1.03121	1.03931	0.948247	1.03379	0.829907	0.95838	0.940693	0.953123	0.93764	1.03955	0.976772	1.04573	0.577918	0.970796	0.773514	0.963063	0.620998
LGGSDGNSEDDMDNDKR	B7ZXU2	2208.9	156.206	0.999959	S(8): 100.0	0	-0.09	0.009779	22.08	0.663112	26.29	0.255758	25.46	0.309335	4	3	3	0.963319	0.980752	1.17032	1.03813	0.893856	0.873097	0.803222	0.856725	1.03129	0.822619	0.839246	0.897719	1.04643	1.03617	1.10367	1.06209	0.977441	0.74776	0.806642	0.00401181	0.845239	0.0791784
RPPPPPPDSPEDRSPQLPPPPPGGPPAASR	B7ZXU2	3364.6	171.994	1	S(9): 100.0; S(14): 100.0	0	-0.65	8.27e-06	17.98	5.36336					4
NLPDPDAEVIALSPK	B7ZY66	1947	190.937	1	S(13): 100.0	0	-4.26	0.0009808	32.34	0.118439	33.28	0.0973621	53.3	0.000943422	3	3	3		2.44244		2.44244		1.3497	0.767263	1.05848	3.7074	0.922926	1.44058	2.02363		1.70525	0.98965	1.34745			0.785546	0.595033	1.50182	0.593481
YTPESPGDATR	B7ZYI1	1417.61	149.205	0.999991	S(5): 100.0	0	1.63	0.0001533	35.92	0.0174751			26.23	0.155923	2		2	1.21419		1.08946	1.15183		1.31036	1.03507	1.17272		0.95525	0.98965	0.97245
LSFCDDIENGSDEDDFENQETK	B7ZYJ9	2975.21	121.891	0.999998	S(11): 100.0	0	-1.85	0.004611	44.39	0.00543507	35.43	0.0434209	45.21	0.00484491	4	3	3	1.05289		1.03407	1.04348		0.953204	1.01677	0.984985		1.04026	0.911971	0.976113
SGGTPPAAPTP	B7ZYR5	1256.51	249.973	0.5	T(10): 100.0	0	-0.09	0.0105	42.1	0.00219508	42.23	0.00219617	42.24	0.00219112	2	2	2	1.1114	1.08708	1.12066	1.10638	1.10488	1.04203	1.03446	1.06046	1.03574	1.06572	0.98657	1.02934	0.979534	0.962506	0.992703	0.978248	1.13098	0.000647929	1.08404	0.0265409	1.05223	0.107109
EAPTSSFYGGESPTPAPSLQGR	B7ZYS1	2460.12	307.386	0.999987	S(12): 100.0	0	-0.1	4.019e-16	78.96	2.82893e-06	67.72	3.73672e-05	70.9	1.82318e-05	3	3	3	1.6844	1.46133	0.930042	1.35859	0.772428	0.650646	0.885948	0.769674	1.00293	1.02832	1.03401	1.02175	1.32202	1.27994	1.1967	1.26622	1.07295	0.704596	0.607852	0.00301602	0.806931	0.00301431
RSPSYSSPPGYGGYDDYR	B7ZYW2	2327.91	107.496	0.033128	S(2): 100.0; S(4): 96.4	0.002	-0.34	0.01855			24.86	0.270578	26.24	0.197634		3	3		1.46751	0.97279	1.22015	1.03819	0.922587	1.00791	0.989561	0.868972	0.884332	1.03082	0.928042	1.01993	1.00477	0.724521	0.916406	1.33145	0.265028	1.07983	0.51324	1.0127	0.920133
SPSPEPEPEPVKEEPEPDMNSIK	B7ZYW2	3170.42	210.132	1	S(1): 100.0; S(3): 100.0	0.003	-2.25	0.03696	16.47	6.19916	11.76	18.8973			4	4		0.880503	1.0347	1.26567	1.06029	1.29473		1.0091	1.15191	0.928559		0.942711	0.935635	0.911339	0.891116		0.901228	1.1765	0.351918	1.27816	0.222061	1.03818	0.108174
SPSPEPEPEPVKEEPEPDMNSIK	B7ZYW2	3154.42	243.163	1	S(1): 100.0; S(3): 100.0	0	-2.56	4.6e-05	23.4	1.36304			28.46	0.42925	4		4	1.02108
QGSNAGSSSSTNGPSPR	B7ZYW2	1814.78	189.251	1	S(15): 100.0	0	-0.88	3.172e-05	28.34	0.15227					3
MYQGAGEDMGGAGGMDEDAPAGSGGPGPK	B7ZZ42	3035.25	200.043	1	S(23): 100.0	0	1.69	1.837e-14	48.21	0.00249465			17.77	2.8584	4		3	1.18824			1.18824		0.854306		0.854306		1.06841		1.06841
SAPTTPIKDGAASTFAAALSEEER	B7ZZR2	2868.34	260.842	0.971714	S(1): 100.0; T(5): 97.2	0	-0.02	2.993e-08	37.6	0.052777	53.43	0.00137953	67.56	5.32303e-05	3	3	3	0.891986	0.818301		0.855143		1.12256		1.12256		0.992959		0.992959		2.24988	1.34185	1.79587	0.476173	0.174909
YVGQGTGEMR	B7ZZZ3	1321.57	107.37	0.999986	T(6): 100.0	0.007	0.14	0.06822	20.12	0.732479					2
FPLEPTDAVPVEQQETPK	B8A0C6	2393.19	82.0382	0.99877	T(16): 99.9	0	0.77	1.67e-05	48.18	0.00402337					3
DVASDGDEAESTGIVIR	B8A0H2	1957.89	328.485	1	S(4): 100.0	0	-0.59	1.865e-12	76.23	3.73429e-06	80.86	1.29369e-06	54.34	0.000577778	3	3	3	0.688271	0.957277	0.965985	0.870511	0.82709	0.97539	0.630812	0.811097	1.1353	1.00695	1.0427	1.06165	1.07007	1.06117	1.04289	1.05805	0.822754	0.109759	0.7666	0.0691908	1.0034	0.930987
LQSGLNK	B8A0H2	1127.61	115.605	1	S(3): 100.0	0.007	-0.21	0.05605			26.76	0.231527				2			0.371423	0.929365	0.650394	0.904322	0.966739	1.10065	0.990572	1.39486	1.41564	1.1294	1.3133	0.780351	0.733554		0.756952
AQEEDQSASANTSDSEPEPHDEL	B8A0J2	2710.07	160.199	0.96278	S(7): 96.3	0	-0.79	1.886e-07	40.94	0.00881889	27.18	0.209324	24.59	0.404532	3	3	3	0.731999	1.39222	0.983761	1.03599	1.12365	0.994547	1.1133	1.07717	1.09141	1.03836	1.13777	1.08918	0.671183	0.587793	0.718907	0.659294	1.57137	0.127202	1.63382	0.00177302	1.65204	0.000851903
TLSGGLQSPR	B8A0K2	1319.59	239.212	0.99999	S(3): 100.0; S(8): 100.0	0	-0.22	0.0004053	43.12	0.00332494	35.41	0.0191491	43.9	0.00271315	2	2	2	0.844016	0.704331	0.959105	0.835817	0.994605	0.897682	0.829117	0.907135	1.01127	1.03841	1.09251	1.0474	0.982921	0.965908	0.9615	0.97011	0.86157	0.143545	0.935085	0.263497	1.07967	0.0354576
AALLPSSEDSTQLATTSMDK	B8A0N7	2514.13	86.4356	0.78222	S(6): 83.6; S(17): 93.5	0	0	0.0001974	30.54	0.232162	30.81	0.215803			3	3		1.12657	1.00361	0.873349	1.00118	0.829537	0.732072	0.89392	0.81851	1.33609	1.2423	1.19962	1.25933	0.892144	0.868803		0.880473	1.13709	0.292569	0.929625	0.386922	1.43029	0.00556312
AALLPSSEDSTQLATTSMDK	B8A0N7	2530.13	55.2497	0.225706	S(17): 92.2	0.004	0.53	0.02443			16.15	5.60304				3			0.932931	1.49739	1.21516	0.636198	0.897017	0.986131	0.839782	2.06749	1.4838	0.871851	1.47438	0.579103	0.477909		0.528506
NNSSIGSPGPGR	B8A134	1366.62	218.602	1	S(7): 100.0	0	-0.44	0.002838	46.65	0.00214001	37.99	0.0157187	39.44	0.011473	2	2	3	0.993662	0.968765	1.07978	1.01407	0.993344	0.96862		0.980982	1.37812	1.60943	1.36709	1.45155	1.18069	1.1753	1.25778	1.20459	0.841839	0.0113304	0.814371	0.00815183	1.20502	0.0414744
EQSPGPIAR	B8A134	1178.57	108.637	1	S(3): 100.0	0	0.15	0.001707	26.97	0.19448	24.31	0.35956			3	3		0.975324	1.50839	1.05417	1.17929	1.02121	0.944932	0.938888	0.968343	1.08922	1.18301	1.07086	1.11436	0.892257	0.869437		0.880847	1.33882	0.258556	1.09933	0.0890464	1.2651	0.0144473
VSSDDPESDSPSALSNR	B8A1L6	1986.84	203.245	0.999062	S(10): 99.9	0	-0.97	1.622e-09	54.04	0.000468221	53.7	0.000497605			3	3		0.775488	0.917095	0.830098	0.840894	0.888158	0.761869	1.22314	0.957722	1.07687	1.25783	0.89895	1.07789	1.10112	1.09416		1.09764	0.766094	0.0170393	0.87253	0.488522	0.982005	0.891983
SGPLGNAPSRNTSFGGTASNSGPVSNAGGR	B8A1S1	3078.36	205.838	0.904897	T(12): 95.2; S(13): 95.2	0	3.07	3.674e-15	56.34	0.00064003	41.11	0.0215997	23.88	1.12363	4	4	4	1.06482	0.944178	1.76187	1.25696	0.848135	0.623496	0.619536	0.697056	0.536704	0.523038	0.573076	0.544272	1.09831	1.09192	1.07742	1.08922	1.154	0.54648	0.639961	0.00663563	0.499692	4.6139e-06
NTSFGGTASNSGPVSNAGGR	B8A1S1	2061.91	166.562	0.966832	S(3): 96.7	0	0.66	7.497e-06	22.65	0.845569	38.1	0.0239834	14.63	5.35981	3	3	3	1.05253	1.0867	1.19352	1.11092	0.875612	1.05517	0.943384	0.958054	1.00214	1.07348	0.869854	0.981824	0.990005	0.973421	1.24507	1.0695	1.03873	0.693234	0.895797	0.337308	0.918022	0.455616
NTSFGGTASNSGPVSNAGGR	B8A1S1	2141.88	134.828	0.906035	S(3): 95.1; S(11): 95.3	0	0.67	1.804e-11	63.14	5.09553e-05			43.02	0.00499882	3		3	0.970402		0.84487	0.907636		1.16679	1.3071	1.23695		1.17771	1.17292	1.17531
EKGDSDEEEDDYDGK	B8A296	2242.93	190.175	1	S(5): 100.0	0.001	-0.25	0.01617			26.26	0.383279	40.53	0.0150602		3	3		1.16851	1.09048	1.1295	1.19732	1.04968	0.935414	1.06081	0.834734	0.857129	0.763056	0.818306	0.856719	0.817948	0.820537	0.831735	1.358	0.00294219	1.27541	0.0406888	0.983855	0.687305
EKGDSDEEEDDYDGKR	B8A296	2399.02	134.186	1	S(5): 100.0	0.009	0.26	0.07552			20.43	1.74308				4			1.00068		1.00068	1.05333	0.956747		1.00504	1.38585	0.870348	3.65657	1.97092	1.22701	1.20374		1.21538
IWQYGDVESDEDEQAPPAR	B8A2P6	2429.04	431.813	1	S(9): 100.0	0	-0.14	4.112e-16	98.99	1.99369e-08	110.46	1.4311e-09	99.03	1.97791e-08	3	2	3	0.853589	0.842732	1.52164	1.07265	0.747361	0.761424	0.928607	0.812464	0.720518	1.00156	0.836352	0.852809	1.01896	1.00316	1.00599	1.00937	1.0627	0.79207	0.804922	0.0280242	0.844893	0.127783
SFDEQSWSELSHR	B8A2U9	1911.75	196.277	0.999983	S(1): 100.0; S(6): 100.0	0	-1.37	0.005045	25.47	0.148565	28.18	0.075115	43.62	0.00264399	3	3	3	1.00423			1.00423		1.34538	2.58349	1.96444
DQEGGQPTGPEVVADDEVTSHRFTPAR	B8A307	3199.38	62.9279	0.000732421	S(20): 92.4; T(24): 92.4	0	0.57	0.0007656			17.01	5.14788	25.94	0.645749		4	4		0.979377	1.36638	1.17288	1.09127	0.97649	1.03807	1.03528	1.30712	1.13116	1.12001	1.18609	0.556834	0.471501	0.824431	0.617588	1.89912	0.0684728	1.67632	0.0199373	1.92053	0.00969245
SNSVSTTGNENLR	B8A307	1602.72	191.899	0.999993	S(3): 100.0	0	-0.52	0.001935	17.19	2.16004	20.25	1.11305	46.41	0.00259073	2	2	2	0.694073	1.18507	1.17071	1.01662	0.894597	0.944186	1.03408	0.957621	1.03446	1.03394	1.06895	1.04579	0.938041	0.919058	0.816996	0.891365	1.14052	0.491651	1.07433	0.298439	1.17324	0.0171574
DFSPPRRPSPVHGDAAAK	B8A396	2353.11	134.771	1	S(3): 100.0; S(9): 100.0	0	0.02	2.302e-05	29.54	0.274153	31.9	0.158896	24.67	0.840188	4	4	4	0.884042	0.876857	0.861792	0.87423	0.514902	0.672333	0.94916	0.712132	1.03261	1.15062	1.20767	1.1303	1.10005	1.09347	1.03887	1.07746	0.811377	0.00057758	0.660933	0.0466197	1.04903	0.391723
RNTPSPVHGDAAAK	B8A396	1868.87	192.908	1	T(3): 100.0; S(5): 100.0	0	-0.34	0.003143	32.19	0.0939442	38.11	0.0240442	49.8	0.0016576	4	4	4	0.95017	0.982764	1.03688	0.989938	0.982696	0.916464	0.985851	0.961671	0.917809	1.09726	1.05192	1.02233	1.08086	1.07237	1.0517	1.06831	0.926639	0.0427173	0.900179	0.0116671	0.956959	0.446844
RDTPSPVHGDAAAK	B8A396	1869.85	255.943	1	T(3): 100.0; S(5): 100.0	0	-0.46	1.257e-05	34.12	0.0570043	29.97	0.149882	38.36	0.021554	4	4	4	0.890009	1.07368	0.786505	0.916732	0.873292	1.12593	1.23626	1.07849	0.954367	0.835144	0.718974	0.836162	1.07326	1.06411	1.00863	1.04867	0.874189	0.201319	1.02844	0.798478	0.797357	0.0400345
RDTPSPVPDGAAAK	B8A396	1829.84	239.119	1	T(3): 100.0; S(5): 100.0	0	2.02	0.0008384	23.64	0.676235	20.27	1.481	26.67	0.340462	3	3	3	0.884739	0.963714	1.07357	0.974009	0.970234	0.785726	1.0978	0.951254	0.940138	1.02217	0.913694	0.958668	0.967139	0.949065	1.03653	0.984246	0.989599	0.874661	0.96648	0.744422	0.974013	0.576791
NTPSPVHGDAAAK	B8A396	1712.76	136.063	1	T(2): 100.0; S(4): 100.0	0.001	-1.51	0.007571	24.41	0.404625					3
EKPASQGSQPSTPSASSGMR	B8A3C8	2438.06	137.154	9.40438e-05	S(8): 100.0; T(12): 99.8	0	-1.58	0.001431	24.33	0.664344			21.25	1.4173	3		3	0.967417		0.465625	0.716521		0.841943	0.874751	0.858347		1.29811	1.35016	1.32414
KPSEDCEALSSDGNEQFDDMNK	B8A3H1	3028.29	207.189	0.97244	S(10): 97.2	0	4.34	0.0007083	38.63	0.0308654	38.02	0.0349993	45.86	0.00570201	4	4	4	0.964434	1.21277	1.0792	1.08547	0.882003	0.863153	0.867747	0.870967	1.01595	0.642913	1.03794	0.898933	1.16974	1.16838	0.765682	1.0346	1.04917	0.75531	0.841841	0.29088	0.868872	0.505662
QNSFGSIGTPR	B8A3H4	1467.62	173.112	0.999991	S(3): 100.0; S(6): 100.0	0.001	0.52	0.007695	26.79	0.144389	32.29	0.0400451	26.87	0.141754	2	2	2	0.934784	1.09284	1.08684	1.03815	1.10364	1.18786	1.26571	1.18574	0.914202	0.929116	0.834063	0.89246	0.999383	0.98105	1.08799	1.02281	1.015	0.814827	1.1593	0.0466393	0.87256	0.0422505
NLGSGGMDNIFSPR	B8A3H4	1688.76	239.131	1	S(12): 100.0	0	0.75	3.021e-14	75.61	3.48296e-06					3
SPGEVSGPESGQCEPEADADDNVR	C0HE46	2726.1	161.695	0.99999	S(1): 100.0	0	-1.45	1.406e-08	36.58	0.0268359	22.39	0.721823	38.1	0.020638	3	3	3		0.752838	1.31614	1.03449	1.86944		0.900482	1.38496	0.461928		0.995385	0.728657	0.770568	0.724777	1.17526	0.890202	1.16208	0.641538	1.55578	0.309726	0.81853	0.593639
VTISCSPSSTR	C0HE50	1498.61	110.213	0.0112972	S(9): 96.5	0.005	0.82	0.05063	21.65	0.382991					2
RTHSLPVTPVGTTDK	C0HE50	2057	137.045	0.5	T(8): 100.0	0.001	-1.55	0.01186	24.21	0.849286					3
EDDISDDEDR	C0HE61	1432.52	308.502	1	S(5): 100.0	0	-0.54	0.0007836	35.11	0.00709133	41.99	0.00145455	45.99	0.000565218	2	2	2	0.904303	0.999641	0.671244	0.858396	1.18259	1.12169	1.16419	1.15616	0.917181	0.980782	1.18085	1.02627	0.989972	0.973324	0.96947	0.977589	0.878075	0.289657	1.18266	0.0007288	1.0498	0.574268
GLGLSYSSGSDIADGLGK	C0HE61	2144.97	150.976	0.484976	S(10): 98.5	0	-2	1.393e-08	55.95	0.000461059	36.21	0.0454012	43.23	0.00910029	3	3	3	0.597521		1.19591	0.896713	0.667579	1.13927	0.815325	0.874059	0.949601	0.767168	0.927384	0.881385	1.21665	1.19382	0.881862	1.09744	0.817093	0.500852	0.79645	0.273777	0.803125	0.152114
EDDISDDEDRK	C0HE61	1704.73	201.125	1	S(5): 100.0	0	0.56	0.01041			29	0.114751	37.68	0.0157301		3	3		1.11118	0.944655	1.02792	0.929218	0.917294	1.03558	0.960696	0.934618	0.982788	1.0413	0.986237	1.02202	1.00896	0.930054	0.987012	1.04144	0.611092	0.973338	0.60774	0.999214	0.986205
ERGSFGGSR	C0HEB9	1176.53	154.369	1	S(4): 100.0	0	-0.4	0.0001548	29.25	0.0697057					3
VFSQLSGGEGR	C0HEK2	1360.64	149.507	1	S(6): 100.0	0	-1.47	2.094e-05	37.34	0.0177029	27.87	0.155956	27.46	0.176871	2	2	2	0.83452	0.806551	1.06456	0.901878	1.06427	0.625443	0.856847	0.848852	1.31656	1.52677	1.55701	1.46678	0.87009	0.833977	0.965371	0.889813	1.01356	0.900542	0.953967	0.772916	1.64841	0.0024778
LGNLLFSPGR	C0HEL3	1297.68	113.244	1	S(7): 100.0	0.003	-0.86	0.02882	21.09	0.976825	22.33	0.67631	21.01	0.924453	2	2	2	1.34139	0.973382	1.23278	1.18252	0.962327	0.964076	0.988466	0.971623	0.803906	0.768795	0.723895	0.765532	1.06237	1.05148	0.912488	1.00878	1.17223	0.219192	0.963167	0.490335	0.75887	0.0104554
NEAGGIIGTR	C0HF02	1211.59	303.302	1	T(9): 100.0	0	0.32	5.634e-07	50.62	0.000785467	55.2	0.000289462	50.88	0.000775753	2	3	3	1.06491	1.05012	0.988549	1.03453	0.979422		1.04844	1.01393	1.48119		0.993017	1.2371	0.491642	0.443012	0.474052	0.469569	2.20315	3.25163e-05	2.15928	0.000426138	2.63455	0.0246703
NEAGGIIGTRFESSEVK	C0HF02	2162.07	332.516	1	T(9): 100.0	0	-1.23	5.277e-07	28.73	0.307456	41.2	0.0173069	31.09	0.178832	4	3	3	0.81657	0.861879	0.585052	0.7545	1.06359	1.12925	1.25241	1.14842	1.56819	2.03587	1.72727	1.77711	0.496341	0.444681	0.387142	0.442721	1.70423	0.026948	2.59399	0.000377587	4.01406	0.000692866
TSSYPQQPLQHR	C0HFJ2	1665.79	128.988	0.921594	S(3): 92.2	0.001	-0.38	0.00532	27.39	0.275864			32.57	0.0827812	3		3	1.04538
VNEDSQSDDGSPLKK	C0HFJ3	2290.96	316.136	1	S(5): 100.0; S(7): 100.0; S(11): 100.0	0	0.13	1.56e-07	42.37	0.00796135	31.83	0.0921884	40.64	0.0114819	3	3	3	1.07944	1.06166	1.32402	1.15504	0.835395	0.90937	0.811307	0.852024	0.896886	0.880134	0.831487	0.869503	0.947118	0.931157	1.041	0.973092	1.18698	0.117116	0.875585	0.0553758	0.893546	0.0585706
GLRDDSDDAIDTK	C0HFJ3	1788.83	246.166	1	S(6): 100.0	0	-0.91	0.006043	33.71	0.0639462	35.71	0.0408172	37.91	0.0245786	3	3	3	1.09703	0.952064	1.07895	1.04268	0.990061	0.977703	1.06632	1.01136	0.875747	0.858002	0.913192	0.882314	1.02886	1.01533	1.08732	1.04384	0.99889	0.982849	0.968887	0.411294	0.845258	0.0041598
AQSSEPQPPLVNEGVGAITNK	C0HFK3	2504.26	161.925	0.971602	S(3): 97.2	0	4.1	0.001147	37.44	0.0476538			41.96	0.0168114	3		3	0.531062
GVEPSGPDAGSPAFSVR	C0HGC0	1853.85	105.568	0.998948	S(11): 99.9	0	-1.03	0.0008717	31.71	0.105328	29.53	0.174164			3	3		1.13562	0.580954	1.52185	1.07948	0.876777	0.432609	0.520213	0.609867	1.17718	1.53374	1.23469	1.3152	1.25819	1.23517		1.24668	0.865878	0.667747	0.489191	0.0360637	1.05496	0.664468
TPANGSPGNDSPPGSDR	C0HGZ0	1929.75	184.392	0.999931	S(6): 100.0; S(11): 100.0	0	0.46	5.688e-09	54.48	0.000192305	56.63	0.000118412	47.61	0.000958794	3	3	3	0.897866	0.901252	1.33755	1.04556	1.02827	0.969846	1.03361	1.01057	0.872539	0.675811	0.729951	0.759434	1.05248	1.04268	0.996511	1.03056	1.01455	0.923646	0.980609	0.49635	0.736915	0.0113937
VSNNDSEPNSPSGSPNR	C0HH29	2061.81	174.751	0.998347	S(6): 99.8; S(10): 100.0	0	-1.79	1.782e-06	34.72	0.0219911	56.12	0.000177882	52.49	0.000367774	3	3	3	1.17062	0.526974	1.18946	0.962351	0.99654	0.97007	0.425143	0.797251	0.864416	0.836318	1.12865	0.943129	1.17559	1.1718	1.54252	1.29664	0.74219	0.252259	0.614861	0.0888171	0.727366	0.0836629
TRSNISLDGDDDPYSGNQTER	C0HHJ0	2644.07	222.279	0.492343	S(6): 98.5	0.002	0.33	0.02132	22.51	0.704676	17.72	2.16461			3	3		0.669229	1.05681	2.64698	1.45767		0.977516		0.977516	3.7074	1.08225	2.47657	2.42207	3.49659	1.40445		2.45052	0.594842	0.434648			0.988391	0.983293
SNISLDGDDDPYSGNQTER	C0HHJ0	2306.95	187.649	0.999203	S(4): 99.9	0	-0.25	0.000451	27.83	0.214756	38.54	0.0179497	27.11	0.25348	3	3	3	0.949824	0.937703	1.46075	1.11609	0.969383	0.971547	1.27956	1.0735	1.06491	1.59633	1.41646	1.35924	1.0117	0.994414	1.15957	1.05523	1.05768	0.752465	1.01731	0.882071	1.2881	0.138513
LVNATGEESE	C0HHS5	1272.55	212.415	1	S(9): 100.0	0	0.02	2.864e-12	63.75	2.30457e-05	70.28	5.12378e-06	65.09	1.69274e-05	2	2	2	1.1137	1.13555	1.17117	1.14014	1.0748	0.872615	1.09159	1.013	0.76212	0.727822	0.798471	0.762804	1.02548	1.01174	0.944557	0.993927	1.14711	0.00828616	1.01919	0.810972	0.767465	0.00201079
SQSVWAQLSDGGDTSGR	C0HI45	1974.87	120.133	0.99902	S(9): 99.9	0	0.42	0.0007836			30.58	0.118035				3			1.18145	1.00852	1.09499	0.76808	0.81602	0.860013	0.814704	0.723598	0.912859	0.830875	0.822444	1.24285	1.22361		1.23323
GGPDGSSAHQQLAVPENLDATMR	C0HIM6	2655.14	281.194	1	S(6): 100.0; S(7): 100.0	0	-0.54	3.021e-09	42.24	0.0111407	45.36	0.00547797	46.88	0.00383465	3	3	3	0.765364	0.989183	0.762767	0.839105	1.22678	1.165	1.15111	1.18096	1.27446	1.26642	1.32091	1.28726	0.844797	0.806868	0.587937	0.746534	1.124	0.446359	1.58193	0.00646524	1.72432	0.00271872
QLSLDPHTPR	C0HIM6	1467.65	194.537	1	S(3): 100.0; T(8): 100.0	0	0.28	0.0007329	33.28	0.0404814	23.89	0.389945	29.4	0.109649	3	3	3	1.04811	0.912732	1.12688	1.02924	0.963618	0.956525	1.07366	0.997933	0.846381	0.814082	0.858489	0.839651	1.03328	1.02288	1.11648	1.05754	0.973236	0.703453	0.943632	0.283096	0.793963	0.00256095
GGPDGSSAHQQLAVPENLDATMR	C0HIM6	2671.14	217.481	1	S(6): 100.0; S(7): 100.0	0	0.79	2.226e-07	36.51	0.0400591	27.29	0.323444	23.66	0.751915	3	3	3	1.12136	0.993469		1.05741		1.34062		1.34062		1.33739		1.33739		1.41189	0.427986	0.919938	1.14944	0.807706
QLSSGAAR	C0HIM6	1093.46	147.89	1	S(3): 100.0; S(4): 100.0	0.007	0.59	0.06024			21.72	0.229822				2			0.76302		0.76302	1.19782	1.22257		1.21019	1.10365	1.32774		1.2157	0.901017	0.876844		0.88893
QLSLDPHTPRR	C0HIM6	1623.75	151.779	1	S(3): 100.0; T(8): 100.0	0.008	0.1	0.1029					15.12	3.81744			3			0.937539	0.937539		1.50575	1.41428	1.46001		0.799009	0.888758	0.843884
QLSLDPHTPR	C0HIM6	1387.69	128.417	1	S(3): 100.0	0	0.59	0.0003072	27.43	0.218758					3
VNNGDDPSPK	C0HIN5	1410.65	182.569	1	S(8): 100.0	0	-1.97043	5.472e-05	34.45	0.0375253	14.43	3.78968	26.9	0.216016	3	3	3	1.02207	1.02048		1.02127	0.731431	1.35581		1.04362	0.882218	0.91067		0.896444	1.21094	1.19229	1.18309	1.19544	0.854305	0.000489652	0.873002	0.561031	0.749886	0.000274659
GNNGDDEHRGSPR	C0HIN5	1634.68	214.126	1	S(11): 100.0	0	1.82	1.842e-05			25.58	0.192441	22.85	0.366013		3	3		1.28574	0.97149	1.12862	0.996477	0.8947	1.06414	0.985107	0.948846	1.01784	1.05565	1.00744	1.13404	1.12851	1.23081	1.16445	0.969224	0.792552	0.845982	0.0391854	0.865165	0.0262457
GNNGDDPSPK	C0HIN5	1368.6	134.128	1	S(8): 100.0	0	-0.103106	0.001453	16.96	1.42773			18.1	1.12444	3		2	1.13076
RSVSPVK	C0HIN5	1220.61	175.404	1	S(2): 100.0; S(4): 100.0	0.009	0.36	0.1185					16.27	2.986			3
DNGAHNGSDREDSPGGR	C0HIN5	2044.76	140.381	1	S(8): 100.0; S(13): 100.0	0	-1.22616	0.004119	17.88	0.732369					3
VPFFADDEESPATPK	C0HIP2	2017.94	179.462	1	T(13): 100.0	0	-2.31597	3.93e-10	54.91	0.000580322			45.14	0.00560646	3		3	0.821541		0.906447	0.863994		0.438407	1.23989	0.839148		0.927505	1.12757	1.02754
DFGLEDGESDEEGNATK	C0HIQ2	2180.91	329.861	1	S(9): 100.0	0	0.0787608	4.112e-16	90.65	1.00564e-07	79.1	1.43572e-06	81.71	7.93245e-07	3	3	3	0.894741	1.01082	0.879836	0.928467	1.04644	0.963264	1.0157	1.00847	0.754221	0.889586	0.832393	0.8254	1.22124	1.19949	1.02249	1.14774	0.808952	0.0436515	0.878655	0.1079	0.719152	0.012193
QIAGGDDSMDEQEDETQENVWGR	C0HIQ2	2849.14	170.264	0.999999	S(8): 100.0	0	-1.61039	0.0001336			50.58	0.00116285	23.65	0.590102		3	3		1.39371	1.13637	1.26504	0.933996	0.994445	0.960492	0.962978	0.760467	0.756806	0.731449	0.749574	1.25005	1.22689	0.864603	1.11385	1.13574	0.479032	0.864551	0.297336	0.67296	0.0436318
NAYYAPGEQSGDDEVDYEEAQR	C0HIQ2	2730.1	239.888	1	S(10): 100.0	0	-0.965274	8.286e-07	60.91	0.000101208	38.77	0.0166787	77.98	2.03405e-06	3	3	3		0.59776		0.59776		1.35157		1.35157		0.991284		0.991284		1.4694	1.21626	1.34283
QIAGGDDSMDEQEDETQENVWGR	C0HIQ2	2833.14	174.039	1	S(8): 100.0	0	-1.61039	0.001182	46.52	0.00277774			54.26	0.000497777	3		3	1.13321			1.13321		1.2294		1.2294		0.838502		0.838502
AIAADASVFSFGDEDDYESE	C0HIQ9	2361.95	115.191	0.967383	S(19): 96.7	0	0.909951	1.523e-05	48.55	0.00134261	51.17	0.000802409	40.14	0.00932452	2	2	2		1.9595		1.9595		1.41163		1.41163		0.863849		0.863849		1.70234	1.45938	1.58086
VQFDDEGKDLSDDDVEMR	C0HIU8	2481.08	188.557	1	S(11): 100.0	0.002	4.21349	0.02019	22.65	0.946342					3
NAVFGDSSALSPGGVR	C0HIV2	1757.83	96.5489	0.961404	S(11): 96.1	0	0.45	0.0121					32.72	0.0894593			3						1.46205	1.13862	1.30034		2.40637	0.901573	1.65397
VEVLSEDEDIR	C0P2F3	1527.71	204.067	1	S(5): 100.0	0	-0.375311	4.027e-07	45.07	0.00407012	33.92	0.0535677	47.75	0.00219588	2	2	2	1.01116	1.03556	0.548103	0.86494	0.93137	1.26866	1.35316	1.1844	1.15567	1.30434	1.14122	1.20041	1.19051	1.17933	1.23389	1.20124	0.720037	0.102582	0.985977	0.903094	0.999308	0.988612
GEANISYICSR	C0P2Q5	1493.66	223.166	0.987846	S(6): 98.8	0	0.157474	7.963e-08	35.5	0.0246327	39.5	0.00923982	30.13	0.0896266	2	2	2	1.03777	0.95075	0.854353	0.947625	0.688455		0.766056	0.727256	0.947011		0.890908	0.91896	1.09614	1.08812	0.797238	0.993833	0.953506	0.700295	0.731768	0.133069	0.924662	0.601413
TGNNTAVGEEEDVSFSDLEDD	C0P2U1	2466.98	195.458	0.972168	S(16): 97.2	0	1.42307	4.019e-16	73.15	4.77878e-06	62.2	6.03463e-05	51.54	0.000709522	3	3	3	0.612561	0.818244		0.715402		0.910676		0.910676		1.53925		1.53925		1.50227	0.921517	1.21189	0.590318	0.248338
EGLLQSSPTK	C0P2U1	1427.74	142.839	0.999509	S(7): 100.0	0	5.06681	0.006148	28.53	0.201584			29	0.183677	3		3	0.788068		1.29909	1.04358
NTTEPEESELSPASIQNK	C0P2U1	2342.1	106.641	0.958826	S(11): 95.9	0	5.60526	0.0006585	20.94	1.89626					3
NEGGSDDDGGDDNDTADKDDAESMELASR	C0P351	3369.3	223.068	1	S(5): 100.0	0	0.770771	1.549e-15	62.07	7.03445e-05	53.39	0.000555497	29.62	0.129445	4	4	4	1.30751	1.3705	0.600589	1.09286	0.816459		1.345	1.08073	1.19187		0.903199	1.04753	0.873218	0.841394	0.930788	0.8818	1.23936	0.443006	1.2256	0.39291	1.18795	0.237953
TLPDSAQNSDDGVSEK	C0P357	2110.88	146.583	0.999956	S(5): 100.0; S(9): 100.0	0	0.770771	0.003646	32.58	0.0564499	32.92	0.0487277			3	3		0.935739	1.08946	0.689504	0.904902	1.06097		0.603039	0.832007	0.787799		0.977339	0.882569	1.03214	1.01939		1.02576	0.882173	0.480543	0.811109	0.486678	0.860401	0.270671
GEAGMQESPTEINR	C0P3I3	1742.75	155.054	0.9995	S(8): 100.0	0	0.42	0.0009969					37.98	0.015524			3				#DIV/0!		1.02777		1.02777		0.957745		0.957745
TLAMASMSKR	C0P3V2	1543.7	203.834	1	S(6): 100.0; S(8): 100.0	0	-0.24627	0.01457	30.99	0.0877368	29.04	0.13715	35.63	0.0299102	3	3	2	0.818557	0.831804	0.872994	0.841118	0.822621	1.01402	1.05881	0.96515	1.09245	0.927631	0.730665	0.916917	1.08772	1.0833	1.02341	1.06481	0.789923	0.00106867	0.906406	0.256454	0.861108	0.237673
VDQATPTEHGEEAGVK	C0P3W2	2035.96	145.618	0.969257	T(5): 96.9	0.001	1.9272	0.008753	14.1	8.24387	13.6	9.23449	23.95	0.855975	3	3	3	1.1306	0.881763		1.00618	0.797469	0.701608		0.749539	0.806433	0.836648		0.82154	1.16875	1.1673	1.16359	1.16655	0.862532	0.182283	0.642528	0.00135699	0.70425	7.99609e-05
GEAAAQGAPSTPR	C0P3W9	1436.66	306.447	0.982277	T(11): 98.2	0	-0.337483	8.467e-16	70.69	8.92343e-06	59.19	0.000124299	68.71	1.40777e-05	2	2	2	1.1652	1.21059	1.13626	1.17068	1.41367	1.31745	0.739568	1.1569	1.03438	1.09556	0.997797	1.04258	0.943284	0.927196	0.919901	0.930127	1.25863	0.000449464	1.24381	0.342226	1.1209	0.0185819
SAPTTPIK	C0P3W9	1262.6	122.278	0.981357	T(4): 98.1; T(5): 100.0	0.003	0.815941	0.0294	31.54	0.0686023	32.5	0.0556156	25.02	0.309109	2	2	3	1.75482	1.58536	1.91947	1.75322	0.917513		0.779936	0.848725	0.459743		0.48626	0.473002	1.03015	1.01723	1.13978	1.06239	1.65026	0.00266546	0.798885	0.0586893	0.445225	0.00140335
AQTIDELHSLQR	C0P3W9	1714.78	166.896	1	T(3): 100.0; S(9): 100.0	0	-0.0992781	0.01015			21.7	0.836315	39	0.0165863		3	3		0.768894	0.899241	0.834067	1.09418	1.04028	1.11045	1.08164	0.842709	0.794516	0.767486	0.80157	1.01393	0.998414	1.14332	1.05189	0.792925	0.0655685	1.02828	0.588118	0.762031	0.00795899
SAPSTPKRSAPTTPIK	C0P3W9	2231.15	127.367	0.497597	S(9): 99.5	0	-0.930814	7.187e-07	39.96	0.0231573	30	0.22945	29.91	0.238338	4	4	4	0.545321	0.553945	0.772239	0.623835	2.53101	2.51695	2.55406	2.53401	0.388007	0.419154	0.368649	0.391936	0.470073	0.434402	0.440506	0.448327	1.39147	0.0795217	5.65214	1.80091e-08	0.87422	0.0373524
SAPTTPIK	C0P3W9	1182.64	178.503	1	S(1): 100.0	0	0.553155	2.732e-06	49.86	0.00123622	42.73	0.00638669	43.07	0.00591809	2	2	2	1.44821	1.41795	1.08083	1.31566	0.969456	0.793308	0.914893	0.892552	0.92105	1.04037	1.08986	1.01709	1.0359	1.02668	1.06102	1.0412	1.2636	0.0809354	0.857232	0.0487434	0.976844	0.661894
HPAAPAIAVSDSSLK	C0P3W9	1831.95	214.497	0.952947	S(12): 95.3	0	-1.54057	4.59e-06	43.78	0.00791729	41.81	0.0124452	38.8	0.0244734	3	3	3	0.818526	0.837066	0.724561	0.793384	1.3488	1.43861	1.38581	1.39107	1.12223	1.18636	1.16693	1.15851	0.749614	0.691158	0.668954	0.703242	1.12818	0.10024	1.97809	4.16659e-05	1.64738	0.000119557
RSAPTTPIK	C0P3W9	1418.7	66.2551	3.27761e-08	S(2): 100.0	0.001	0.10637	0.02038	20.95	1.13619	38.95	0.0178545	34.68	0.047555	3	3	3	0.824742	1.08447	1.43058	1.11326	1.15036	0.981883	0.788678	0.973641	1.15651	0.940537	1.0399	1.04565	0.845638	0.807661	0.75136	0.801553	1.38888	0.154101	1.21469	0.186355	1.30453	0.0231375
SAPTTPIKGGAHSPFAVAISEEER	C0P3W9	2980.35	158.281	0.990097	S(1): 99.5; T(5): 99.5; S(13): 100.0	0	2.23725	0.001496	38.9	0.0392336	32.66	0.164308	37	0.0602469	4	4	4	1.70149	1.83471	0.919101	1.4851	1.24179		1.09786	1.16983	1.00948	1.35867	1.12956	1.1659	0.918537	0.896799	1.13078	0.982039	1.51226	0.163551	1.19122	0.187148	1.18723	0.220459
SAPSTPK	C0P3W9	1055.54	134.244	1	S(1): 100.0	0.005	-1.33561	0.04589	13.29	6.36414	13.41	6.06529			3	3		0.876556	1.10806	1.32174	1.10212	0.932118	0.776487	0.99932	0.902641	1.11651	1.14322	0.955771	1.07183	0.847596	0.809678		0.828637	1.33004	0.199134	1.08931	0.454487	1.29349	0.0507506
AQTIDELHSLQR	C0P3W9	1634.8	353.516	1	S(9): 100.0	0	-0.0992781	2.251e-13	57.17	0.000322528	53.56	0.000744978	63.26	7.9047e-05	2	3	2	0.771264	0.721203	1.78029	1.09092	1.21887	1.11979	1.13475	1.15781	0.386917	0.313775	0.766229	0.488974	0.691413	0.624515	0.701622	0.672517	1.62215	0.29295	1.7216	0.000244417	0.72708	0.266618
GGAHSPFAVAISEEER	C0P3W9	1880.87	402.849	1	S(5): 100.0	0	2.43927	1.178e-14	73.05	8.40284e-06	65.97	4.23531e-05	70.84	1.37343e-05	3	3	3	1.28296	1.36333	0.84544	1.16391	1.05386	0.908235	1.11047	1.02419	0.978528	1.01599	0.974218	0.989579	0.997052	0.979342	1.20435	1.06025	1.09777	0.588309	0.965987	0.720911	0.933346	0.390406
SAPSTPKRSAPTTPIK	C0P3W9	2311.13	139.869	0.894997	S(1): 99.7; S(4): 94.9; T(5): 94.9	0.002	-0.930814	0.02699			12.62	13.9161	22.6	1.39528		4	4		0.719331	1.02339	0.87136	1.27804	1.14539	1.08921	1.17088	1.48651	1.08522	1.05819	1.20997	0.551719	0.465935	1.14653	0.721394	1.20788	0.650067	1.62308	0.11196	1.67727	0.127756
GEAAAQGAPSTPR	C0P3W9	1516.63	109.599	1	S(10): 100.0; T(11): 100.0	0	-0.337483	0.003852	19.23	0.794002			23.73	0.289348	3		2	0.979428
SAPSTPKR	C0P3W9	1291.61	105.585	0.998022	S(1): 99.9; T(5): 99.9	0.007	-0.1	0.06226			15.71	2.66655				3			1.66376		1.66376	0.809704	0.893406		0.851555	0.867559	1.18708		1.02732	1.15597	1.15754		1.15675
GDAVVDVPLETMGDSR	C0P447	1900.85	164.126	0.973163	S(15): 97.3	0	-0.210379	9.828e-05	40.59	0.0129069			27.83	0.24261	3		3	0.580048			0.580048		1.00374		1.00374		1.24179		1.24179
GDAVVDVPLETMGDSR	C0P447	1884.85	147.239	0.975557	S(15): 97.6	0	-0.506591	0.001357	37.21	0.0284877			41.82	0.00986816	2		3	1.08202			1.08202		0.658786		0.658786		1.0671		1.0671
ASSPQTDAEQGGGSLK	C0P4D8	1900.89	240.045	0.999539	S(3): 100.0	0	1.64651	0.0006356	29.04	0.209685	32.81	0.0847971	37.74	0.0275201	3	3	3	1.12335	1.03049	1.34557	1.16647	0.944719	0.952715	0.983146	0.960193	0.652032	0.614101	0.644236	0.63679	1.04921	1.03887	0.935663	1.00792	1.15731	0.188933	0.952652	0.278519	0.631789	0.000618917
QSNSDGALDTMAR	C0P4D8	1589.68	196.682	1	S(4): 100.0	0	-0.18823	0.001331	46.79	0.00168576	45.85	0.00210223	53.19	0.000383547	2	2	2	0.916475	0.935541	1.51333	1.12178	1.00683	1.01418	0.820005	0.947005	0.748608	0.855832	0.921658	0.842033	0.869576	0.833875	0.952952	0.885468	1.26688	0.300733	1.0695	0.44482	0.950947	0.519286
ASVSSYSNDTTEAESPRTPTR	C0P4D8	2560.07	362.488	0.973532	S(15): 100.0; T(18): 97.4	0	-0.872954	2.561e-05	36.79	0.0301447	32.49	0.0859547	45.15	0.00465875	4	3	3	0.933806	0.923788	1.18282	1.01347	0.734568	1.13592	1.21881	1.02976	0.982131	0.925994	0.489577	0.799234	1.12097	1.11317	1.05445	1.0962	0.924532	0.396907	0.939396	0.68268	0.729097	0.131677
QLSIHDNR	C0P4D8	1206.57	189.149	1	S(3): 100.0	0	-0.279487	1.471e-05	39.79	0.00897884	36.49	0.0189496	31.23	0.0646002	3	2	3	0.807857	0.878351	1.14438	0.94353	0.942551	1.04945	0.900143	0.964047	0.930779	0.942558	0.871575	0.914971	1.02732	1.01452	0.989048	1.0103	0.933915	0.552484	0.954224	0.369936	0.905647	0.0180983
ASVSSYSNDTTEAESPR	C0P4D8	2024.86	108.357	0.99985	S(15): 100.0	0.002	-0.872954	0.01884			20.36	1.11835				3			1.22431	0.418536	0.821423	0.682349	1.03148	1.49385	1.06923	1.7928	0.62416	0.574019	0.996994	0.691149	0.620101		0.655625
QSSLLSK	C0P4D8	1130.61	149.528	0.987516	S(3): 98.8	0.005	-0.19	0.07306					33.61	0.0423318			2
ATAGGSDEDHSTSPTRSR	C0P4L3	2295.78	51.7811	0.000497012	S(6): 98.8; S(13): 88.1; S(17): 91.9	0.006	-0.699332	0.05761	12.22	1.30754					3
ATAGGSDEDHSTSPTR	C0P4L3	1972.69	121.135	0.00347589	S(6): 100.0; T(12): 94.1; S(13): 99.3	0	1.50344	0.001625	22.3	0.153688					3
ASLSDEEEGGDGHLDR	C0P505	1910.79	114.986	0.020634	S(4): 97.9	0	1.54585	0.004086	32.69	0.0515393					3
AAGQQQQEEQNRSP	C0P555	1794.79	219.379	1	S(13): 100.0	0	-1.48614	0.0005022	35.94	0.0296833	37.99	0.0187687	33.91	0.0480213	3	3	3	0.969433	0.771827	1.23968	0.993645	1.01859	1.09232	0.437452	0.849452	0.823016	0.898148	0.809249	0.843471	1.0355	1.02655	0.940055	1.0007	0.99295	0.961947	0.848858	0.509934	0.842881	0.0186919
GHDPQGGMSPPGPGGR	C0P558	1727.74	401.098	1	S(9): 100.0	0	0.288696	5.499e-07	60.12	9.16814e-05	69.4	1.08213e-05	69.69	1.00364e-05	3	3	3	1.07245	0.962624	1.08916	1.04141	0.808489		0.857671	0.83308	1.11578		1.08771	1.10175	0.986344	0.971	0.949981	0.969109	1.07461	0.153081	0.859635	0.00945324	1.13687	0.00450552
GHDPQGGMSPPGPGGR	C0P558	1743.74	384.015	1	S(9): 100.0	0	1.06704	8.638e-06	51.33	0.00064823	58.72	0.000119372	54.05	0.000347898	3	3	3	0.925615	0.906654	1.37593	1.0694	1.26081	1.01046	0.955016	1.07543	1.02366	1.12304	0.814382	0.987028	0.980482	0.963193	0.951455	0.965043	1.10814	0.534151	1.11438	0.307375	1.02278	0.821657
GGFDGMYSPGGGLR	C0P5I5	1594.68	326.89	0.999812	S(8): 100.0	0	-0.167441	1.832e-13	68.44	1.22166e-05	44.37	0.00327939	70.11	8.37516e-06	2	3	2	1.08414	1.04368	0.828507	0.985441	0.615954		0.91441	0.765182	1.23427		1.21048	1.22237	1.06616	1.05644	1.14854	1.09038	0.903758	0.282311	0.701757	0.0696352	1.12105	0.0422538
SASHTSLSESDDFELTR	C0P5I5	2185.88	158.546	0.0366858	S(3): 96.2; S(6): 96.2	0	0.25	0.0008794			31.46	0.0630186	37.51	0.0158613		3	3		0.850696	1.32781	1.08925	1.09717	1.03917	1.14753	1.09462	0.824545	1.01002	0.983824	0.939462	1.48237	1.33008	1.07539	1.29595	0.840508	0.443431	0.844652	0.176405	0.724922	0.0541844
GPVILISDEDED	C0P5V9	1525.68	169.03	1	S(7): 100.0	0	-0.359731	0.00184	36.82	0.0208178	39.77	0.0105491	44.21	0.00379125	2	2	2	1.07073	1.08633	0.970902	1.04266	0.943065	0.706245	1.07671	0.908673	1.07129	1.12808	0.787582	0.995652	0.910539	0.890304	0.712022	0.837622	1.24478	0.0478157	1.08483	0.601105	1.18867	0.267423
QQQPASPAAADSR	C0P6C4	1550.71	216.397	1	S(6): 100.0	0	-0.674822	1.244e-09	62.09	7.68503e-05	35.93	0.03233	43.85	0.00511619	2	3	2	0.856433	0.852385	0.945387	0.884735	0.987426	0.947893	0.942002	0.959107	1.01913	1.01135	0.964241	0.998242	1.05927	1.04901	1.01111	1.0398	0.85087	0.0100186	0.922396	0.0168559	0.960033	0.139153
VSTSINDNNASR	C0P6D0	1501.67	119.199	0.979099	S(4): 97.9	0.008	0.573494	0.1006					28.22	0.148777			2			1.32808	1.32808		0.653795	1.06188	0.857837		0.739431	0.831486	0.785458
SPPQQQQSPSEEGDDKEKPTHLR	C0P6Q4	3210.48	318.928	0.999561	S(1): 100.0; S(10): 100.0	0	0.450236	2.274e-15	38.67	0.044118	41.1	0.0252125	29.35	0.377703	4	4	4	1.01323	1.09052	1.00289	1.03555	0.972359	1.05543	1.0081	1.01196	0.872548	1.04147	0.958752	0.95759	1.08718	1.08205	1.06531	1.07818	0.960456	0.208044	0.93858	0.0567198	0.888151	0.0704065
SPPQQQQSPSEEGDDKEKPTHLR	C0P6Q4	3290.45	164.496	1	S(1): 100.0; S(8): 100.0; S(10): 100.0	0	0.450236	0.001659			20.55	2.49645				4			1.01209	1.01279	1.01244	0.994812	1.04411	0.938763	0.992563	0.972657	0.932234	1.00463	0.969839	0.922544	0.901885		0.912214
SPPQQQQSPSEEGDDK	C0P6Q4	2124.93	168.926	1	S(1): 100.0	0	0.24	0.003762					41.61	0.00986008			3
SKSEVEDDEQDGNEDEDE	C0P6V3	2436.93	493.59	0.985358	S(3): 98.5	0	-0.339032	2.44e-12	62.64	3.75435e-05	70.6	6.0532e-06	57.15	0.000136083	3	3	3	1.09019	0.996429	1.08072	1.05578	0.982433	1.02451	0.984965	0.997302	1.01978	0.923988	0.94284	0.962202	0.937503	0.917455	0.845781	0.900246	1.17277	0.0188797	1.10781	0.0351399	1.06882	0.200066
EGDEAEGSNK	C0P6V3	1403.59	226.534	1	S(8): 100.0	0	-0.241761	0.004822	34.25	0.0247489	46.17	0.00161836	27.77	0.115723	2	2	2	1.02676	1.13774	1.18164	1.11538	1.4713	1.35378	1.38032	1.4018	0.760068	0.812045	0.785118	0.785744	0.945074	0.927519	1.00315	0.958581	1.16357	0.0381014	1.46237	0.000468502	0.819695	0.00320362
DGEASDDEEEYEAK	C0P790	1954.77	380.559	1	S(5): 100.0	0	1.34095	2.058e-05	81.81	4.12972e-07	90.47	5.05701e-08	84.17	2.40031e-07	2	2	2	0.978596	1.13571	1.36898	1.1611	0.826198	0.763007	0.868963	0.819389	0.937436	0.838211	0.78985	0.855166	0.982549	0.964451	1.06907	1.00536	1.15491	0.257061	0.815023	0.0140367	0.850609	0.0500707
ELRDGEASDDEEEYEAK	C0P790	2353	366.352	1	S(8): 100.0	0	0.742252	5.611e-08	37.61	0.0286598	37.67	0.0304468	45.59	0.00489036	3	3	3	0.887183	1.04392	1.14785	1.02632	1.19933	1.19376	0.825806	1.07296	0.974091	0.94254	0.98143	0.96602	0.932564	0.910289	0.961933	0.934928	1.09775	0.302163	1.14764	0.329691	1.03326	0.179439
DLGVDLSAVDLDSITLPAGEDFGIVSDDEEVLR	C0P790	3698.77	318.543	1	S(26): 100.0	0	0.27	4.868e-08					81.14	2.77079e-06			4
GQNDSADDCSGAVER	C0P7F1	1804.69	229.857	1	S(5): 100.0	0	0.186725	8.406e-12	58.47	0.000122107					3
STTFVEASPVVQTQK	C0P7N5	1990.01	178.149	0.999976	S(8): 100.0	0	0.617297	2.387e-06	34.5	0.0754688	20.96	1.71279	34.22	0.078981	3	3	3	1.02012	0.922666	0.694977	0.879253	0.887303	0.827636	0.75483	0.823256	0.931054	0.922748	1.16076	1.00485	1.11594	1.10993	1.11465	1.11351	0.789623	0.0718876	0.739335	0.00163339	0.902422	0.2361
GVGADNSGGDGR	C0P7N5	1285.53	191.957	1	S(7): 100.0	0	0.56588	6.225e-07	35.04	0.0143661	12.34	2.51757	25.78	0.11151	2	2	2	1.01452	1.11811	0.918345	1.01699	1.09259	1.15962	1.22763	1.15995	0.913219	0.9233	0.954	0.930173	0.924825	0.903957	0.924361	0.917715	1.10818	0.162624	1.26395	0.00361179	1.01358	0.425681
VLTMNPSGELSSAR	C0P7P3	1685.8	209.057	0.999982	S(7): 100.0	0	-0.274214	1.19e-10	55.21	0.000475452	38.55	0.0218811	41.9	0.0102724	2	2	3	1.00707	1.04605	0.83306	0.96206	0.901152	0.941389	0.932489	0.92501	1.20277	1.05539	1.2056	1.15459	1.06346	1.0549	1.16947	1.09594	0.877837	0.149337	0.844031	0.0116579	1.05351	0.396361
LSPAASGGSGGK	C0P8F2	1356.68	116.776	0.999998	S(9): 100.0	0	1.24891	9.745e-05	36.25	0.0320728					3
SQAAILSPTAGSMSPNAAPWVK	C0P8G0	2632.25	139.575	0.981127	S(7): 98.9; T(9): 98.9	0	-2.89005	0.0002787	40.69	0.0243645	25.77	0.734959	51.96	0.00182856	3	3	3	0.509164	0.367224		0.438194	0.75462	0.698523		0.726572	1.25384	1.12752		1.19068	0.777362	0.731511	0.939214	0.816029	0.536983	0.0300329	0.890374	0.364876	1.45912	0.0282508
QQSIYPPPAFGSSTNLEALALEASK	C0P8J5	3067.47	62.9882	0.307506	S(3): 92.5; Y(5): 7.6	0	5.28021	0.006952					26.17	0.81558			3
SDVFGEGASHDDEESK	C0P8K3	2076.87	300.728	1	S(9): 100.0	0	0.992158	1.338e-11	50.67	0.00118314	49.81	0.00105308	57.66	0.000173795	3	3	3	0.914924	0.874755		0.89484	0.956861	0.993949		0.975405	0.826989	1.13007		0.978531	1.09937	1.0922	1.19471	1.12876	0.792765	0.0140087	0.86414	0.0418443	0.86691	0.301771
EVSSDDDFVMPTAQK	C0P8K4	2132.87	245.785	1	S(3): 100.0; S(4): 100.0	0	-0.743455	0.006467	44.83	0.00319644	36.65	0.0214542	29.87	0.104945	3	3	3	0.910814	0.64323	1.0847	0.87958	0.947791	0.779003	1.09579	0.94086	0.829999	1.03818	0.703384	0.857189	1.24422	1.2253	1.15711	1.20888	0.7276	0.0659173	0.778293	0.048144	0.709079	0.0254009
EVSSDDDFVMPTAQK	C0P8K4	2116.88	225.005	1	S(3): 100.0; S(4): 100.0	0	0.0780597	0.003221	30.4	0.10292	28.02	0.178428	39.56	0.0129309	3	3	3	0.778444	0.683477	1.20853	0.890151	0.537892	0.890053	0.672512	0.700152	0.61977	0.809897	0.593812	0.674493	1.43662	1.31996	1.11426	1.29028	0.68989	0.0991316	0.542636	0.0133034	0.52275	0.00610368
ASDDTDDDDDDDDFVASK	C0P8K4	2328.88	241.41	0.999993	T(5): 100.0	0	-1.10281	0.0004504	29.84	0.0532252	56.25	0.000125327			3	3		0.767009	0.909619	0.734218	0.803616	1.20581	1.1427	1.2113	1.1866	0.997978	0.971089	0.961824	0.976964	0.963305	0.944627		0.953966	0.842395	0.120446	1.24386	0.00414699	1.02411	0.237625
KASDDTDDDDDDDDFVASK	C0P8K4	2601.07	310.967	1	T(6): 100.0	0	0.439557	9.096e-12	53.22	0.000702259	40.94	0.0115532	46.69	0.00315969	3	3	3	0.89722	0.864717		0.880968	1.07224	0.934761		1.0035	1.0137	0.926513		0.970109	1.04044	1.03042	0.87513	0.981997	0.897119	0.245377	1.0219	0.818727	0.987894	0.886142
KEVSSDDDFVMPTAQK	C0P8K4	2389.07	100.884	1	S(4): 100.0; S(5): 100.0	0.004	2.46581	0.06607	23.16	1.00211	31.23	0.150784	19.66	2.12772	3	3	3	1.0464	1.13907	0.896292	1.02726	0.880304	0.956769	0.984544	0.940539	1.08386	1.15934	1.07528	1.10616	1.03019	1.01747	1.01764	1.02177	1.00537	0.941996	0.920501	0.0611446	1.08259	0.0354714
KEVSSDDDFVMPTAQK	C0P8K4	2405.07	147.887	1	S(4): 100.0; S(5): 100.0	0.005	0.579406	0.05553	22.75	1.10504					3
RLSPSSSPTR	C0P8R7	1391.62	106.197	0.328156	S(3): 100.0	0.005	-0.134398	0.05414	21.48	0.592085	24.31	0.320639			3	3		0.938807	1.33565	0.9019	1.05878	1.3452	1.30101	1.12824	1.25815	0.766754	0.759936	0.842514	0.789735	1.05846	1.04823		1.05335	1.00516	0.977716	1.19443	0.0963873	0.749738	0.00460641
GGGRSPDYDR	C0P9H7	1303.55	129.175	1	S(5): 100.0	0	-0.0706491	5.482e-06	27.38	0.099083	21.81	0.350351	21.62	0.377381	3	3	3	1.04364	1.26682	1.43597	1.24881	0.906656	1.51712	1.06596	1.16324	0.937544	3.70189	1.09734	1.91226	1.12244	1.1157	0.976164	1.07143	1.16555	0.223393	1.08569	0.652425	1.78476	0.401765
ERGSPDYGR	C0P9H7	1260.55	197.607	1	S(4): 100.0	0	-0.0558763	0.004197	34.37	0.0234346	33.98	0.0255365	39	0.00747802	3	3	3	0.892101	1.04465	1.15122	1.02932	0.871545		0.885595	0.87857	0.950677		0.859899	0.905288	1.1066	1.10186	1.14493	1.1178	0.920851	0.311394	0.785984	0.000977091	0.809886	0.0114072
RSPSPYGR	C0P9H7	1223.51	156.233	0.999551	S(2): 100.0; S(4): 100.0	0.004	0.343579	0.0422	18.54	0.637512			17.01	0.906752	3		3	1.1498		0.6175	0.883649		0.951693	0.926499	0.939096		0.72716	1.35636	1.04176
RRSPSPYGR	C0P9H7	1379.61	73.0739	0.999988	S(3): 100.0; S(5): 100.0	0.006	0.29	0.07682					33.05	0.0370101			4
GSPDYGR	C0P9H7	975.406	186.619	1	S(2): 100.0	0.001	0.893232	0.005413	31.15	0.0172656					2
GVSPAGGGR	C0P9H7	981.464	169.356	1	S(3): 100.0	0	0.470274	0.001769	31.88	0.0518583					2
SSSPQVSSLK	C0P9I0	1387.71	203.102	0.9997	S(3): 100.0	0	0.398478	0.01118	48.68	0.00188913	48.53	0.00195342	46.88	0.00283881	2	2	2	1.17528	1.29033	1.2606	1.24207	0.849954	1.03593	0.903403	0.929762	1.05497	0.859064	0.709495	0.874508	0.967178	0.950138	0.922239	0.946518	1.31225	0.00131575	0.982297	0.782709	0.923921	0.514784
KETGDGEEGEEEDASAATGDEVVK	C0P9I0	3044.29	222.26	1	S(15): 100.0; T(18): 100.0	0	-0.0630289	5.252e-05	63.88	8.72953e-05	30.13	0.216618	48.83	0.00282849	3	3	4	1.95676	1.60483			1.61494	1.9238	1.42982	1.65619	1.48345	1.99723	1.26986	1.58351	0.740437	0.672731	0.812187	0.741785		0.00517528	2.2327	0.00362714	2.13473	0.0185635
ETGDGEEGEEEDASAATGDEVVK	C0P9I0	2772.09	292.071	1	S(14): 100.0; T(17): 100.0	0	-0.945774	1.008e-06	80.43	9.65511e-07	85.29	3.08521e-07	88.83	1.35893e-07	3	3	3	1.11856	1.82594	1.02785	1.32412	1.33996	1.12963	0.89659	1.12206	0.96029	1.16265	1.01813	1.04702	0.712947	0.636582	0.659567	0.669699	1.97718	0.0610886	1.67547	0.0253757	1.56343	0.00420796
SSFSIPSPK	C0P9I0	1317.67	173.317	0.999996	S(7): 100.0	0	0.140371	8.256e-06	31.86	0.0796942	29.9	0.131698	23.36	0.569497	2	2	3	1.31868	1.18597	1.03747	1.18071	1.02011	1.01668	1.24165	1.09281	1.01311	1.08458	0.890879	0.996189	1.04708	1.03719	0.879037	0.987768	1.19533	0.119729	1.10635	0.31822	1.00853	0.919732
SSFSIPSPK	C0P9I0	1397.64	138.078	0.0204965	S(2): 100.0; S(4): 97.9	0.001	0.727692	0.009217	31.1	0.0775471			19.54	1.11062	2		3	1.3843		0.660589	1.02245		0.820745	1.31195	1.06635		1.05829	1.10077	1.07953
GGDVTAAEAGSPR	C0P9I5	1411.64	258.778	1	S(11): 100.0	0	1.30931	1.042e-10	57.69	0.00018528	39.2	0.0128823	48.64	0.00142381	2	2	2	0.904945	0.966362	1.10058	0.990629	0.904236	1.07418	0.939798	0.972737	0.992678	0.999901	0.890013	0.960864	1.01402	0.998502	1.02384	1.01212	0.978765	0.730775	0.961087	0.4931	0.949356	0.230208
SLSSLELPGVASVANAMSR	C0P9I5	2129.04	89.6094	0.955459	S(18): 95.5	0.003	-1.22113	0.02735	21.92	1.4062					3
SLSSLELPGVASVANAMSR	C0P9I5	2113.05	68.3464	0.950911	S(18): 95.1	0.002	-1.22113	0.01857			20.63	1.99591				3
ALAAGDSNASSSTYDMEDEESDDETTEEGGPVEEASSTGSDK	C0P9K3	4638.86	326.356	0.972491	S(11): 97.2	0	0.578707	4.019e-16	97.53	3.34664e-08	108.39	2.83525e-09	107.95	3.07903e-09	4	4	4	1.50639	1.70379	0.978089	1.39609	0.920573	1.04374	1.22607	1.06346	1.11324	1.10012	1.05285	1.08874	0.760246	0.70063	1.18194	0.880937	1.58478	0.123121	1.20719	0.357201	1.23589	0.244897
ALAAGDSNASSSTYDMEDEESDDETTEEGGPVEEASSTGSDK	C0P9K3	4654.84	414.048	0.982034	S(11): 98.2	0	0.500751	4.11241e-16	111.52	1.30086e-09	114.1	6.66629e-10	98.99	2.21135e-08	4	4	4	1.39731	1.65563	0.859392	1.30411	1.08379	1.04055	1.0918	1.07205	1.20354	1.25531	1.20409	1.22098	0.830597	0.790967	1.44438	1.02198	1.27606	0.422169	1.04899	0.824999	1.19472	0.401451
SSSFDQQTSGASQQR	C0P9L7	1837.79	264.978	0.970679	S(3): 97.1	0	1.8686	2.195e-07	35.72	0.0297254	39.54	0.0124403	42.02	0.00691806	3	3	3	0.907222	0.807722	0.61968	0.778208	1.23423	1.43794	1.37708	1.34975	1.69061	1.91246	1.77808	1.79372	0.721583	0.654275	0.902781	0.759547	1.02457	0.876098	1.77705	0.0035046	2.36156	0.00046219
IQDTENSGDEK	C0P9Q6	1603.71	227.316	1	S(7): 100.0	0	-0.136182	2.39e-06	41.89	0.0065782	52.11	0.000623482	40.4	0.00919307	2	2	2	0.903421	0.959308	1.05136	0.971362	0.908661	0.761148	1.07318	0.914328	1.00381	0.965963	0.727241	0.899004	1.22859	1.20704	1.02664	1.15409	0.841669	0.0770729	0.79225	0.0959355	0.778972	0.0769075
IQDTENSGDEKSEK	C0P9Q6	2171.95	114.06	0.0353911	S(7): 96.5; S(12): 100.0	0.008	-0.705131	0.07197	17.71	2.62368					3
EKGDSDEEEDDYDK	C0PA70	2185.9	207.079	1	S(5): 100.0	0	0.663056	0.0005618	36.65	0.0225572	31.9	0.0682457	28.76	0.13564	3	3	3	0.931267	1.00762	1.09185	1.01025	0.743969	0.784548	0.915182	0.814566	0.735632	0.798144	0.733625	0.7558	1.24155	1.22317	1.37379	1.27951	0.78956	0.0153661	0.636626	0.00268603	0.590697	0.000544902
RGEGGGAADASDEDDINPVAAAAMEDGGGGSASTPVPTAR	C0PAT7	3923.73	116.174	0.999969	S(11): 100.0	0	0.24	0.0007836			32.48	0.190384				4
AATPAQGEDEGIEDGEEAAVLSPR	C0PB33	2636.18	353.903	1	S(22): 100.0	0	1.85609	1.821e-06	75.12	7.96863e-06	90.07	2.50136e-07	79.94	2.51754e-06	3	3	3	1.83686	0.687703	0.731839	1.08547	1.33958		1.55868	1.44913	0.896182		0.903845	0.900014	0.818883	0.781702	0.93178	0.844122	1.28591	0.558492	1.71673	0.0091359	1.06621	0.408611
APAEEGEEEDGSASEGEHGETLCGACK	C0PB54	3254.23	160.861	0.996703	S(12): 100.0; S(14): 99.7	0	0.23	4.279e-05			49.39	0.000967248	53.4	0.000427149		4	4		1.21633	0.959384	1.08786	1.09158	1.03319	1.06085	1.06188	1.02666	1.10795	1.06226	1.06563	0.850142	0.812948	1.03596	0.899683	1.20916	0.245745	1.18028	0.0844058	1.18445	0.085078
NNEEGNNSDKGEEDEEEEATR	C0PBP2	2763.11	268.515	1	S(8): 100.0	0	0.499756	0.001305	50.19	0.00128647	48.36	0.00197086	49.19	0.00158402	4	4	4	1.13979	1.14254	1.09395	1.12543	0.976321	0.906478	0.781976	0.888258	0.772274	0.713004	1.12458	0.869953	1.01747	1.00214	0.940682	0.986763	1.14052	0.00800702	0.900173	0.184416	0.881622	0.4216
AAGLNESDADEDEEDEDQEDDSSPVLAPK	C0PBP2	3458.44	358.931	1	S(7): 100.0	0	-2.05119	4.089e-06	72.34	1.31538e-05	40.3	0.0210402	67.17	4.08676e-05	3	3	4	1.08128	1.72678	0.653743	1.15393	1.09822	0.544758	1.10863	0.917201	1.35979	1.71163	0.934584	1.33533	0.972565	0.956587	0.861304	0.930152	1.24059	0.51517	0.986076	0.948779	1.43561	0.149255
SLGEPLNSPTSK	C0PCB9	1597.81	181.398	0.999989	S(8): 100.0	0	-0.423901	7.539e-09	38.71	0.0319373			34.19	0.0910747	3		3	0.937731			0.937731		0.768306	1.14863	0.95847	3.7074	1.06908	1.50623	2.09424
FLDGELDPQIGSPQCK	C0PCB9	2172.03	59.1335	1	S(12): 100.0	0.009	0.252157	0.07983	12.74	11.725					3
VPSGDLAALAAAESSER	C0PCC7	1867.89	450.345	1	S(3): 100.0	0	0.101575	4.112e-16	70.76	1.47073e-05	79.56	1.9377e-06	69.58	1.93155e-05	3	3	3	0.846071	0.715833	0.980089	0.847331	0.659506	0.721314	0.63965	0.67349	1.00532	1.11931	1.05334	1.05932	1.20934	1.19174	1.39194	1.26434	0.670175	0.0138315	0.53268	0.000996748	0.837844	0.0465652
DGEDEDTAGDDNDEDEGQKPEQSSIPLTVTISK	C0PCV6	4046.82	88.5045	0.873132	T(7): 87.3	0	2.07821	3.254e-06	40.9	0.029587					4
GLVPLAGSNNESWCQGLDGLASR	C0PD30	2625.22	289.24	0.999989	S(12): 100.0	0	0.370846	4.112e-16	36.56	0.056823	100.38	2.35285e-08	93.18	1.23936e-07	4	3	3	2.28384	1.28449		1.78416	0.929278		2.26265	1.59596	0.900308		1.83809	1.3692	0.920893	0.89883	0.781888	0.867204	2.05738	0.0929134	1.84035	0.241052	1.57887	0.251091
YTSDGEAAEAK	C0PD30	1509.67	167.837	0.97521	S(3): 97.5	0	-2.6952	0.0002337	39.16	0.012328	30.5	0.0912641	43.02	0.00526323	3	3	2	1.06922	0.984138	0.994417	1.01592	0.969771	1.04388	0.962552	0.992069	1.05254	0.924738	1.04151	1.00626	0.993353	0.976492	0.893391	0.954412	1.06445	0.207098	1.03946	0.403781	1.05433	0.368868
ELDYLVGAVSSPK	C0PDB0	1745.9	213.074	0.999515	S(11): 100.0	0	-0.640591	3.421e-09	35.79	0.0495367	51.61	0.00129696	39.75	0.0197498	3	3	3	1.2315	1.26331	0.642969	1.04593	0.900133	0.590847	0.845246	0.778742	1.0782	1.19067	1.3248	1.19789	0.913956	0.893549	0.971245	0.92625	1.12921	0.587232	0.840747	0.206998	1.29327	0.0222994
SYTNLLDLAEGNFAALGPAAGAGGGGR	C0PDN0	2744.32	460.611	0.976841	S(1): 97.7	0	0.660656	8.79e-08	90.25	2.73306e-07	68.19	4.40172e-05	79.23	3.44824e-06	3	3	3		0.9663	0.790578	0.878439	1.07089	1.92008	0.985902	1.32563	0.70594	2.43847	1.42168	1.52203	1.00951	0.990886	0.911982	0.970792	0.904869	0.311281	1.36551	0.302024	1.56782	0.335131
ITFGDSDED	C0PDP9	1222.46	168.274	1	S(6): 100.0	0	0.158103	0.001079	52.32	0.000153275	52.27	0.00015505	52.21	0.000157207	2	2	2	0.940962	0.964236	0.967473	0.957557	0.869007		0.964607	0.916807	0.83992		0.903344	0.871632	1.08414	1.07654	1.20916	1.12328	0.852464	0.0193761	0.816187	0.0520538	0.77597	0.0250876
WSGSSGGGLGGSPPNR	C0PDQ9	1696.76	256.449	1	S(12): 100.0	0	-0.506071	3.307e-09	45.86	0.00290289	49.68	0.00122448	38.75	0.0151088	2	3	2	1.13711	1.08185		1.10948					1.6125	2.19718	2.79493	2.20154	1.00378	0.985332	0.981052	0.990054	1.12063	0.0130137			2.22365	0.0238328
GRPAFGGPGFSPR	C0PDQ9	1526.74	227.008	1	S(11): 100.0	0	0.0772012	2.842e-05	30.92	0.138679	44.51	0.00617371	40.26	0.0161534	3	3	3	1.201	0.944491		1.07274	0.944994	0.734386		0.83969	1.36389	1.36396		1.36393	0.756963	0.698166	0.907627	0.787585	1.36207	0.106793	1.06616	0.674652	1.73178	0.0056171
GFVPFVPGSPVER	C0PDW9	1611.8	305.508	1	S(9): 100.0	0	-0.220908	8.362e-11	48.76	0.00224381	48.94	0.00215782	35.39	0.0488814	3	3	2	1.06695	1.04278	0.694016	0.934581	1.48619	1.1316	1.31579	1.31119	1.27677	1.2178	1.14992	1.21483	0.930222	0.90846	0.951595	0.930092	1.00483	0.972218	1.40975	0.0209272	1.30614	0.00181866
YPSGDNIPR	C0PDZ9	1242.56	122.303	1	S(3): 100.0	0.007	-1.19424	0.06322	25.8	0.217392					2
WEQSNDDSANNSGGEGGAVGR	C0PE44	2330.94	408.604	1	S(12): 100.0	0	-0.734103	4.019e-16	107.57	1.80759e-09	104.17	3.99478e-09	96.79	2.19463e-08	3	3	3	0.934925	1.068		1.00146	1.16829	0.916818		1.04256	0.944515	1.06347		1.00399	1.0471	1.03735	1.1747	1.08638	0.921834	0.343381	0.959658	0.716396	0.92416	0.337264
SPSPEPVYDNFGIR	C0PE44	1881.8	257.15	1	S(1): 100.0; S(3): 100.0	0	0.414903	7.491e-07	42.92	0.00521226			26.14	0.247477	3		3	1.4515			1.4515		0.991931		0.991931		0.821214		0.821214
ALVEKDSDGEDLVAPAVTK	C0PE81	2469.28	246.83	1	S(7): 100.0	0	-1.78228	8.633e-06	34.69	0.0782666	43.53	0.0102407	35.55	0.0635932	4	3	3	0.873026	1.07025	0.730044	0.891108	1.06164	1.03146	0.972808	1.02197	1.38473	1.36621	1.79641	1.51579	0.795579	0.754484	0.932693	0.827585	1.07676	0.602108	1.23488	0.031449	1.83158	0.0102152
GGDFDLESGSPR	C0PEB0	1460.62	226.962	0.983057	S(10): 98.3	0	-0.908359	0.002053	43.75	0.00301302	30.58	0.0619489	43.49	0.00314742	3	2	2	0.781893	0.805446	1.14758	0.91164	0.979659		0.90562	0.94264	0.821144		0.712854	0.766999	1.05281	1.0429	0.75824	0.951315	0.958295	0.807723	0.990881	0.950115	0.806252	0.254285
TSEESDNNDAALSDFPSPGASYSTPR	C0PED1	2939.23	102.009	0.994758	S(17): 99.5	0	0.21	0.001918					32.99	0.115011			3
SLIIQSDDDDDAR	C0PEW7	1686.74	151.255	1	S(6): 100.0	0	1.14672	1.984e-06	33.3	0.0492525	45.53	0.00285496	33.35	0.0486425	2	2	2	0.947986	0.848565	0.755452	0.850668	1.06221	1.0831	1.0819	1.07574	1.18435	1.25709	1.2107	1.21738	0.826694	0.789569	0.66362	0.759961	1.11936	0.289383	1.41551	0.00317043	1.6019	0.00104461
TAANGSPGGNDSPGGGDR	C0PF24	1890.71	272.091	1	S(6): 100.0; S(12): 100.0	0	0.254534	3.269e-15	72.64	2.54283e-06					3
STGSTEEFFVR	C0PF64	1563.63	143.755	0.974068	S(1): 100.0; S(4): 97.4	0.001	0.241432	0.01133	32.6	0.0294279	28.11	0.0808168	39.35	0.00608018	2	2	2	0.876298	1.07273	0.903386	0.950804	1.01781	0.855567	0.992769	0.955382	0.694222	0.745316	0.752279	0.730605	1.38138	1.30829	1.21867	1.30278	0.729829	0.0104395	0.733343	0.00729786	0.560806	0.000345544
ASNIDDHGSVGCSDVAAEGQR	C0PF64	2448.96	189.436	1	S(9): 100.0; S(13): 100.0	0	-1.89767	0.0001956	31.29	0.0679491	28.56	0.133116	47.56	0.00169337	3	3	3	1.05826	0.722403	1.02195	0.934205	1.01014	1.00319	0.852422	0.955252	0.985923	0.941668	0.973082	0.966891	1.12054	1.11306	1.22134	1.15164	0.811193	0.124174	0.829468	0.0342375	0.839575	0.00774881
VHESPVLSPQR	C0PFB6	1552.7	319.737	1	S(4): 100.0; S(8): 100.0	0	0.846431	0.00194	52.03	0.000720606	51.88	0.000745281	63.3	5.35791e-05	3	3	3	1.18869	1.13864	0.847912	1.05841	0.965222	1.09215	0.921219	0.992864	0.957993	0.889118	0.971631	0.939581	1.0023	0.982994	1.04631	1.01054	1.04738	0.680131	0.982513	0.762245	0.929785	0.0885933
VHESPVLSPQRKPSPSTNDETAK	C0PFB6	3176.48	94.5337	0.451249	S(4): 99.5; S(8): 95.1	0	-0.184134	0.0004759	20.11	3.08243			16.34	7.36191	4		4	1.15085		0.8368	0.993825		1.22732	1.38183	1.30457		1.15234	1.00579	1.07907
VAGMNVDSGSEDDVDRDEGVTR	C0PFC2	2627.05	141.92	0.999982	S(8): 100.0; S(10): 100.0	0	1.16275	0.001653	31.24	0.0874889	14.12	4.21336	38.56	0.0161467	3	3	3	1.09518	0.959164	0.748579	0.934308	1.31147	0.721438	1.55501	1.19597	0.795152	1.62486	0.946837	1.12228	1.0702	1.06118	0.957469	1.02962	0.907432	0.423859	1.16157	0.542335	1.09	0.737268
LVHGGSFK	C0PFW9	1212.64	139.058	1	S(6): 100.0	0	-0.195675	0.0007836	28.67	0.158651	35.1	0.0364346			3	3		0.896855	0.96767	1.74934	1.20462	0.951947	0.953333	0.537275	0.814185	0.968571	1.05992	0.660395	0.896297	0.962291	0.944482		0.953386	1.26352	0.527631	0.853992	0.493171	0.940119	0.738954
FDDDVSPR	C0PGC2	1174.49	234.416	1	S(6): 100.0	0	0.0599944	0.0123	32.84	0.0250638	36.4	0.0110534	37.18	0.00922671	2	2	2	0.96865	0.879854	1.06456	0.971023	1.07622	1.04052	0.949405	1.02205	0.927471	0.940342	0.952159	0.939991	1.08791	1.08354	1.05693	1.07613	0.902333	0.124529	0.94975	0.237632	0.873495	0.000346802
SLSPSTGGHR	C0PGC2	1302.54	125.417	0.963338	S(1): 100.0; S(3): 96.3	0.002	1.09361	0.03253	19.55	0.729837			27.83	0.0964175	3		3	0.92678
IVGASGAVSE	C0PGT8	1113.53	163.1	1	S(9): 100.0	0	-1.03504	0.001399	47.24	0.00127156	32.05	0.0459069	45.59	0.00185925	2	2	2	1.14991	0.942005	0.993283	1.0284	1.12848	0.867759	0.933101	0.976445	1.19905	1.16954	1.00655	1.12504	0.985093	0.969349	1.25307	1.06917	0.961867	0.732662	0.913274	0.485768	1.05226	0.63766
GAYGGACNDDSKSR	C0PH01	1825.77	171.896	0.9678	S(11): 96.8	0	-1.79156	0.001838	25.43	0.283983			22.67	0.548866	3		3	0.974301		0.991298	0.982799		0.936678	0.980774	0.958726		1.06206	1.03245	1.04726
GAYGGACNDDSK	C0PH01	1582.65	98.2208	0.999999	S(11): 100.0	0	0.27	0.003514					28.56	0.0888834			3				#DIV/0!		0.797195		0.797195		0.94006		0.94006
VLFPDGQQSDDEPPSAGLR	C0PH11	2252.03	279.457	1	S(9): 100.0	0	-0.326023	8.28e-16	74.28	7.77107e-06	46.93	0.00427233	50.35	0.00192864	3	3	3	1.00726	0.885487	1.19201	1.02825	0.937378	0.922905	0.970785	0.943689	1.02918	0.937675	0.92519	0.964014	0.934068	0.91345	0.937261	0.92826	1.10772	0.326084	1.01662	0.390062	1.03852	0.347492
GGLDDNDGAAEGAADGDHSEEDLNK	C0PHB5	2840.17	379.6	1	S(19): 100.0	0	0.221519	4.019e-16	99.96	1.70967e-08	79.41	1.89869e-06	54.81	0.000573356	3	3	4	0.871146	1.11577	0.939494	0.975471	1.2212		1.3178	1.2695	0.92952		0.687003	0.808261	0.835348	0.794687	1.0402	0.89008	1.09594	0.462794	1.42628	0.0359553	0.908077	0.582958
ADSPPSSPQPHVQIGHQR	C0PHF7	2241.99	277.792	0.998177	S(3): 99.9; S(7): 99.9	0	-1.24359	1.057e-09	48.52	0.00256112	42.53	0.0101809	33.77	0.0769838	3	3	3	0.801811	0.690399	0.93618	0.809463	0.883945	1.25654	1.0696	1.07003	0.945336	0.927272	0.826877	0.899828	0.866354	0.83095	0.803512	0.833605	0.971039	0.758552	1.28361	0.0960987	1.07944	0.18234
QQQQQQLAPSPAPLNLAPTGVAAGPSSPPSR	C0PI17	3317.68	276.303	0.963147	S(27): 96.3	0	4.11948	5.971e-06	32.72	0.147246	26.29	0.689617	55.93	0.000735306	3	4	4		2.28936	1.55427	1.92181		0.905498	0.683829	0.794664		1.01552	0.91286	0.96419
IVQNSESEPQEPSSP	C0PIH1	1851.81	313.329	0.999746	S(14): 100.0	0	0.522268	4.112e-16	75.15	3.8156e-06	70.03	1.25927e-05	68.3	1.84149e-05	2	2	2	0.941785	0.956731	1.30903	1.06918	0.874181	0.819777	0.810349	0.834769	0.906533	0.889101	0.861204	0.885613	1.06619	1.05729	1.04762	1.05704	1.01149	0.924327	0.789727	0.00041867	0.837827	0.000273634
SLQNLFGTNSQR	C0PIL1	1588.76	265.619	0.987958	S(10): 98.8	0	-2.36037	1.861e-05	55.82	0.000369818	52.86	0.000721803	62.95	7.16124e-05	2	2	2	1.04491	0.920642	0.904447	0.956665	0.94009	0.73446	1.31098	0.995178	1.01268	1.03882	0.892415	0.981303	1.02686	1.01294	1.14332	1.06104	0.901629	0.160307	0.937927	0.723802	0.924849	0.262294
PGLAASDNSPPAPAPPPR	C0PIL1	1935.95	292.331	0.999996	S(9): 100.0	0	0.331286	8.862e-15	59.1	0.000253558	54.96	0.000662882	53.89	0.00084175	3	3	3	1.12542	1.12118	0.970939	1.07251	1.25778	0.834954	0.858951	0.983895	0.977592	1.03171	1.03656	1.01529	0.968502	0.950595	1.25994	1.05968	1.01211	0.914594	0.928482	0.678574	0.958105	0.685925
QKSLQNLFGTNSQR	C0PIL1	2068.98	160.209	0.976021	S(3): 100.0; T(10): 97.6	0.004	0.531251	0.04668	25.32	0.61485					3
SLQNLFGTNSQR	C0PIL1	1668.73	137.12	0.970366	S(1): 100.0; S(10): 97.0	0.009	-2.36037	0.07416			25.34	0.306013				3			0.596752		0.596752		1.02103		1.02103		0.919082		0.919082
VSHDADADADADGSEDER	C0PIN6	2098.8	194.944	1	S(14): 100.0	0	1.702	2.08e-06	34.94	0.0177788					3
RVSSGNLVDVAR	C0PJ05	1576.74	224.16	1	S(3): 100.0; S(4): 100.0	0	-0.773465	1.618e-07	48.38	0.00190009	46.28	0.00309571	45.29	0.0038957	3	3	3	1.02685	1.31634	1.08346	1.14222	0.917588	0.873858	0.857902	0.883116	0.804168	0.755774	0.76974	0.77656	1.22876	1.20731	0.890044	1.1087	1.03023	0.823618	0.79653	0.111797	0.700422	0.0396549
RSPSPPQPPR	C0PJF1	1422.64	312.916	1	S(2): 100.0; S(4): 100.0	0	0.195678	0.001987	46.76	0.00188195	44.39	0.00323884	42.44	0.00508872	3	3	3	1.01085	0.981528	0.854439	0.94894	1.04303	1.12891	1.04558	1.07251	1.01435	0.929615	1.04222	0.995396	1.0195	1.00372	1.02204	1.01509	0.934836	0.24305	1.05657	0.116842	0.980602	0.597099
DNDDDSNDDDESELVR	C0PJV8	2076.76	377.57	1	S(6): 100.0	0	0.220024	6.029e-07	88.92	5.02032e-08	89.2	4.76698e-08	89.32	4.59029e-08	3	3	3	1.03324	1.01623	1.07658	1.04202	0.864799		1.14498	1.00489	0.999415		1.14958	1.0745	1.12332	1.11803	0.986813	1.07605	0.968369	0.518438	0.933867	0.592763	0.998557	0.985791
GSDTETEK	C0PK50	1234.54	144.534	1	S(2): 100.0	0.007	0.32	0.05646			28.25	0.0718941				2			0.94401	1.22481	1.08441	0.801261	0.971617	0.862227	0.878368	1.03742	1.05988	1.00214	1.03314	1.08033	1.06874		1.07453
EAAIEEEGLLGMSDDDDGDGTSR	C0PKD6	2622.05	154.027	1	S(13): 100.0	0	0.18	7.42e-05					46.96	0.00217583			3
ELEPESPVTQCDLDR	C0PKU0	2011.88	227.068	1	S(6): 100.0	0	-2.0929	1.201e-08	52.66	0.00070162	23.78	0.573538	53.13	0.00064376	3	2	3	0.990981	0.996774	1.59799	1.19525	1.00088	0.750117	0.650998	0.800664	1.0975	1.11643	1.10927	1.10773	0.817433	0.779552	0.903173	0.833386	1.43421	0.15179	0.960736	0.781584	1.3292	0.00176206
NDVAAEISEADSPEDSLR	C0PKY3	2141.93	410.199	1	S(12): 100.0	0	-1.03153	4.019e-16	96.2	4.01805e-08	83.44	7.58603e-07	77.61	2.90846e-06	2	2	3	0.819182	0.930563	1.21961	0.989786	1.00223	1.29532	0.757995	1.01851	0.97989	1.00334	1.1911	1.05811	0.95462	0.938574	0.841399	0.911531	1.08585	0.563623	1.11737	0.538647	1.1608	0.124614
QYAADLSEDLSEGEK	C0PKY3	2102.87	135.258	1.98826e-05	Y(2): 100.0; S(11): 100.0	0	0.14	0.0007836			46.45	0.00262925	25.71	0.328283		3	3		1.19614	0.817788	1.00696	1.16404	0.964662	0.474412	0.867704	0.846844	1.31603	1.29238	1.15175	1.07636	1.06635	1.1179	1.08687	0.92648	0.614047	0.798351	0.346296	1.0597	0.694113
NDVAAEISEADSPEDSLR	C0PKY3	2221.9	200.005	1	S(8): 100.0; S(12): 100.0	0	-1.05338	5.929e-10	30.75	0.0837188	54.05	0.000408899	40.79	0.00843269	2	3	3	0.646177	1.45558	0.976774	1.02618	0.928912	1.14772	0.902984	0.993204	0.989548	0.923317	1.05134	0.98807	1.01363	0.996486	1.03047	1.01353	1.01248	0.959684	0.979947	0.807855	0.974882	0.54205
SVPVGGAFSSK	C0PL03	1403.72	239.585	0.988338	S(9): 98.8	0	-1.96158	0.0001863	46.78	0.00287555	51.45	0.000992217	54.76	0.000452166	3	3	3	0.409637	0.627098			2.23026		1.88721	2.05873					0.686134	0.610795	0.515566	0.604165		0.466309	3.40757	0.00201819
EEVTEDSENASSSTTALGGSNQDLSSGK	C0PLA9	3168.4	179.218	0.995349	S(20): 99.5	0	2.23781	2.385e-14	63.58	0.00012132	58.64	0.000370723	51.13	0.0021223	3	3	3	1.2954
YQENDNDLLLSTSDKEDNGTR	C0PLK1	2795.26	195.246	0.967692	S(13): 96.8	0	-0.536835	5.338e-07	34.81	0.0853345					3
EFLLSPTAALSPAAR	C0PLR5	1847.88	181.929	0.999063	S(5): 100.0; S(11): 100.0	0	0.455515	3.98e-11	55.25	0.000534533	57.5	0.000318401	33.03	0.0891198	3	3	2	1.30231	1.44071	1.18409	1.30904	1.04691	1.09094	1.03471	1.05752	0.712774	0.705437	0.693101	0.703771	1.03795	1.02734	0.933087	0.999461	1.30974	0.0189775	1.05809	0.196004	0.70415	0.000942956
VFDEDDDDSYDDDLTK	C0PLY8	2274.9	144.629	0.974301	S(9): 97.4	0	0.17	0.0007836			35.83	0.0233266				3			1.05089	0.963631	1.00726	1.00826	0.986625	1.02084	1.00524	0.845575	1.05637	0.721457	0.874468	1.12275	1.1171		1.11992
ARTPLGAAYEPPSAAAGGGGTTPVNIR	C0PLZ2	2856.36	372.61	0.998423	T(3): 100.0; T(22): 99.8	0	1.61772	2.76e-13	42.03	0.0196537	35.44	0.0892854	20.24	2.96456	3	3	4	0.919436	1.58029	1.13388	1.2112	1.07622	1.02729	1.10811	1.07054	0.809596	0.811419	0.737105	0.78604	1.0777	1.06808	0.528512	0.891432	1.35872	0.295806	1.20092	0.383122	0.881772	0.595765
TPLGAAYEPPSAAAGGGGTTPVNIR	C0PLZ2	2549.25	62.4938	0.913297	S(11): 91.3	0.001	1.61772	0.02015					14.05	10.7242			3			0.927048	0.927048		0.914884	1.14164	1.02826		1.11742	1.45261	1.28501
TSGSFVLER	C0PMD9	1219.58	149.732	0.999984	S(4): 100.0	0.006	-0.335801	0.04872	28.69	0.118036	20.8	0.766886			2	2		0.908659	1.14731	0.942523	0.999499	1.01374	1.17474	1.10565	1.09804	1.14253	1.12651	1.13609	1.13504	0.795252	0.752524		0.773888	1.29153	0.103776	1.41887	0.0137786	1.46668	0.000228993
QQAGNNEDIELPDESDDEEPDVQIAEK	C0PMQ0	3395.5	253.858	1	S(15): 100.0	0	2.15131	4.019e-16	71.92	1.87986e-05	61.48	0.00020803	56.95	0.000627914	3	3	4	1.03595	1.17256	1.12999	1.11283	1.01832	0.999038	0.933718	0.983692	1.10675	1.00867	1.09661	1.07068	0.817452	0.779629	1.02551	0.874198	1.27298	0.0508149	1.12525	0.245936	1.22475	0.0759593
LQSPISK	C0PND2	1140.63	117.459	0.999995	S(3): 100.0	0.001	-0.268149	0.01433	27.91	0.134948			33.37	0.0456114	2		2	0.918734
TVSLDHSQQLNDDK	C0PP12	1967.93	185.327	0.999739	S(3): 100.0	0	0.688596	0.004405	24.69	0.655986	36.98	0.0392776	38.4	0.0280415	3	3	3	0.738983	0.694708	1.25165	0.895113	0.932004	1.08019		1.00609	0.912975	0.793151	0.832954	0.84636	1.10203	1.09768	0.973613	1.05777	0.846223	0.425731	0.951143	0.5525	0.800133	0.0182864
TVTGPFSMSR	C0PP98	1386.56	228.416	0.999565	T(3): 100.0; S(7): 100.0	0	-0.221877	0.01369	41.79	0.00296673	38.37	0.00649135	35.55	0.0124818	2	2	2	1.03215	1.10209	1.25029	1.12818	0.948507	0.760136	0.848125	0.852256	0.983765	1.16015	0.868652	1.00419	0.964934	0.945331	0.95089	0.953718	1.18292	0.0539986	0.893615	0.137369	1.05292	0.584473
TVTGPFSMSR	C0PP98	1402.56	178.948	0.999978	T(3): 100.0; S(7): 100.0	0.009	-0.771463	0.07479	21.58	0.301293					2
VSPGNSPPPISSPK	C4IYL3	1891.83	87.8964	5.24801e-10	S(2): 100.0; S(6): 100.0	0.002	-1.1264	0.02754			21.22	0.917815	33.36	0.0573879		3	3		1.21475	1.13084	1.17279	0.838068	0.928049	0.878054	0.881391	1.02366	0.98031	1.00764	1.00387	0.981595	0.964083	1.00781	0.984495	1.19126	0.0128919	0.895272	0.0235914	1.01968	0.340724
VSPGNSPPPISSPK	C4IYL3	1811.86	156.292	1	S(2): 100.0; S(6): 100.0	0	-1.1264	0.0007836	22.1	1.02663	32.39	0.0958009	27.07	0.32258	3	3	3	1.02065	0.847615	1.13022	0.999497	0.834166		0.955876	0.895021	0.95155		1.09353	1.02254	1.16169	1.16271	1.13332	1.15258	0.867185	0.138279	0.776539	0.0119732	0.887177	0.0965301
DLGDSNLPSPTR	C4IYL3	1495.69	224.126	0.999835	S(9): 100.0	0	-0.644669	0.001308	29.58	0.125135	33.81	0.0478297	34.55	0.0407048	2	2	2	1.06714	0.667642	1.33722	1.024	0.902869	0.811459	0.808894	0.841074	0.984119	0.873241	0.760096	0.872485	1.02238	1.00897	1.03178	1.02104	1.0029	0.988606	0.823739	0.00469951	0.854503	0.0842997
ATAPDSGR	C4J038	998.442	169.096	1	S(6): 100.0	0	-0.370642	0.004083	29.64	0.0484003	34.1	0.0173514	25.38	0.129077	2	2	2	0.926147	0.952888	0.936644	0.93856	0.948302	0.936386	0.947029	0.943906	1.03231	0.981177	0.990286	1.00126	0.973404	0.956602	0.920314	0.950106	0.987847	0.545229	0.993474	0.719984	1.05384	0.0826845
EASDDEGSEDGRPR	C4J118	1823.66	268.365	1	S(3): 100.0; S(8): 100.0	0	0.282667	0.0007836	40.04	0.00308149	44.92	0.000967931	36.29	0.00744834	3	3	3	0.979126	0.953003	1.00695	0.979694	0.952611	1.1946	0.989363	1.04553	0.97102	0.919178	0.815523	0.901907	1.01525	1	1.03395	1.0164	0.963887	0.116979	1.02866	0.720788	0.887355	0.0705335
AGRPGADGSVNGVEMADEPTLH	C4J1B2	2404.07	146.999	1	S(9): 100.0	0	0.13	0.009182					32.72	0.106245			3				#DIV/0!		0.548976		0.548976		1.17092		1.17092
YFNSDDEDNDAAK	C4J1L1	1871.76	252.757	1	S(4): 100.0	0	1.07778	4.447e-07	41.83	0.00549194	48.98	0.00105542	45.07	0.00256717	3	3	3	0.743788	1.04787	1.17478	0.988812	1.09046	1.10314	1.00399	1.06586	0.895611	0.931751	0.88095	0.902771	0.959871	0.941728	0.969729	0.957109	1.03312	0.816767	1.11363	0.0278863	0.943226	0.0340847
MQGLTGTGSPTVNHIER	C4J1N5	2021.96	380.241	1	S(9): 100.0	0	0.63619	5.862e-15	60.68	0.000180718	71.03	1.65818e-05	72.5	1.1826e-05	3	3	3	1.03906	1.0114	0.949318	0.999925	1.00616	0.879652	0.970975	0.952262	0.970917	0.896174	1.14581	1.0043	0.945875	0.928834	0.993831	0.95618	1.04575	0.25444	0.995902	0.930848	1.05032	0.563415
MQGLTGTGSPTVNHIER	C4J1N5	2037.96	198.066	0.999984	S(9): 100.0	0	0.580662	7.158e-07	40.72	0.0172114	40.53	0.0180652	40.46	0.0182103	3	3	3	1.17177	0.995984	0.868403	1.01205	1.4255	1.47766	1.53508	1.47941	1.07532	1.2177	1.10196	1.13166	0.76907	0.719778	1.13838	0.875743	1.15565	0.438775	1.68932	0.011295	1.29223	0.139697
KPATSIGSAYR	C4J2N9	1518.79	222.041	0.999488	S(8): 99.9	0	0.540888	1.5e-05	43.31	0.00752488	52.53	0.000889922	38.29	0.0239056	3	3	3	0.811271	0.92001	0.875388	0.868889	0.89465	0.948429	0.84725	0.896776	1.18726	0.996267	1.10919	1.09757	0.91905	0.898011	0.844688	0.887249	0.979307	0.658688	1.01074	0.807796	1.23705	0.0243762
SVSPADSSVPGQWK	C4J2P1	1892.84	129.313	1	S(1): 100.0; S(3): 100.0	0.001	-0.741265	0.005534	23.85	0.588475	24.92	0.455298	17.84	2.35967	3	3	3	0.425205	0.942961	1.0025	0.790223	0.890319	0.955474	0.979744	0.941845	0.808527	0.890987	0.910104	0.869873	0.969683	0.952175	0.885204	0.935687	0.844538	0.475919	1.00658	0.876181	0.929662	0.17882
VIEQEEDYPSPTMR	C4J2P1	1917.84	160.745	0.0170004	T(12): 98.3	0	1.24793	0.001271	37.19	0.0232429	27.6	0.207928	41.21	0.00915768	3	3	3	1.08626	0.656712	0.991705	0.911558	1.0361	0.901356	0.630666	0.856042	1.02574	0.765005	0.679544	0.82343	0.968943	0.951384	0.976323	0.96555	0.944081	0.700339	0.886584	0.411106	0.852809	0.244995
RASPEPGEVSGGR	C4J2P1	1602.68	190.789	1	S(3): 100.0; S(10): 100.0	0.007	0.32	0.09307					20.94	0.58994			3				#DIV/0!		1.16206		1.16206		1.15599		1.15599
AGADAGLASAAGDVEEAAPLVAGPGSR	C4J2S2	2604.25	276.256	1	S(26): 100.0	0	-0.163868	4.112e-16	43.1	0.0131702	85.8	7.24376e-07	77.03	5.36498e-06	3	3	3			0.790426	0.790426		0.6729	0.550127	0.611514		1.58301	0.483947	1.03348		1.79623	1.15244	1.47434					0.700977	0.560359
ANGEVETEPSGPLAVLK	C4J3K4	2079.06	96.4598	0.971915	T(7): 97.2	0	1.0993	0.0001237	38.02	0.034668			31.02	0.174345	3		3	0.787375				4.16105		1.20938	2.68521		2.32804	1.04682	1.68743
VSGISPPSSPIR	C4J3Q2	1500.7	193.646	0.952848	S(5): 97.6; S(8): 97.6	0	-0.799153	0.002898	36.94	0.0234974	36.33	0.0277276	39.68	0.0123847	2	2	2	0.973168	1.00718	1.39294	1.12443	1.06093	0.886791	1.04222	0.996647	0.818457	0.761389	0.764438	0.781428	0.985024	0.968778	1.0397	0.997833	1.12687	0.405598	0.998811	0.984972	0.783125	0.00158179
AASSATAPAPADGSVSCGSPR	C4J6F5	2140.95	169.582	0.970193	S(19): 97.0	0	1.33254	0.001857	19.01	1.98076	29.6	0.176643	37.71	0.0264825	3	3	3	0.966692	0.642128	0.927786	0.845535	0.647106	1.07115	1.67636	1.13154	1.62249	1.69811	2.06485	1.79515	0.608543	0.505123	0.7889	0.634189	1.33326	0.183817	1.78423	0.183844	2.83063	0.00190651
KPGVLSQSASFPAR	C4J6F5	1812.96	286.121	0.999994	S(10): 100.0	0	0.941264	7.794e-16	49.88	0.00192907	64.16	7.15614e-05	45.64	0.00510728	3	3	3	1.05164	1.07557		1.06361	0.834158	0.983689		0.908924	1.08973	0.797284		0.943505	1.07392	1.06488	1.05983	1.06621	0.997559	0.818338	0.85248	0.0673105	0.884914	0.34264
GLDIETIQQSYTV	C4J9I5	1690.81	297.597	0.999995	T(12): 100.0	0	-0.242399	7.161e-16	58.16	0.000255104	63.29	7.83856e-05	55.25	0.000496469	2	2	2	0.944248	0.92112	0.991986	0.952451	1.06937	1.26402	0.983246	1.10555	1.27757	1.18164	1.21507	1.22476	0.765904	0.713629	0.805122	0.761552	1.25067	0.00480342	1.4517	0.0168727	1.60824	0.000277403
TLHGLQAPDAK	C4J9I5	1518.79	204.297	1	T(1): 100.0	0	0.353464	3.403e-07	34.72	0.0543876	26.23	0.379503	26.34	0.372102	3	3	3	0.806708	0.679456	1.32211	0.93609	1.00921	0.955149	1.11361	1.02599	1.10577	1.09606	0.940715	1.04751	0.73223	0.662877	0.716254	0.703787	1.33008	0.304918	1.45781	0.00321491	1.4884	0.00391983
LASDEGLGNEDSEEISPQVTVR	C4J9J4	2569.2	180.68	0.999977	S(12): 100.0	0	-1.08849	1.974e-08	22.88	1.29503	55.33	0.00078504	33.52	0.116916	3	3	3	0.766977	1.26068	1.02339	1.01702	1.25485	1.25303	1.21842	1.2421	0.959981	0.926814	0.851669	0.912821	0.920532	0.898643	1.13091	0.983362	1.03422	0.84429	1.26312	0.0260431	0.928266	0.431292
VSSVFGNESDEDS	C4JA23	1595.62	284.484	1	S(9): 100.0	0	-0.319065	4.112e-16	81.41	3.1043e-07	82.1	2.6976e-07	42.26	0.00254951	2	2	2	0.833291	1.03525	0.73133	0.866625	0.978199	1.08686	1.06159	1.04222	0.969849	0.983734	0.909367	0.954317	0.881061	0.849143	0.983471	0.904558	0.958064	0.718592	1.15218	0.0575954	1.05501	0.344921
TLHGLQPPEASIFENK	C4JA28	2149.09	151.431	1	T(1): 100.0	0	0.226555	4.717e-10	48.68	0.00332496	21.38	1.83619			3	3				0.494428	0.494428	1.14256	1.0056	1.45262	1.20026	1.36242	1.17225	1.02731	1.18733	0.97712	0.959017		0.968068			1.23985	0.267255	1.22649	0.178817
RSRSPADPR	C4JAE9	1345.59	202.597	1	S(2): 100.0; S(4): 100.0	0.005	0.36	0.0468			23.13	0.392774	15.6	2.19099		3	3		1.0239		1.0239	1.00987	1.09587		1.05287	1.09211	1.01296		1.05253	0.982067	0.964251	0.904873	0.950397			1.10782	0.102192	1.10747	0.0939724
YHGSPR	C4JAE9	940.415	68.7944	0.998613	S(4): 99.9	0.005	-0.60448	0.05392	21.53	0.154676					3
NFDTQESDSEEPSSIGDGDLVK	C4JAH4	2737.2	197.829	0.972169	S(7): 97.2	0	-0.310632	5.665e-16	84.18	8.09531e-07	46.11	0.00495078	55.83	0.000553648	3	3	3	0.43932	1.02477	0.840163	0.768083	1.34964	1.25138	1.50854	1.36985	1.00175	1.26035	0.764768	1.00896	0.740256	0.672682	1.2103	0.874413	0.878399	0.682789	1.5666	0.0552817	1.15387	0.576378
SSNAPVASGSPSNSVSK	C4JB57	1943.93	197.255	0.977162	S(10): 97.7	0	0.25	9.037e-05			34.44	0.0738206	47.63	0.0034068		3	3		1.19872		1.19872		1.08364		1.08364	1.38527	1.37098		1.37812	1.10437	1.10069	0.907826	1.03763					1.32815	0.0270219
GVQQPVQLPSPQQQSAK	C4JB57	2188.14	191.369	1	S(10): 100.0	0	-0.468465	7.449e-05	27.7	0.373699					3
IVESSQSEPQEPSSP	C4JB99	1824.8	158.423	0.980375	S(14): 98.0	0	0.677348	0.0008552	25.68	0.325962					2
DAESEEELR	C4JBJ3	1301.54	140.335	1	S(4): 100.0	0.007	-0.684112	0.06449	20.59	0.392401					2
QVADSAEGDEPSL	C4JBL2	1621.61	137.683	1	S(5): 100.0; S(12): 100.0	0	0.414122	1.628e-07	33.81	0.0138082	65.89	8.99136e-06	47.46	0.000630849	2	2	2	1.21236	0.95861	0.940287	1.03709	0.868334	0.935349	0.740811	0.848165	0.845453	0.809354	0.950077	0.868295	1.23467	1.2124	1.11748	1.18818	0.872834	0.186434	0.713833	0.00726818	0.730775	0.00447345
QVADSAEGDEPSL	C4JBL2	1541.65	238.648	1	S(5): 100.0	0	-2.40537	1.774e-12	89.14	8.8011e-08	88.33	1.07966e-07	77.89	1.19803e-06	2	2	2	0.969779	0.922878	1.41319	1.10195	0.786875	0.727851	0.755483	0.756736	0.68728	0.67647	0.676346	0.680032	1.18282	1.17649	1.00508	1.12146	0.982601	0.912464	0.674777	0.00385386	0.60638	0.00163454
EFLLNAPSPER	C4JBR0	1496.73	206.422	1	S(8): 100.0	0	-0.572999	2.598e-08	51.85	0.000884339	48.41	0.00195262	41.13	0.0104496	2	2	2	1.00179	1.07948	0.721253	0.934176	0.585819	0.749443	0.771754	0.702339	0.796345	1.23976	1.32394	1.12001	1.02474	1.01029	0.909174	0.981403	0.951878	0.701661	0.715648	0.0155274	1.14124	0.454793
SYGGSWGGGR	C4JBR4	1207.5	159.604	0.999601	S(5): 100.0	0.001	0.290917	0.0228	24.35	0.153157	31.99	0.0263716	36.34	0.0102549	2	2	2	0.852859	0.700118	0.720213	0.75773	1.17709	1.10814	1.23757	1.17427	1.2009	1.11319	1.36376	1.22595	0.853495	0.81679	0.829822	0.833369	0.909237	0.198332	1.40906	0.000935063	1.47108	0.00612249
GGGGGGGGGGGYGSR	C4JBR4	1333.54	372.747	1	S(14): 100.0	0	-0.743181	4.019e-16	101.11	4.54996e-09					2
LELSAVPSSYYSGQLDPDR	C4JBW0	2321.08	302.987	0.999452	S(12): 99.9	0	-0.11034	7.062e-15	62.13	0.000138116	54.47	0.000802613	62.13	0.000138544	3	3	3	0.989713	1.00839	1.61285	1.20365	0.77449		0.505765	0.640127	0.688327		0.463879	0.576103	1.28451	1.26183	1.15525	1.23386	0.975515	0.891807	0.518799	0.0132932	0.46691	0.00678922
YYQPALTPEPR	C4JC33	1558.74	237.547	1	T(7): 100.0	0	0.784332	3.022e-06	38.18	0.0204057	33.02	0.0681476	28.41	0.189278	2	2	2	1.26933	1.06958	0.545032	0.961312	1.0923	0.992014	1.21206	1.09879	1.03835	0.892959	0.972538	0.967949	1.04679	1.03702	0.98218	1.022	0.940621	0.793526	1.07514	0.313782	0.947115	0.310587
SFLANSFLSR	C4JC39	1445.63	117.354	0.978481	S(1): 100.0; S(6): 97.8	0.001	-0.164092	0.01283	32.36	0.0588895			31.3	0.0745758	2		2	0.637359			0.637359		0.90718		0.90718		0.841863		0.841863
GGMTSHAAVVAR	C5IHC6	1380.66	391.07	0.988936	T(4): 98.9	0	-0.512328	7.823e-16	78.01	1.92833e-06	77.92	1.93642e-06	79.94	1.23646e-06	2	2	2	1.23989	1.18596	1.55694	1.32759	1.03496		1.15386	1.09441	1.13959		0.712638	0.926112	0.997188	0.979499	0.968069	0.981585	1.3525	0.0406589	1.11494	0.0898991	0.943486	0.750951
GGMTSHAXVVAR	C5IHD0	1453.67	61.5133	0.939704	T(4): 94.0	0.003	-0.0120867	0.01922			13.47	5.0038				3			0.952942		0.952942	1.01185	1.06912		1.04048	0.845711	0.910716		0.878214	1.01164	0.993636		1.00264
AGLDYVSCSPFR	C5IHD0	1595.71	132.659	0.980203	S(9): 98.0	0.001	2.69511	0.01132	22.65	0.745068					2
GGMTSHAAVVAR	C5IHD0	1460.62	81.277	1	T(4): 100.0; S(5): 100.0	0.007	-0.23721	0.06806	10.56	7.04097					3
RPGSPESLQQLIEIAR	C5WMV6	2018.05	98.0209	0.999989	S(4): 100.0	0.002	-1.98291	0.01805	27.77	0.329288	26.78	0.406355			3	3
AILEGGSDDEGASTEAQGR	C5WMX8	2086.9	445.764	1	S(7): 100.0	0	0.0306715	4.019e-16	139.23	1.66024e-12	120.96	1.10792e-10	121.35	1.02046e-10	2	2	2	0.991799	1.02989	1.09095	1.03755	0.936622	0.832544	0.844493	0.87122	0.986862	0.942872	0.954828	0.961521	1.13663	1.13596	1.17184	1.14815	0.90367	0.0239428	0.758805	0.00137351	0.837454	0.000456527
VSSSSINEESDGPSPK	C5WN33	1987.91	181.537	1	S(14): 100.0	0	-0.870255	7.536e-10	29.96	0.185147	61.3	0.000136846			3	3		0.857048	1.07157		0.964309	1.00051	1.21177		1.10614	1.15895	1.39178		1.27536	0.881147	0.851015		0.866081	1.11342	0.460195	1.27718	0.15337	1.47257	0.0733288
SSSFELR	C5WNW0	1049.48	103.589	0.978636	S(3): 97.9	0.006	0.28	0.05318			28.96	0.0660699	31.98	0.0329612		2	2		0.827656		0.827656	0.924438	0.79614		0.860289	0.951638	1.00783		0.979734	0.994182	0.977438	0.910874	0.960831			0.895359	0.181472	1.01967	0.66072
STNSISSPVSSPTAEDAR	C5WNW0	2109.88	142.603	0.455781	S(7): 91.3	0	-0.933691	0.0001424	23.37	0.541952					3
SGRESDSDADDIEHIEK	C5WPJ1	2350.97	343.936	0.499994	S(7): 100.0	0	0.598153	0.000405	33.25	0.0565652	33.85	0.0495135	31.52	0.0839642	4	4	4	1.00985	1.14656	1.66015	1.27219	1.03603		1.13871	1.08737	0.833085		0.270021	0.551553	1.10545	1.10152	0.937936	1.0483	1.21357	0.3372	1.03727	0.662139	0.526139	0.110803
QGSGIIGTFGQSEELR	C5WPJ1	1902.91	223.115	1	S(3): 100.0	0	0.976868	3.915e-11	71.97	1.26939e-05	73.63	8.73524e-06	67.65	3.45128e-05	3	3	3	0.608418	1.26923	0.819278	0.898974	1.00366	0.938977	1.01227	0.984971	1.03098	0.983123	1.05035	1.02149	1.01571	1.00089	0.861268	0.959291	0.937123	0.779051	1.02677	0.661288	1.06483	0.306498
HFDTYDTSGPQNISPR	C5WPN8	2058.9	218.812	1	S(14): 100.0	0	-3.08863	8.018e-05	47.84	0.00240572	28.11	0.226071	60.05	0.000155994	3	3	3	0.950953	1.51883	0.981961	1.15058	0.737137		1.20456	0.970848	1.20529		1.12122	1.16325	1.00257	0.983576	1.30155	1.0959	1.0499	0.808443	0.885892	0.608167	1.06146	0.655753
ATGAQNPSLESDEEEAR	C5WQU8	2027.87	143.508	0.999973	S(11): 100.0	0	-3.26908	0.0007836	45.61	0.00318618	39.3	0.0145864	39.88	0.0125315	3	3	3	0.856732	1.13225	1.07632	1.02177	1.28305	1.27257	0.966808	1.17414	1.14903	0.960507	1.06721	1.05892	0.852701	0.816709	0.980666	0.883358	1.15668	0.229526	1.32918	0.0648048	1.19874	0.0762255
LKDNPSNSNPPSPHLTNDGK	C5WQY7	2724.28	250.99	0.5	S(12): 100.0	0	1.40123	3.418e-15	29.38	0.322448	66.77	5.88111e-05	57.95	0.000447546	4	4	4	0.726066	0.889946	1.05648	0.890831	0.781044	0.667929	1.06456	0.837845	1.06943	1.10741	0.974997	1.05061	1.19839	1.18428	1.05561	1.1461	0.777275	0.0730649	0.731043	0.0713263	0.916687	0.187367
QLSIDQFENEGR	C5WR61	1659.75	361.934	1	S(3): 100.0	0	0.23636	0.0002136	54.93	0.000366357	63.83	4.7196e-05	66.27	2.70747e-05	3	2	2	0.766158	0.887051	0.583894	0.745701	1.08777	1.08575	0.894375	1.02263	1.08198	1.23028	1.1564	1.15622	0.93345	0.911829	0.845867	0.897049	0.831283	0.17516	1.14	0.144314	1.28892	0.00671531
QMSINSVPK	C5WR61	1371.69	122.1	0.99999	S(3): 100.0	0	-2.61367	0.0009325	33.22	0.0661524	23.69	0.573789	31.96	0.085458	3	3	3	1.10337	0.987033	1.29196	1.12746	1.80925		1.4547	1.63198			0.470867	0.470867	1.15415	1.15532	0.937921	1.08247	1.04156	0.71448	1.50765	0.0425502
SELVSPASSPR	C5WRC6	1433.62	236.545	0.979126	S(5): 100.0; S(9): 97.9	0	-0.682488	0.004779	42.22	0.00426751	47.48	0.0012952	42.03	0.00446462	2	2	2	0.985182	1.00858	1.08933	1.0277	0.928652		1.12961	1.02913	1.64967	2.59447	1.40654	1.88356	0.856151	0.817937	0.861881	0.845323	1.21575	0.00610086	1.21744	0.09694	2.22821	0.0457697
LVVAAASPVGVANVNK	C5WRC6	1877.05	224.842	1	S(7): 100.0	0	1.15655	5.808e-10	52.99	0.000662088	43.7	0.0057055	47.69	0.0022843	3	3	3	0.928139	0.873274	1.03136	0.944256	1.01183	0.97034	0.862175	0.948115	0.906736	0.858953	1.09455	0.953414	1.15355	1.15203	0.999499	1.10169	0.857096	0.0845721	0.860598	0.0862836	0.865408	0.168069
SASAGSFDDPSVTGGR	C5WRC6	1814.71	132.139	0.966745	S(3): 96.7; S(6): 100.0	0	-0.0354305	0.0006556	29.34	0.0687998	20.64	0.516061	24.89	0.193469	3	3	3	1.10345	1.02618	0.961646	1.03043	0.933485	1.15815	1.06569	1.05244	0.937869	0.857608	1.04351	0.94633	1.0463	1.03566	1.16893	1.08363	0.950901	0.419847	0.971219	0.709581	0.873296	0.116498
LGLSGLGGSPR	C5WRH6	1237.64	300.691	1	S(9): 100.0	0	0.0858755	6.917e-12	59.71	0.000113694	48.72	0.00142266	32.31	0.0591014	2	2	3	1.0381	0.787603	0.877587	0.901096	1.21207	0.910963	1.27363	1.13222	1.04831	1.00076	1.03219	1.02709	0.985845	0.970068	0.973215	0.976376	0.922899	0.363158	1.15962	0.236996	1.05194	0.0264608
MNSSDDNVVVEK	C5WRU3	1704.78	166.586	0.983573	S(3): 98.4	0	1.59731	0.004314	37.21	0.0246	28.37	0.18055			3	3		0.824362	0.895269	0.696887	0.805506	1.26508	1.71417	1.1955	1.39158	0.946728	1.1196	1.10852	1.05828	1.14329	1.14059		1.14194	0.705382	0.0206166	1.21861	0.319749	0.926738	0.330041
TLYGVVDDGSSDEDESTSK	C5WT62	2451.99	261.588	1	S(10): 100.0; S(11): 100.0	0	0.178302	4.019e-16	89.26	1.36719e-07	91.47	8.05167e-08	90.1	1.15607e-07	3	3	3	1.03989	1.06081	1.02333	1.04134	1.1556	1.10648	1.10264	1.12157	1.02847	0.966461	0.957724	0.984219	0.883048	0.857127	0.973442	0.904539	1.15124	0.020672	1.23994	0.00518322	1.08809	0.128625
LLDFIAEPHSAADSGLSDDQGSNSK	C5WTA3	2942.36	208.549	0.942341	S(14): 94.2	0	-1.00214	1.026e-12	55.74	0.000834193	56.11	0.000773414	43.96	0.0128412	4	4	3	0.826659	1.28438	0.964638	1.02523	0.943453	1.07859	0.741964	0.921335	0.843209	0.918095	0.979178	0.913494	1.05779	1.04748	0.870971	0.99208	1.03341	0.834312	0.92869	0.571935	0.920786	0.337943
EHGAESDSEEER	C5WU06	1678.58	202.728	1	S(6): 100.0; S(8): 100.0	0	0.0197577	1.002e-09	47.04	0.000415164	30.92	0.0161819	11.26	1.60108	3	3	3	0.986811	0.651752		0.819281	1.1848	1.17298		1.17889	0.801663	0.801388		0.801526	1.16427	1.1666	0.973736	1.10153	0.743764	0.155775	1.07023	0.418167	0.727645	0.0358281
TNSRGSDIGLAK	C5WW43	1666.78	221.931	0.0237075	T(1): 97.6; S(6): 100.0	0	2.38766	0.002772	24.04	0.554015	35.74	0.0376294	25.29	0.418855	3	3	3	0.83421	0.869864		0.852037		0.679866		0.679866		0.806502		0.806502		1.43237	1.30367	1.36802	0.622824	0.0163384
VGSAADWSSQY	C5WX77	1394.57	131.986	1	S(3): 100.0	0.001	-1.39531	0.008543	35.73	0.0137259					2
LNSFQNNVGSK	C5WXM1	1575.78	149.205	1	S(3): 100.0	0	2.32046	0.0007836	38.62	0.0196351	46.23	0.00339719	32.93	0.0732927	3	3	3	1.03388	1.07265	1.29655	1.13436	0.933608	1.07139	1.12147	1.04216	0.923101	0.785525	0.774173	0.8276	0.872086	0.839632	0.915703	0.875807	1.29522	0.0380401	1.18994	0.0510029	0.944956	0.412019
LDVEDLVSSGAALSR	C5WXT3	1755.86	195.021	1	S(14): 100.0	0	-0.270163	1.042e-10	62.75	9.3648e-05	57.93	0.000283957	42.35	0.0102887	3	3	3				#DIV/0!		0.98843		0.98843		0.965015		0.965015		3.47055	1.13014	2.30035
SLSPPK	C5WY83	996.538	122.417	1	S(3): 100.0	0.002	0.893153	0.03843	29.64	0.118203			36.82	0.0226999	2		2	1.32614		1.08322	1.20468		0.897407	1.04561	0.971508		1.21713	0.915909	1.06652
GQSLPPPPPLPASFVPQSVGANR	C5WZ48	2537.31	187.962	1	S(3): 100.0	0	-1.68558	5.872e-06	29.79	0.272041	25.89	0.660311	36.41	0.0580542	3	3	3		2.42995	1.02253	1.72624	1.06593	0.906492	1.11317	1.02853	0.987901	1.03661	0.990478	1.005	0.959104	0.941273	1.0971	0.99916			1.0294	0.730791	1.00584	0.915582
LLNADIQIGSPR	C5WZ61	1520.8	224.126	1	S(10): 100.0	0	2.86266	1.815e-10	54.9	0.000465975	60.99	0.000113413	48.3	0.00213731	3	2	3	1.28107	1.55933	1.03998	1.29346	1.03502	0.958758	0.833469	0.942416	1.01443	1.04126	1.21375	1.08981	0.638603	0.545574	0.682722	0.6223	2.07852	0.0124581	1.51441	0.0109167	1.75127	0.00327425
DVADEGNEEEGSEAETPGR	C5WZ94	2294.85	162.409	1	S(12): 100.0; T(16): 100.0	0	1.17458	2.3e-11	51.54	0.000367913			33.64	0.0221663	3		3	1.02889			1.02889		1.1549		1.1549		0.820132		0.820132
EALEEASEDGSLAK	C5WZA1	1896.81	144.291	1	S(7): 100.0; S(11): 100.0	0	1.0232	0.0002334	26.65	0.241143	31.18	0.0867246	25.89	0.303362	3	3	3	0.758701	0.91033	0.904079	0.857703	0.962512	1.05546	0.812462	0.943479	0.872203	0.889901	1.12411	0.962073	1.09193	1.08593	0.850867	1.00958	0.849569	0.17986	0.934531	0.567959	0.952948	0.697148
EALEEASEDGSLAK	C5WZA1	1816.84	174.679	1	S(7): 100.0	0	-1.21984	5.645e-09	40.89	0.0127868	61.8	0.000103861	62.15	9.60935e-05	3	3	3	0.844558	1.26462		1.05459	0.874544	0.755849		0.815196	1.08685	1.30618		1.19651	0.96148	0.943788	0.841843	0.915703	1.15167	0.458736	0.890241	0.221773	1.30666	0.0595293
HIWPLNSEGPVSPDR	C5WZA9	1927.92	352.459	1	S(12): 100.0	0	0.424987	2.375e-11	59.24	0.000218057	62.37	0.000105688	61.25	0.000135918	3	3	3	0.973877	0.915729	0.740524	0.87671	0.875641	0.908903	1.13182	0.97212	0.994425	1.28511	1.09668	1.12541	1.13879	1.13768	1.11612	1.13087	0.775255	0.0226752	0.859624	0.120774	0.995171	0.952112
TEGDVSPDLSNVK	C5WZW5	1728.83	98.2129	0.973632	S(6): 97.4	0.005	0.29	0.06784			23.32	0.773106	27.05	0.322491		3	3		1.10661	1.08479	1.0957	1.04916	0.990079	0.89342	0.977553	1.09334	0.574521	1.00671	0.891524	0.883518	0.857433	0.990213	0.910388	1.20355	0.0396987	1.07378	0.33205	0.97928	0.914758
FASPEDSK	C5X012	1248.58	165.647	1	S(3): 100.0	0.003	0.337042	0.02601	31.27	0.0634108	32.48	0.0486411	30.3	0.0818464	2	2	2	0.867837	0.935378	1.07364	0.958953	1.01446	0.880073	1.13137	1.00863	0.991	0.89011	0.964254	0.948454	1.05856	1.04854	1.03261	1.04657	0.916281	0.224496	0.96375	0.63067	0.90625	0.0343814
SDESSEDEEER	C5X1C2	1615.5	170.002	1	S(4): 100.0; S(5): 100.0	0.002	-9.08422	0.02227	38.97	0.0010268					2
ALIAEGSCGSPR	C5X2Z4	1441.67	161.824	0.999984	S(10): 100.0	0	-0.25778	0.0006249	38.99	0.0127949	40.2	0.00964065	50.92	0.000846314	3	3	3	1.06621	1.0598	1.09371	1.07324	0.760842	0.849117	0.740651	0.783537	1.11181	0.917057	0.873465	0.967445	0.945954	0.928856	1.16538	1.0134	1.05905	0.47968	0.773179	0.0505614	0.954656	0.686124
EISDDEDEEEKK	C5X3T6	1977.89	338.76	1	S(3): 100.0	0	0.540012	0.0003696	36.41	0.0389695	47.98	0.00271631	46.06	0.00419304	3	3	3	1.29498	1.35536	1.07492	1.24175	1.09745	1.19783	0.914856	1.07005	0.726446	0.871618	0.789952	0.796005	1.12738	1.12049	1.1006	1.11616	1.11253	0.216188	0.958689	0.609044	0.713166	0.00170443
TTEKEISDDEDEEEKK	C5X3T6	2581.23	208.953	1	S(7): 100.0	0	-1.04191	0.0007836	23.1	1.27147	24.41	0.950526			4	4		0.951809	1.11162		1.03172	1.09199	1.16894		1.13046	1.00504	1.13789		1.07147	0.930595	0.909288		0.919941	1.1215	0.299913	1.22884	0.0341352	1.16471	0.153103
EISDDEDEEEK	C5X3T6	1705.69	321.459	1	S(3): 100.0	0	0.638227	2.88e-05	62.43	4.63469e-05	62.59	4.46705e-05	60.62	7.01372e-05	2	2	2	1.19179	1.32912	1.0794	1.2001	0.966136	0.986435	0.993107	0.981893	1.03941	0.929535	0.979572	0.982839	1.06788	1.05988	1.20997	1.11258	1.07867	0.371918	0.882539	0.0573257	0.883389	0.0896342
TTEKEISDDEDEEEK	C5X3T6	2309.03	303.269	1	S(7): 100.0	0	0.214778	0.0009076	28.41	0.267657	42.64	0.0100597	38.27	0.0275159	4	3	3	1.01465	0.963374	1.11483	1.03095	0.882141	0.645793	0.899301	0.809078	1.19787	1.18099	1.05257	1.14381	1.05034	1.03953	1.01259	1.03416	0.996903	0.94768	0.782356	0.0526455	1.10603	0.0810005
NQEDDSDESDTGHR	C5X3W6	1908.64	406.36	1	S(6): 100.0; S(9): 100.0	0	-0.204108	7.269e-13	75.03	4.05126e-07	83.8	5.52352e-08	83.79	5.45269e-08	3	3	3	0.975995	0.996092	1.02067	0.997585	1.08138	0.957761	0.923391	0.987512	0.983956	1.14119	1.03799	1.05438	1.05514	1.0459	1.07792	1.05965	0.941427	0.0180128	0.93192	0.214221	0.995025	0.916263
NQEDDSDESDTGHR	C5X3W6	1828.67	186.171	1.24651e-05	S(6): 100.0	0	-1.83624	1.771e-06	41.61	0.00208452					3
GGIDSPSWR	C5X682	1198.54	154.235	0.999713	S(5): 100.0	0	0.353844	0.0007836	23.9	0.31572	35.31	0.023997	22.24	0.486584	2	2	2	0.849389	1.04182	0.995154	0.962122	1.13709	1.44609	1.42005	1.33441	1.08668	1.06905	0.715272	0.956998	0.847491	0.807749	0.93212	0.862453	1.11556	0.219816	1.54723	0.0110535	1.10962	0.496073
IEDSDDEEDLVPDAK	C5X6G2	2057.9	396.869	1	S(4): 100.0	0	0.134539	0.0004063	70.19	1.93832e-05	46.6	0.00435693	49.8	0.00207646	2	3	2	0.878408	0.860457	1.27179	1.00355	1.05484	0.868668	1.16721	1.03024	1.33176	1.49753		1.41465	0.80613	0.769652	0.765328	0.78037	1.28599	0.173239	1.32019	0.0469129	1.81279	0.00218505
QAALVLNASR	C5X906	1266.67	218.766	1	S(9): 100.0	0	-0.0525231	6.915e-07	51.58	0.000851057	48.42	0.00172872	45.76	0.00325056	2	2	2	1.02502	1.11073		1.06788	1.08394	1.05549		1.06971	1.04915	0.992799		1.02098	0.969908	0.952281	0.87687	0.93302	1.14454	0.0698026	1.14651	0.0376546	1.09427	0.129701
YEDNFDANSNVSVIIQPTSK	C5X9F7	2609.25	175.719	0.999973	S(9): 100.0	0	3.79088	1.965e-09	33.5	0.126099	57.8	0.000468169			3	3		0.699153	1.21054	0.997565	0.969087	1.0665	1.07494	1.04615	1.06253	1.06045	1.05637	1.02548	1.04743	0.915036	0.895087		0.905061	1.07074	0.760267	1.17399	0.00129661	1.1573	0.00303504
SESFDDSSPDSPSNNVK	C5XA32	2179.93	323.539	0.999997	S(11): 100.0	0	1.18506	2.214e-15	64.89	4.69806e-05	71.6	1.00488e-05	81.58	1.00813e-06	3	3	3	1.01742	0.979138	1.08189	1.02615	0.832654	1.09698	1.03242	0.987351	0.997866	0.575544	0.692424	0.755278	1.18665	1.17778	1.05615	1.14019	0.89998	0.0919832	0.865951	0.164745	0.662413	0.0441397
LVVHTPLAGTPGSK	C5XA63	1824.93	334.465	1	T(5): 100.0; T(10): 100.0	0	1.00746	9.555e-15	56.9	0.000388543	51.73	0.00128948	46.69	0.00410149	3	3	3	1.21309	1.16594	1.487	1.28868	0.81073	0.786376	0.342153	0.646419	1.04385	1.24242	1.32042	1.20223	1.0927	1.08672	1.05374	1.07772	1.19574	0.104548	0.599803	0.047679	1.11553	0.208931
KEASPASSPVGPAPASAGGQIWSATR	C5XAU5	2928.39	349.354	0.5	S(4): 100.0	0	0.0168237	6.476e-15	53.04	0.00153695	42.36	0.017995	54.31	0.00114429	4	4	4	1.09026	0.954218	1.06803	1.0375	1.03216	1.02014	0.970878	1.00773	1.00903	0.948111	0.964206	0.973782	0.981213	0.963354	0.526425	0.823664	1.25962	0.238709	1.22347	0.286761	1.18226	0.373054
EASPASSPVGPAPASAGGQIWSATR	C5XAU5	2656.19	117.829	0.96326	S(3): 100.0; S(6): 96.3	0	-0.0667364	4.924e-06	31.49	0.171576	26.09	0.603528	16.25	5.65098	3	3	3			1.42615	1.42615	0.989042	1.04093	1.16845	1.06614	1.41887	0.764886	1.39199	1.19192	0.693355	0.626725	0.901123	0.740401			1.43995	0.02958	1.60983	0.12003
KPDEPKPADSA	C5XBD5	1666.84	288.431	1	S(10): 100.0	0	-0.0597472	0.004049	22.5	0.94867	32.15	0.103896	32.33	0.0998529	3	3	3	0.973097	0.974485		0.973791	1.08677	1.09481		1.09079	1.14361	1.12665		1.13513	0.929824	0.908398	0.863661	0.900628	1.08124	0.0621472	1.21115	0.0049028	1.26038	0.00285992
RVDSLDVESMNVR	C5XBE9	1743.82	206.658	1	S(4): 100.0	0	1.06053	0.01239	22.98	0.777153	39.16	0.0191655	42.13	0.00937508	3	3	3	0.6464	0.673724	1.11272	0.810947	0.732814	0.657003	0.679847	0.689888	1.0632	1.29504	1.25686	1.20503	1.07583	1.06545	0.842664	0.99465	0.81531	0.338539	0.693599	0.0184077	1.21152	0.114547
RVDSLDVESMNVR	C5XBE9	1759.82	127.256	1	S(4): 100.0	0.003	-0.34072	0.03233	27.67	0.365088			26.08	0.515895	3		3	1.01521		1.36289	1.18905		0.764321	0.894769	0.829545		1.10279	0.989687	1.04624
GQSFGQR	C5XBL8	1003.45	191.288	1	S(3): 100.0	0.009	0.0182125	0.08109	26.38	0.0850383					2
VGGGDGGDGGAAGDSADDGDAK	C5XCA3	2188.88	109.559	1	S(15): 100.0	0	-2.03974	0.002262	29.79	0.0967153	29.56	0.116361			3	3		0.494573	0.678247	0.92253	0.69845	1.08549	0.789082	0.939243	0.937939	0.871301	0.921165	0.711864	0.834777	1.08708	1.08154		1.08431	0.644142	0.0949248	0.86501	0.277121	0.769869	0.0549384
VGGGDGGDGGAAGDSADDGDAKGSGDDADADKDSK	C5XCA3	3818.55	87.3717	0.999955	S(15): 100.0; S(24): 100.0	0	0.16	7.077e-09			16.76	4.26259				5			1.00295	1.18429	1.09362	0.899258	1.01337	0.820389	0.911007	1.52407	1.36085	1.64569	1.5102	0.404703	0.378166		0.391434
IHPYPVSEPGSAK	C5XCX3	1829.85	222.885	1	S(7): 100.0; S(11): 100.0	0	-0.336719	7.127e-05	26.69	0.349505					3
HDGVAGGSGYYSR	C5XG29	1629.62	136.552	0.493543	S(8): 99.9	0	1.31757	0.0007836	16.74	0.714947	23.88	0.136488	24.26	0.126553	3	3	3	0.950537	1.21976	1.03781	1.06937	0.976185	1.00999	1.11427	1.03348	1.15673	0.827304	0.979465	0.987834	0.849462	0.812408	0.818143	0.826671	1.29358	0.0388337	1.25017	0.00867419	1.19495	0.168095
ELATMGSSR	C5XG29	1175.53	133.657	0.963172	S(7): 96.3	0	-0.334862	0.0007836	26.83	0.137567	36.21	0.0162865			2	2		1.1141	0.735068	1.72937	1.19285	1.12165	1.30607	1.24621	1.22464	0.939936	0.896736	0.802746	0.879806	1.14173	1.13867		1.1402	1.04617	0.896982	1.07406	0.314919	0.771625	0.0155684
ELATMGSSR	C5XG29	1255.49	146.198	0.999962	S(7): 100.0; S(8): 100.0	0.009	0.446453	0.0816	23.44	0.122056					2
ILSGFDNR	C5XGB4	1145.55	152.452	1	S(3): 100.0	0.001	-0.431909	0.01279	31.26	0.0671108	26.77	0.192285			2	2		0.780492	0.848564	0.913745	0.8476	1.14161	1.07762	1.18388	1.13437	1.0403	1.02987	0.952269	1.00748	0.812129	0.777388		0.794759	1.06649	0.378957	1.42731	0.00393164	1.26765	0.0113582
SLQSSYEQESPSVSR	C5XH54	1907.85	172.439	0.984998	S(12): 98.5	0	-1.1078	0.008626	29.34	0.167983			31.63	0.100312	3		3	0.88434
ALINSISGR	C5XI62	1154.61	186.778	0.999993	S(7): 100.0	0	0.427089	2.106e-06	43.36	0.00550352	50.24	0.00112744	48.99	0.00150284	2	2	2	1.02025	1.07236	0.655907	0.916171	1.06507	1.01875	0.898746	0.99419	0.913241	1.03442	0.943434	0.963698	1.01275	0.995152	1.06488	1.02426	0.894471	0.460929	0.970643	0.606037	0.940873	0.222836
SNNLSFK	C5XIB3	1177.59	195.761	1	S(5): 100.0	0.002	0.15687	0.02192	27.63	0.161107	27.55	0.163487	27.94	0.152017	2	2	2	1.16419	1.23195	1.25745	1.21786	1.33286		1.00754	1.1702	1.69234		1.27032	1.48133	0.790296	0.74993	0.813975	0.784734	1.55194	0.000207052	1.4912	0.0525462	1.88769	0.0220585
SYLSFK	C5XIB3	1112.56	133.158	1	S(4): 100.0	0.003	0.23	0.04598					28.98	0.149934			2				#DIV/0!		1.18715		1.18715		1.03241		1.03241
DAGFQSAEEGGSGTFR	C5XIX1	1919.74	222.949	0.977567	S(6): 100.0; S(12): 97.8	0	1.27753	3.78e-06	37.42	0.00991709	42.3	0.00297955	33.94	0.0203235	3	3	3	1.17943	0.965368	0.893803	1.01287	1.03627		1.12466	1.08047	0.817714		0.926262	0.871988	1.02045	1.00635	0.875035	0.967279	1.04713	0.664433	1.11702	0.195814	0.901486	0.278447
LDSLVEK	C5XJ85	1171.62	151.624	1	S(3): 100.0	0.006	0.24	0.0533			31.11	0.0951814				2			0.486492	1.29627	0.89138	0.758011	0.673666	0.792576	0.741418	0.947907	1.02176	0.836256	0.935308	1.08052	1.06984		1.07518
YNGSESPSLPEIVNDQR	C5XMV4	2208.93	133.367	0.9575	S(4): 96.1; S(6): 99.6	0	-0.412025	8.048e-06	39.07	0.0166928	39.35	0.0154937	39.16	0.0163201	3	3	3	1.11237	0.681269	0.958467	0.917369	1.06476	1.12773	1.12217	1.10489	1.21212	1.088	0.99955	1.09989	0.862409	0.827234	1.13488	0.941506	0.974363	0.886866	1.17353	0.175173	1.16822	0.240879
ESPSHGGTFVR	C5XMV4	1397.63	138.479	0.999084	S(2): 99.9	0.006	0.26	0.04968			16.62	1.96647				3			1.0244	1.13014	1.07727	1.0083	0.93033	1.00383	0.980821	0.914347	0.922728	0.951784	0.92962	0.999926	0.98165		0.990788
AQLPSPSPSPR	C5XP18	1440.64	243.098	0.5	S(5): 100.0	0.001	0.28	0.0196			25.17	0.261516	28.83	0.110364		2	2		0.941572	0.481109	0.711341	0.988809	1.01949	1.21099	1.0731	0.997166	1.00681	1.03003	1.01134	1.04837	1.03866	1.08355	1.05686	0.673069	0.138927	1.01536	0.829957	0.956924	0.0532408
DASPGQGNQDSSQEFQPR	C5XP18	2171.91	194.479	1	S(3): 100.0	0	-2.27172	7.911e-12	53	0.000605434	58.6	0.00017103	39.57	0.0135194	3	3	3	0.796803	0.534396	1.01628	0.782494	0.891577		1.01313	0.952353	1.03022		0.89825	0.964236	1.02438	1.01006	0.824576	0.953008	0.821079	0.328739	0.999313	0.994911	1.01178	0.914756
QAEDGESSGEDAK	C5XP18	1770.67	185.134	1	S(7): 100.0; S(8): 100.0	0	-0.190867	1.653e-07	38.01	0.00744768	32.55	0.0265166	22.5	0.263457	3	3	2	0.749398	1.18114	0.939099	0.956547	0.902688	0.979354	0.978632	0.953558	1.05109	0.897978	0.929941	0.959669	1.03308	1.02176	0.936634	0.997157	0.959274	0.767943	0.956276	0.333415	0.962404	0.537703
GASITLSPNK	C5XRB2	1355.72	103.958	0.97748	S(7): 97.7	0.001	0.790775	0.01953	25.08	0.410733	31.29	0.100493	33.47	0.0594609	2	2	2	1.02195	1.09031		1.05613	1.71918	0.932473	1.97802	1.54323	0.697726	1.01714	0.810184	0.841684	1.08329	1.07499	1.13055	1.09628	0.963381	0.321423	1.4077	0.228761	0.767766	0.0554439
SSVIEGTQPEDDSDKEDVEAK	C5XU69	2790.29	234.039	1	S(13): 100.0	0	-2.6284	1.19e-07	42.45	0.0158312	28.75	0.373986	38.35	0.0412188	4	4	4	0.755438	0.588513	0.665851	0.669934	1.26661	0.758051	1.21758	1.08075	0.597207	1.2539	1.30033	1.05048	1.00201	0.982832	0.971736	0.985526	0.679772	0.00299775	1.09662	0.588718	1.06591	0.789165
SSLSESEKNDTPR	C5XUE0	1817.85	235.096	0.999992	S(4): 100.0	0	0.557928	0.002324	24.77	0.57216	29.84	0.179129	36.28	0.0406364	3	3	3	1.01774	1.05045		1.0341	1.39583	1.26634		1.33108	0.699333	0.903276		0.801304	1.3053	1.27685	1.27121	1.28445	0.805088	0.00084181	1.0363	0.420982	0.623848	0.00823724
SSLSESEK	C5XUE0	1234.58	189.323	0.999997	S(4): 100.0	0	0.755128	0.0007836	32.08	0.0585062	36.12	0.0248497	31.17	0.0679814	2	2	2	1.15864	1.18382	1.20354	1.182	0.793668	1.14969	1.23842	1.06059	0.691197	1.29677	0.995495	0.994489	1.42873	1.31956	1.36829	1.37219	0.861394	0.00508835	0.772919	0.0892744	0.724744	0.100639
SSLSESEKNDTPR	C5XUE0	1897.82	133.301	0.921518	S(4): 96.0; S(6): 96.0	0.001	-0.120601	0.02446	10.69	10.5486	18.89	1.58045	14.96	3.94634	3	3	3	1.06945	0.959286	1.51761	1.18211	0.716958		0.82555	0.771254	0.782258		0.887964	0.835111	1.09653	1.08963	1.18904	1.12507	1.05071	0.759085	0.685518	0.00879656	0.742277	0.0147726
FEELQPLDEFATPPSSPTQFQDAK	C5XV80	3170.44	90.6203	0.487556	T(12): 99.8	0	0.989943	0.01412	26.97	0.586052	40.66	0.0241598	34.51	0.105704	3	3	3	1.6856	1.29898	1.41749	1.46736	0.887023	1.03584	1.23485	1.05257	0.927997	1.08828	1.66874	1.22834	1.18795	1.17855	1.07105	1.14585	1.28058	0.0557247	0.918594	0.434548	1.07199	0.735938
ARPESSQEEEEDWK	C5XW59	2167.88	193.431	1	S(5): 100.0; S(6): 100.0	0	-3.14306	1.508e-07	51.1	0.000687755			36.84	0.0200286	3		3	1.16258
AGGQAPEASPGR	C5XW85	1321.6	162.283	1	S(9): 100.0	0	-0.108301	2.677e-05	29.84	0.0901093			21.16	0.663389	2		2	1.0357
IPSNDLSHTIR	C5XW88	1476.73	279.324	1	S(3): 100.0	0	0.428441	2.605e-07	30.26	0.140907	42.25	0.00878006	30.45	0.135055	3	3	3	0.854797	0.916704	1.26017	1.01056	1.02959	1.19093	0.986594	1.06904	1.11202	1.05297	0.786783	0.983926	0.940866	0.922282	0.971669	0.944939	1.06944	0.632373	1.13133	0.123825	1.04126	0.719313
IPSNDLSHTIR	C5XW88	1556.7	204.543	0.999982	S(3): 100.0; S(7): 100.0	0	-0.00849452	0.00304	30.47	0.0918518	19.41	1.1604			3	3		0.755563	0.717674	0.659133	0.71079	1.13333	1.52997	0.961633	1.20831	1.29508	1.61506	1.64376	1.51797	0.754101	0.691469		0.722785	0.983404	0.798772	1.67175	0.112842	2.10016	0.0121901
AGGIASLVSPCPVTPAVLPTPR	C5XWT2	2544.19	189.933	0.973414	S(9): 97.3; T(14): 100.0; T(20): 100.0	0	2.49174	0.0007836	32.71	0.142602	21.05	2.07852			3	3		1.38494	0.989083	0.759033	1.04435	1.14045	0.627962	0.962103	0.910172	0.810586	1.1311	0.649345	0.863677	0.852664	0.81545		0.834057	1.25214	0.439194	1.09126	0.721565	1.03551	0.881899
AGGIASLVSPCPVTPAVLPTPR	C5XWT2	2464.22	97.1711	0.99199	S(6): 99.7; T(14): 99.5	0.003	2.49174	0.04844					24.07	1.0485			3
EISRSPPPFR	C5XY36	1489.67	168.073	1	S(3): 100.0; S(5): 100.0	0.003	0.00608408	0.03633	18.74	1.37937	20.01	1.05008	19.9	1.10874	3	3	3	0.866199	0.865191	0.904982	0.878791	1.10881	1.09725	1.17466	1.1269	0.927401	0.986542	1.07669	0.996877	0.936995	0.916954	0.761196	0.871715	1.00812	0.907334	1.29274	0.0135498	1.14358	0.150522
RGSPPPR	C5XY36	990.5	104.495	1	S(3): 100.0	0.002	-0.161126	0.04137	24.26	0.297354			30.35	0.0727448	3		3
HQSIDAQLR	C5XYZ9	1291.63	148.017	1	S(3): 100.0	0.001	-0.902973	0.0113	28.07	0.155097	28.53	0.1447	21.76	0.80817	3	3	3	0.998906	1.08069	0.921963	1.00052	0.949726		0.837996	0.893861	1.0011		0.991179	0.996138	1.11001	1.10544	0.900444	1.03863	0.963304	0.669649	0.860613	0.237804	0.959086	0.666653
ASSPQTGSDEAGGNLK	C5XZ82	1886.88	160.981	0.971734	S(3): 97.2	0	-0.754052	0.0008175	40.65	0.0142064	33.8	0.0795595	34.77	0.0639512	3	3	3	1.10485	0.931097		1.01797	0.75256	1.07108		0.911822	0.992149	1.1327		1.06243	1.09057	1.08475	1.06369	1.07967	0.942854	0.416364	0.844537	0.25375	0.984029	0.768092
LESYLK	C5Y458	1120.59	92.967	0.99979	S(3): 100.0	0.004	0.24	0.06712					32.04	0.0635175			2				#DIV/0!		0.958868		0.958868		0.996378		0.996378
WFASVPTSTQPNR	C5Y5E3	1714.8	196.693	0.969498	T(9): 96.9	0	-1.23983	2.936e-05	39.26	0.0179525	15.55	4.24605	27.38	0.273484	2	3	3	0.933718
NSYAFPADPGSEK	C5YBC5	1750.8	174.236	1	S(11): 100.0	0	3.63785	0.0007836	30.48	0.124724	33.73	0.0570435	28.68	0.183018	3	3	3	0.630128	0.817745	0.729597	0.725823	1.1798	1.16482	1.10741	1.15068	0.852815	0.826671	0.961184	0.880223	1.05145	1.04062	0.98097	1.02435	0.708571	0.00694942	1.12333	0.015316	0.859301	0.0365812
SIESVLSSSK	C5YBW0	1404.72	196.806	0.987958	S(7): 98.8	0	-1.73553	4.657e-06	42.33	0.00823092					2
RAWSESEDDEPVK	C5YE49	1995.83	180.024	1	S(4): 100.0; S(6): 100.0	0	-2.06385	0.007399	23.95	0.421846			34.93	0.0347879	3		3	1.29765		0.794077	1.04586		1.33254	1.08946	1.211		0.863983	1.15161	1.00779
VRDDRLSPTSSAR	C5YEE2	1763.8	128.394	0.0371104	S(7): 99.8; S(11): 92.6	0.008	0.32	0.06743			24.14	0.485895				3			0.780741	0.948987	0.864864	0.889	1.00679	0.792872	0.896221	1.14732	0.951306	0.904168	1.00093	0.966259	0.947381		0.95682
APPQPGAYLVTPEEAAAEDDDDDADVVPEEDEGAEGEESD	C5YEX2	4367.76	137.538	1	S(39): 100.0	0	-1.78235	3.649e-06	38.24	0.0317783					4
QESAHDVSQDISDK	C5YEY5	1926.87	154.851	1	S(3): 100.0	0	0.831403	0.0007836	32.58	0.0872834	36.08	0.0390867	27.42	0.278312	3	3	3	0.87712	0.702691	1.04722	0.875679	0.901103	1.10656	1.05196	1.01987	0.936378	0.963275	0.864169	0.921274	1.09828	1.09105	0.996221	1.06185	0.824672	0.150171	0.960468	0.579411	0.867611	0.0336002
SADSEDEFDTENETDDQLQGITK	C5YEY5	2955.26	247.774	0.999455	S(4): 99.9	0	1.94419	5.581e-11	79.02	2.50566e-06	32.53	0.11027	54.61	0.000679771	3	3	3	1.2964	0.922482	1.19399	1.13763	0.86292	0.873528	1.06751	0.934654	0.891158	0.817973	0.837735	0.848956	1.10679	1.10227	0.865498	1.02485	1.11004	0.456958	0.911989	0.433861	0.828368	0.100355
SADSEDEFDTENETDDQLQGITK	C5YEY5	3035.23	212.711	0.499492	S(4): 99.9	0	2.99157	5.294e-13	62.38	8.05288e-05	41.15	0.0102174	47.4	0.00249754	3	3	3	0.625821	1.52772	1.17025	1.10793	1.01632	0.857625	1.01177	0.961904	0.97636	0.968339	0.8352	0.926633	1.16907	1.16823	1.11966	1.15232	0.961482	0.87404	0.834755	0.0252593	0.804146	0.00970811
QASSEQGTSK	C5YF89	1470.61	105.035	0.937156	S(3): 97.9; T(8): 95.8	0.002	-0.897681	0.02237	25.75	0.155918					2
ITAPPPPSSPPGSPPPIR	C5YFK4	2069	234.224	0.998227	S(9): 99.8; S(13): 100.0	0	0.443621	1.816e-09	47.32	0.0040129	34.57	0.075938	44.33	0.00798652	3	3	3	1.05123	0.892337		0.971785	1.05138	1.03089		1.04114	1.07747	0.860161		0.968816	1.05766	1.04703	1.0637	1.05613	0.920136	0.251638	0.985801	0.226748	0.917325	0.361167
ALEHATSK	C5YG07	1224.62	116.44	0.999467	S(7): 99.9	0.001	0.230351	0.01595	23.49	0.41503	15.57	2.5778	20.53	0.837319	3	3	3	0.893971	1.02556		0.959768	0.514901	0.562897		0.538899	1.92379	1.32675		1.62527	0.573997	0.474018	0.503811	0.517276	1.85543	0.00571586	1.0418	0.643966	3.14198	0.0161988
QITLSEIK	C5YG07	1299.72	196.677	0.999998	T(3): 100.0	0	-1.86241	0.01407	48.23	0.00187291	47.29	0.0023619	48.32	0.00184113	2	2	2	1.25107	1.28537	1.03489	1.19044	0.968089	0.811093	1.07522	0.951467	1.16818	1.2217	1.00144	1.13044	0.776974	0.731332	0.820911	0.776406	1.53327	0.00741087	1.22548	0.0965817	1.45599	0.00763348
YGVDSFDPNR	C5YHC9	1393.59	233.449	1	S(5): 100.0	0	-0.384999	4.317e-06	41.78	0.0044338	42.34	0.00381865	42.09	0.00404492	2	2	2	0.700466	0.793582	1.77336	1.08914	1.15665	1.34652	1.3346	1.27925	1.02337	0.748107	1.14442	0.971966	0.855386	0.816956	0.660398	0.77758	1.40068	0.421622	1.64517	0.00422939	1.24999	0.213562
DGSGQQDWNSPAR	C5YI55	1641.68	364.075	1	S(10): 100.0	0	-0.0815158	4.019e-16	77.35	1.37966e-06	75.77	1.98505e-06	67.37	1.37149e-05	2	2	2	0.891476	0.882322	0.93051	0.901436	1.08075	1.05246	0.959898	1.03104	0.948976	0.932453	1.01736	0.966264	0.965018	0.945455	1.23708	1.04918	0.859179	0.195879	0.982704	0.866075	0.920969	0.443588
EILKQEDDSDEEDNR	C5YKW7	2202.96	370.463	1	S(9): 100.0	0	-0.159354	2.411e-08	28.25	0.229373	28.06	0.23838	26.36	0.35444	3	3	3	1.04346	0.790805	0.563497	0.799254	1.02876	0.935031	1.32339	1.09573	0.990819	0.962605	0.836615	0.930013	1.04544	1.03449	1.01273	1.03089	0.775308	0.170839	1.0629	0.610131	0.90215	0.105366
EEVKEESDDDMGFSLFD	C5YM25	2359.98	328.485	1	S(7): 100.0	0	0.304425	6.029e-10	46.07	0.00288697	44.6	0.00404815	51.46	0.00083739	3	3	3	0.951617	1.123	0.868831	0.981148	0.620105		1.66464	1.14237	1.28144		0.754686	1.01806	1.11241	1.10902	1.10863	1.11002	0.883901	0.160232	1.02914	0.939003	0.917154	0.671409
EEVKEESDDDMGFSLFD	C5YM25	2375.97	267.88	1	S(7): 100.0	0	-0.0205689	3.388e-05	33.81	0.0518225	38.61	0.0171394	28.98	0.16821	3	3	4	0.95631	1.01499	1.29096	1.08742	0.684814	1.06454	0.735583	0.828312	1.18472	0.864932	0.865511	0.971719	1.06334	1.05474	1.15793	1.092	0.995806	0.968305	0.758527	0.0996799	0.889852	0.341444
TIGVSGLGEGSPKSER	C5YTD4	2021.95	344.998	1	S(11): 100.0; S(14): 100.0	0	4.86839	6.628e-11	49.5	0.00231641	59.69	0.00022296	50.85	0.00170615	3	3	3	0.931508	1.05248	1.69145	1.22515	1.01072	0.84669	0.780051	0.879154	0.615639	0.750032	0.726457	0.697376	1.04764	1.03859	0.901529	0.995917	1.23017	0.394394	0.882758	0.233425	0.700235	0.00897278
TIGVSGLGEGSPK	C5YTD4	1569.81	142.965	1	S(11): 100.0	0	-0.166344	0.0007836	48.08	0.00246621	39.97	0.0164986	22.82	0.830871	3	3	3	1.00105	0.617568	0.624638	0.747754	1.01215	1.56416	1.35729	1.3112	1.57974	1.60835	1.18663	1.45824	0.797589	0.755865	1.03867	0.864041	0.865415	0.493038	1.51752	0.0715107	1.6877	0.0214788
YGNNDDDEETPDED	C5YY37	1851.62	67.8067	0.999999	T(10): 100.0	0.001	-0.37541	0.006149	30.95	0.0122538					2
VEEKEESDEDMGFSLFD	C5YYT5	2374	210.81	1	S(7): 100.0	0	0.232592	0.000214	20.62	1.24496	21.73	0.979615	39.48	0.0169136	3	2	3	0.934964	0.675382	0.620344	0.743563	1.11961	1.39497	1.06686	1.19381	1.41273	1.35817	1.3382	1.3697	0.734136	0.664416	1.02673	0.808427	0.919766	0.682655	1.47671	0.062652	1.69428	0.00771674
VEEKEESDEDMGFSLFD	C5YYT5	2389.99	344.553	1	S(7): 100.0	0	-1.49645	1.538e-10	56.99	0.000280881	47.97	0.00221508	41.12	0.0107325	2	3	3	0.908125	0.966102	1.0361	0.970109	1.0152	0.956208	1.01074	0.994049	1.04325	1.06228	0.981898	1.02914	0.939224	0.920431	1.04786	0.969173	1.00097	0.987064	1.02567	0.602123	1.06188	0.266991
EESDEDMGFSLFD	C5YYT5	1744.64	112.891	1	S(3): 100.0	0.003	0.36	0.04624					32.83	0.0156358			2
RSTRGLPEYTVVHGIDGVVTATAK	C5YZ28	3135.41	18.8129	0.0837226	Y(9): 84.5; T(10): 84.5; T(20): 91.1	0.002	-6.0652	0.02064	29.68	0.316265					4
RSTRGLPEYTVVHGIDGVVTATAK	C5YZ28	3055.45	56.3603	0.940877	Y(9): 97.1; T(10): 97.1; T(20): 98.9	0.001	-7.00778	0.009432	36.59	0.0696544					4
VLLKSPAASPSSSPK	C5YZ58	2141.04	215.442	0.996357	S(5): 100.0; S(12): 99.6; S(13): 100.0	0	0.24	0.008849	16.55	5.13438	16.03	5.81989	19.32	2.72493	3	3	3	1.15604	1.19526	0.939786	1.09703	0.938382	0.951762	1.00367	0.964605	1.00285	1.00107	0.953126	0.985684	1.03177	1.0185	1.17968	1.07665	1.01893	0.840244	0.895932	0.112989	0.915511	0.16835
GVDSDDEDLVVYGTPIER	C5Z2D9	2202.99	106.3	1	S(4): 100.0	0.001	-2.20214	0.007684	24.8	0.584612					3
STSFNNSK	C5Z5A7	1252.58	152.077	0.999697	S(3): 100.0	0.002	0.27	0.01906			30.25	0.0879865	30.44	0.0842201		2	2		1.00347	0.943353	0.973411	0.879386	1.03197	0.936344	0.949233	1.11483	0.983423	1.0392	1.04582	0.994441	0.978191	1.03636	1.003	0.970502	0.418989	0.946396	0.323334	1.04269	0.363922
YALDESDDDLPLR	C5Z5I2	1745.78	235.672	1	S(6): 100.0	0	0.622884	1.245e-09	58.19	0.000186976	42.76	0.00660225	48.26	0.00183838	2	3	3	0.990817	0.744459	1.15574	0.963672	0.962551	1.04394	1.0403	1.0156	0.822391	0.790367	0.945488	0.852748	1.13845	1.13715	1.04902	1.10821	0.869578	0.305512	0.916431	0.080283	0.769485	0.0101853
SSASILQSPGR	C5Z6D8	1326.65	256.135	1	S(8): 100.0	0	0.778887	0.001966	55.43	0.000379933	51.62	0.000909021	55.07	0.000412614	2	2	2	1.3117	1.23875	1.16391	1.23812	0.891444	1.05039	1.01031	0.984045	1.26778	1.07281	1.16433	1.16831	1.07389	1.06461	1.0135	1.05067	1.17841	0.0158458	0.93659	0.263741	1.11196	0.118581
EEGGSPIRNPPTAAEDAR	C5Z6K2	2090.96	315.056	1	S(5): 100.0	0	-0.0520353	6.422e-08	33.55	0.0793061	35.02	0.0561401	31.62	0.122649	3	3	3	1.18653	1.08518	0.797276	1.023	1.68425	1.70826	1.37213	1.58821	1.36855	1.05325	1.29122	1.23767	0.454545	0.431358	0.469476	0.451793	2.2643	0.00817697	3.51536	0.000475192	2.73946	0.00118988
SMSFSPDR	C5Z793	1230.44	152.141	1	S(3): 100.0; S(5): 100.0	0.002	2.27025	0.02044	28.68	0.0165333	29.49	0.014901			2	2		1.15009	1.20338	1.12944	1.16097	1.07954	1.11177	1.08117	1.09083	0.80988	0.809731	0.812257	0.810623	1.05475	1.04543		1.05009	1.10559	0.0305141	1.03879	0.0616795	0.771955	7.68046e-06
NLSTPPPVVR	C5Z793	1303.69	145.021	0.999564	S(3): 100.0	0.001	-1.74739	0.008494	30.48	0.138871	32.78	0.07774	27.08	0.299018	2	2	2	1.00739	1.11058	0.992697	1.03689	0.932657	1.01489	0.988601	0.978716	1.02713	0.92773	0.939139	0.964666	0.94262	0.926284	1.05503	0.974646	1.06386	0.32019	1.00418	0.935405	0.98976	0.855028
AASFNIIPSSTGAAK	C5Z7J8	1802.93	224.674	1	S(3): 100.0	0	0.838052	4.264e-10	68.19	2.72235e-05	66.68	3.82743e-05	39.51	0.0199932	3	3	3	0.948406	0.832675	1.26951	1.01686	0.964439	1.24056	0.767308	0.990769	1.0865	0.817657	0.925426	0.943194	0.938748	0.919856	0.696519	0.851708	1.19391	0.338518	1.16327	0.427841	1.10742	0.453256
EQGSIGITANEDLYTGNEMSPSDQR	C5Z869	2936.22	167.089	0.947908	S(20): 94.8	0.001	-9.60809	0.005494	28.93	0.227282					3
KEEEKEESDDDMGFSLFD	C5Z967	2678.14	301.375	1	S(8): 100.0	0	0.441297	0.0004068	34.75	0.0616001	24.57	0.641022	42.69	0.00987994	3	3	3	0.906255	0.998541	0.882417	0.929071	1.00315	0.987213	0.881638	0.957335	0.933743	0.979244	0.973919	0.962302	1.10346	1.09996	1.14427	1.1159	0.832578	0.008068	0.857906	0.0175941	0.862357	0.00160927
KEEEKEESDDDMGFSLFD	C5Z967	2662.15	292.385	1	S(8): 100.0	0	0.551415	0.0007836	31.52	0.13516	29.56	0.207271	45.04	0.00600964	3	3	3	1.06896	1.11872	1.05654	1.0814	0.359027	1.33198	0.898576	0.863196	1.02264		0.725949	0.874294	1.23205	1.21068	1.15511	1.19928	0.90171	0.0166978	0.719762	0.29975	0.729016	0.0656898
QNSEISYYADDEDGNR	C6JS79	2099.83	336.445	1	S(3): 100.0	0	-0.375195	1.457e-05	58.23	0.000111383	56.18	0.000179899	64.34	2.72784e-05	3	3	3	0.934352	0.946297		0.940325	0.847969	1.2442		1.04609	0.927773	0.795019		0.861396	1.05581	1.04597	1.29062	1.1308	0.831558	0.162486	0.925085	0.670296	0.761759	0.0999981
TDDSDDDDKPLGLK	C6KE75	2045.96	333.621	1	S(4): 100.0	0	-0.0928463	1.524e-07	38.06	0.0314583	37.24	0.0373822	35.54	0.0556554	3	3	3	1.04249	0.995461	0.805372	0.947774	1.06531	0.960396	1.08507	1.03692	1.03156	1.0246	1.00927	1.02181	1.02438	1.00993	1.06674	1.03368	0.916892	0.312863	1.00314	0.942531	0.988516	0.55137
VEQPDEDSDDDKPLASR	C6KE75	2284.02	422.532	1	S(8): 100.0	0	-0.186805	3.876e-05	55.42	0.000552625	50.48	0.00168687	52.88	0.000991815	3	3	3	0.986627	1.01145	1.00936	1.00248	0.955963	0.948649	1.05496	0.986524	0.910769	0.914722	0.98469	0.936727	1.01483	0.998838	1.02479	1.01282	0.989792	0.39922	0.97404	0.495524	0.924872	0.0390452
DERSDDSDDEVPIGLR	C6KE75	2121.85	544.52	1	S(4): 100.0; S(7): 100.0	0	-0.0159332	2.426e-15	63.46	3.50961e-05	57.62	0.000135358	62.03	4.87819e-05	3	3	3	0.922638	0.995446	1.10543	1.00784	1.00655	0.965444	1.03941	1.0038	0.923459	0.756387	0.745834	0.80856	1.09312	1.08692	0.995028	1.05836	0.952266	0.460067	0.948454	0.227031	0.763977	0.019063
SGGDVSEDSEDEKPLAAR	C6KE75	2309.98	407.861	1	S(6): 100.0; S(9): 100.0	0	-0.273276	7.215e-16	54.05	0.000605083	54.14	0.000626402	54.78	0.000512296	3	3	3	1.0416	0.988194	0.859935	0.963244	1.142	0.785532	0.925573	0.951035	1.0269	1.07801	1.05799	1.0543	0.995806	0.978587	1.01206	0.995485	0.967612	0.587692	0.955349	0.69147	1.05908	0.0294803
SDDSDDEVPIGLR	C6KE75	1641.71	82.3875	0.999983	S(4): 100.0	0.001	-0.0159332	0.005946			22.65	0.509026				2			0.933289	0.836944	0.885116	0.965037	0.977823	1.01164	0.984835	1.06859	1.11365	1.05603	1.07942	1.09052	1.08468		1.0876
AASEGGSVGTVR	C6ZKI5	1394.58	141.424	0.99997	S(3): 100.0; S(7): 100.0	0.002	0.29	0.03565					27.66	0.104894			2			1.20898	1.20898		1.24619	0.84162	1.04391		0.632803	0.96456	0.798681
VVTTPGLIDDSPASPSTPPRPR	D2KLI5	2564.23	335.295	0.940591	S(14): 97.0; T(17): 97.0	0	-0.295707	2.112e-13	55.47	0.000759001	53.54	0.00117485	44.79	0.00885494	3	3	3	0.770692	0.780612	0.95214	0.834481	1.05625		1.06159	1.05892	0.889069		1.0272	0.958135	0.958099	0.939472	0.746496	0.881356	0.946815	0.628852	1.20147	0.134983	1.08711	0.503866
VVTTPGLIDDSPASPSTPPRPR	D2KLI5	2644.2	51.5748	0.214342	T(3): 97.8; T(4): 87.1	0.003	-0.295707	0.02258			11.36	17.657				3			0.990874	0.918531	0.954702	1.45859	1.0108	1.28303	1.25081	1.70354	1.36215	0.644668	1.23679	0.651705	0.554813		0.603259
FSLQEQT	E2GJS3	1076.48	90.9525	1	T(7): 100.0	0.002	0.514194	0.03622	20.21	0.451625			25.55	0.152819	2		2	1.4947			1.4947		1.08694		1.08694		0.871007		0.871007
GYLDSLEIEQVK	E2GJS3	1761.89	82.8011	0.980096	S(5): 98.0	0.005	-1.5218	0.05617	24.85	0.585121					3
NSTLPVSNNGSPITEGVSFDDER	E3UJZ2	2739.17	281.933	1	S(7): 100.0; S(11): 100.0	0	0.27181	4.019e-16	77.84	3.15884e-06	65.07	6.38991e-05	73.36	9.35091e-06	3	3	3	0.973806	0.583759	1.42687	0.99481	0.910342	0.851677	0.916571	0.892864	1.00326	0.973835	1.00812	0.995071	0.704563	0.629851	0.955499	0.763304	1.30329	0.428054	1.16974	0.267384	1.30364	0.0794252
NSTLPVSNNGSPITEGVSFDDER	E3UJZ2	2659.2	256.854	0.999969	S(11): 100.0	0	0.344824	4.019e-16	100.35	2.38254e-08	78.57	3.58955e-06	73.68	1.0928e-05	3	3	3	1.19632	0.841745	1.55492	1.19766	1.34349	1.37622	1.11303	1.27758	0.155337	0.163443	0.317471	0.212084	1.07627	1.06572	0.962648	1.03488	1.15729	0.479653	1.23452	0.0549591	0.204936	0.000211022
LAVAAPAAVQST	E3UMH7	1322.68	109.16	0.973621	S(11): 97.4	0	0.0606263	2.301e-06	38.47	0.0209793	37.91	0.0227259	31.77	0.0981278	2	2	2	1.00286	0.920393	0.954969	0.959407	0.753351	1.03299	0.571866	0.78607	1.96646	1.116	1.62372	1.56873	1.00889	0.989257	1.37697	1.12504	0.852775	0.266394	0.698704	0.139374	1.39438	0.184919
GTNTSPENFVTPDFPATWGAMEK	E9JVD2	2865.31	119.384	0.945744	T(4): 94.6	0	0.469079	0.0009524	23.57	1.1916	26.83	0.567696	18.11	4.14515	3	3	3									2.23742		3.65657	2.947
HHSIDAQLR	E9NQE1	1300.63	300.539	1	S(3): 100.0	0	-0.0945796	0.001077	56.72	0.000246119	50.71	0.000936646	50.74	0.00094074	3	3	3	0.673815	0.728313	1.21491	0.872347	1.47905		0.989584	1.23432	1.37427		1.13742	1.25584	0.336891	0.314315	0.339358	0.330188	2.64197	0.0345592	3.73823	0.0158342	3.80341	0.00188846
GGFADEGSATTESDIEETLK	E9NQE1	2425.09	288.852	0.976064	S(13): 97.6	0	-0.855884	4.526e-08	76.81	4.22631e-06	77.78	3.37701e-06	96.96	4.06168e-08	3	3	3	1.15262	1.14936	1.67737	1.32645	0.538813	0.599512	0.432766	0.523697	0.58407	0.600471	0.707344	0.630628	1.22982	1.20805	1.15866	1.19884	1.10644	0.51021	0.436835	0.000220067	0.52603	0.000207572
LADLQSAPASVER	E9NQE1	1580.78	152.252	0.999993	S(6): 100.0	0	-0.00928017	0.0007836			34.12	0.0566752				2			1.1358	1.09326	1.11453	1.29485	0.976841	0.860993	1.04423	1.17811	1.18341	1.3097	1.22374	0.735701	0.667109		0.701405
LGSSAFSLR	F0UXL1	1241.54	221.506	1	S(3): 100.0; S(4): 100.0	0	0.0347742	0.0008146	37.84	0.00973468	39.35	0.00663768	38.83	0.00765217	2	2	2	0.875371	0.866639	0.537859	0.759956	1.17488	1.15908	1.24023	1.1914	1.36821	1.26729	1.3283	1.32127	0.820069	0.783818	0.791987	0.798625	0.951581	0.746473	1.49181	0.000132836	1.65443	7.56645e-05
NNLTEGGAESDEEIR	F1DJV0	1937.77	272.765	1	T(4): 100.0; S(10): 100.0	0	0.306859	0.0003017	49.45	0.000762727	58.29	9.77721e-05	58.62	9.24043e-05	3	3	3	1.11095	1.31306	1.17623	1.20008	0.889806	0.920998	0.958262	0.923022	1.06437	1.00995	0.896563	0.990297	0.966963	0.947796	0.866944	0.927234	1.29426	0.015176	0.995457	0.913642	1.06801	0.339224
NNLTEGGAESDEEIR	F1DJV0	1857.8	338.873	1	S(10): 100.0	0	0.314131	2.32e-14	57.17	0.00022765	67.46	2.13125e-05	55.99	0.000296331	3	3	3	0.908916	1.03531	0.909805	0.951344	1.28631	1.33423	1.38241	1.33431	1.15513	1.19572	1.09053	1.14713	0.835544	0.795823	0.901167	0.844178	1.12695	0.108442	1.58061	0.000291104	1.35887	0.00221068
VHACVGGTSVR	H9B8F8	1366.64	262.723	0.999994	T(8): 100.0	0	0.226989	9.668e-06	43.32	0.00497479	44.8	0.00353648	47.28	0.00201192	3	3	3	0.97089	0.875226	1.13233	0.992816	1.22401	0.881115	1.15608	1.08707	0.71967	0.860908	0.629233	0.736604	0.848732	0.810423	0.820494	0.82655	1.20116	0.0936183	1.31519	0.0689107	0.891179	0.258718
TREEDSEDEYESPENK	I3VNI2	2324.96	321.239	0.990894	S(6): 99.1	0	-0.242522	0.001874	42.89	0.00690875	56.53	0.00030137	39.78	0.0141384	3	3	3	0.753437	0.977489	1.06582	0.932249	1.17865	0.759889	0.9946	0.977714	0.871256	0.864352	0.993358	0.909655	1.02033	1.0061	1.09845	1.04163	0.894994	0.323869	0.938643	0.634856	0.873303	0.0601496
HLASFGSVR	K3XDQ4	1277.56	183.288	1	S(4): 100.0; S(7): 100.0	0	0.979133	0.0007836	34.08	0.0221998	37.13	0.0107375	31.51	0.0385296	3	3	3	0.57596	0.720429	1.01971	0.772033	1.01618	0.700671	0.871904	0.862918	1.03325	1.27518	1.46332	1.25725	0.834832	0.791861	0.720922	0.782538	0.986576	0.941637	1.10272	0.454094	1.60663	0.0211133
HLASFGSVR	K3XDQ4	1197.59	69.7004	0.998634	S(7): 99.9	0.006	0.979133	0.08525					19.2	1.46796			3			1.20318	1.20318		0.88019	0.809999	0.845094		0.98909	1.07762	1.03336
TPASSATSNPAADQIQR	K3XED6	2018.87	184.767	0.913843	S(4): 99.3; S(5): 91.9	0	-0.26809	0.002103	35.13	0.0362912	34.69	0.0391588	36.76	0.0246393	3	3	3	0.993914	1.00708	0.94837	0.983121	0.908101	1.08184	0.998609	0.996184	0.965917	0.864163	0.992016	0.940699	1.03877	1.02915	1.0884	1.0521	0.934433	0.0541627	0.946849	0.354288	0.894111	0.0610417
TPASSATSNPAADQIQR	K3XED6	1938.9	242.537	0.984922	S(4): 98.5	0	0.487239	1.167e-08	43.9	0.00686232	46.75	0.00356017	23.65	0.727541	3	3	3	0.955911	1.017	0.746321	0.906412	1.48245		1.23	1.35622	0.966888		1.10851	1.0377	0.870714	0.83573	1.06091	0.92245	0.982614	0.888894	1.47024	0.0448536	1.12494	0.351046
AQLPSPSPSPRTPTR	K3XEY9	1975.86	172.853	0.952653	S(5): 97.6; S(9): 100.0; T(12): 97.6	0	-2.27172	0.01055	16.71	2.9596	15.99	3.56629	19.08	1.71241	3	3	3	0.892803	0.875782	0.538549	0.769045	0.771087	0.81264	1.02318	0.868969	1.17358	1.0585	1.35828	1.19678	0.972444	0.956481	0.984315	0.97108	0.791948	0.155525	0.894848	0.262948	1.23243	0.0617163
GGDSWDEPFPSSAAAAAAAAGGGGR	K3XF98	2457.06	260.033	1	S(4): 100.0	0	-0.849139	1.613e-13	71.69	1.24212e-05	69.8	1.92043e-05	51.16	0.00142439	3	3	3	0.907378	0.759201	0.712896	0.793158	0.754205	0.923907	1.43697	1.03836	1.26682	1.06509	1.01991	1.11727	0.95272	0.93642	1.31719	1.06878	0.742117	0.115407	0.971539	0.905235	1.04537	0.755877
NSSFGSTSSAPSLSNLPPIR	K3XF98	2403.02	107.794	0.489078	S(6): 98.7; T(7): 98.7	0	-4.72152	0.002384	20.37	1.3302	32.16	0.0843787	43.43	0.00647548	3	3	3		0.618979	1.22568	0.922328	0.728652	0.870801	0.860102	0.819851	0.920928	0.923775	0.894054	0.912919	1.12444	1.11879	0.784492	1.00924	0.913885	0.767551	0.812346	0.193542	0.904562	0.441221
NNSPEIVPNR	K3XGK4	1363.65	188.763	1	S(3): 100.0	0.001	0.839396	0.00976	31.16	0.0894217	31.95	0.0734641	33.72	0.0483429	2	2	2	0.995037	1.06924	1.18855	1.08428	0.947918	0.93038	0.940189	0.939496	1.09873	1.08277	0.780169	0.987223	0.8708	0.837031	0.854539	0.854123	1.26946	0.0158194	1.09995	0.00148132	1.15583	0.270142
VRSPSPPPK	K3XI23	1412.7	212.103	1	S(3): 100.0; S(5): 100.0	0.001	0.841953	0.009866	20.85	1.17498	21.87	0.929035	23.41	0.651449	3	3	3	1.15235	1.26779	0.96706	1.12907	0.980466	1.06387	0.828987	0.957774	1.08694	0.973368	1.165	1.0751	1.03307	1.02157	1.1113	1.05531	1.06989	0.467736	0.907573	0.259525	1.01875	0.766891
RSPSPPR	K3XI23	1100.48	183.038	1	S(2): 100.0; S(4): 100.0	0	-0.221681	9.962e-05	35.93	0.0109766	29.2	0.0516974	29.81	0.0436693	3	3	3	1.10851	1.02357	0.93068	1.02092	1.02268	0.930021	0.952831	0.968512	0.986435	0.896823	0.976171	0.953143	1.09123	1.085	0.949021	1.04175	0.98	0.778386	0.929695	0.247454	0.914942	0.178411
RRSPSPPR	K3XI23	1256.58	64.6211	1	S(3): 100.0; S(5): 100.0	0.001	-0.223999	0.01755	34.62	0.034825					4
AYFDSADWALGK	K3XNM2	1711.79	166.586	0.999994	S(5): 100.0	0	1.38764	0.0009747	33.13	0.071818	16.45	3.30525	52.58	0.000795544	3	3	3	1.07658	4.8018		2.93919		0.761691		0.761691		1.06562		1.06562
AETPGSDKIR	K3XS26	1521.69	156.507	1	T(3): 100.0; S(6): 100.0	0.002	0.31	0.01904			23.16	0.561556	18.99	1.48517		3	3		0.739804	0.912752	0.826278	0.909651	0.960452	1.02749	0.965865	1.04269	1.02569	1.03477	1.03439	0.95237	0.935918	0.793226	0.893838	0.924416	0.514677	1.08058	0.302926	1.15724	0.0504104
STSLELNSSNR	K3XTI3	1431.66	179.788	0.961116	T(2): 96.1	0	0.602341	0.00109	34.61	0.0338848	29.28	0.116439	34.66	0.0344886	3	3	2	0.937973	0.903243	1.11157	0.984263	0.929235	0.889693	0.829246	0.882724	1.05735	1.23805	0.992929	1.09611	1.02504	1.01076	0.972851	1.00289	0.981431	0.792713	0.880184	0.0219013	1.09296	0.281765
SMSFSPER	K3XV51	1244.45	158.59	0.999999	S(3): 100.0; S(5): 100.0	0.005	-0.129599	0.0736	29.14	0.0216371			29.15	0.0215873	2		2	1.25355		0.877605	1.06558	1.79972		0.921844	1.36078	2.10389	1.93693	1.58377	1.87487
VVLFAVPGAFTPTCTQK	K3XZ58	2204.14	118.536	0.964698	T(13): 96.5	0	0.616548	0.0007836	33.72	0.105645	35.94	0.0641929	24.89	0.806957	3	3	3		0.82429	2.43155	1.62792	4.16105	1.55149	2.40607	2.7062		0.963131	1.23398	1.09855
SEVNDEDDDEGSEEEDDDE	K3XZD3	2395.78	74.1149	1	S(12): 100.0	0	2.48821	0.000333	37.06	0.00366027					2
SFAFPVLQNEWNSSPVK	K3Y690	2398.11	58.3079	0.945258	S(1): 99.7; S(14): 94.9	0.002	0.102477	0.0191	21.91	1.44584					3
AMATPLASPVR	K3Y6I3	1417.65	158.595	1	T(4): 100.0; S(8): 100.0	0.001	1.77283	0.01598	26.6	0.219104	26.91	0.201667			2	2		1.46588	1.30226	0.982452	1.2502	1.02227	1.02459	1.00271	1.01652	1.06617	1.06033	1.117	1.08117	0.923998	0.902741		0.913369	1.36877	0.163662	1.11294	0.0032773	1.18371	0.00640519
AMATPLASPVRK	K3Y6I3	1689.84	107.522	1	T(4): 100.0; S(8): 100.0	0.003	1.77283	0.05842			24.23	0.750614	12.97	9.8737		3	3		1.29529	0.942393	1.11884	1.13144	1.20843	1.21046	1.18344	1.15921	1.08092	1.12459	1.12157	0.863663	0.830091	0.94245	0.878735	1.27324	0.181091	1.34675	0.00196033	1.27635	0.00381264
GPAGFPGAGGSGSDSDEPQEYYTGGEK	K3Y7E0	3145.14	127.477	0.977337	S(11): 99.2; S(13): 99.2; S(15): 99.2	0	-9.46644	4.358e-06	61.93	3.88252e-05					4
EAPKHDSSEGQ	K3Y9H3	1632.66	104.318	1	S(7): 100.0; S(8): 100.0	0	-0.905499	0.0003022	30.73	0.0436587					3
EAPKHDSSEGQ	K3Y9H3	1552.69	153.038	0.999219	S(7): 99.9	0.008	0.509229	0.07144	13.89	4.12403					3
IDSNLLNK	K3YA21	1284.68	251.178	1	S(3): 100.0	0	-0.453966	0.0007845	42.11	0.00859095	38.23	0.0209914	36.31	0.032276	2	2	2	1.08414	0.846644	0.683954	0.871578	0.851972	1.00891	1.09945	0.986779	1.01501	1.16859	1.11335	1.09898	1.03863	1.02887	1.07451	1.04734	0.832184	0.207512	0.942178	0.456911	1.04931	0.333581
RIDSNLLNK	K3YA21	1440.78	262.226	1	S(4): 100.0	0	0.0200987	0.01494	27.47	0.286676	29.04	0.198272	32.38	0.0929	3	3	3	0.711593	1.12666	1.02113	0.953128	1.01199	1.42242	0.767652	1.06735	1.21291	1.13768	1.0744	1.14166	0.920895	0.899362	0.977446	0.932568	1.02205	0.878963	1.14453	0.522288	1.22421	0.010701
GQLSFSSR	K3YI81	1105.52	166.908	1	S(4): 100.0	0.005	0.600499	0.05158	21.99	0.457234	20.17	0.702458			2	2		0.863368	1.0022	0.870081	0.911882	1.03737	0.927502	0.91449	0.959788	1.01441	1.08034	1.04765	1.04747	0.955445	0.938631		0.947038	0.962878	0.591369	1.01346	0.817698	1.10605	0.0287452
GQLSFSSR	K3YI81	1185.48	91.8366	0.499698	S(4): 99.9	0.009	0.600499	0.07178			19.13	0.411136				2			1.18964	1.21487	1.20226	0.767802		0.951183	0.859493	1.36769		0.972105	1.1699	0.83641	0.796927		0.816668
DTSPILESMESGR	K3YIR4	1725.69	209.445	0.999589	S(3): 100.0; S(11): 100.0	0	0.79557	0.0007836	36.63	0.0145462	39.63	0.00729039	40.87	0.00534048	3	2	2	1.15272	1.37163	0.914119	1.14616	1.06778	1.07558	1.13177	1.09171	1.03888	1.04626	0.960848	1.01533	0.877195	0.845936	0.88401	0.869047	1.31886	0.104912	1.25622	0.00067147	1.16833	0.00792959
DTSPILESMESGRRP	K3YIR4	1978.85	209.346	0.962123	S(3): 96.2; S(11): 100.0	0	0.849137	0.007071	36.4	0.0266313	32.49	0.0656356	33.94	0.0470651	3	3	3	1.01703	1.07342	0.963797	1.01808	0.962537	0.711321	0.90338	0.85908	0.959129	0.93946	0.808586	0.902392	1.05789	1.04785	0.897322	1.00102	1.01705	0.792916	0.858206	0.19737	0.901474	0.232766
DTSPILESMESGRRP	K3YIR4	1898.88	162.217	0.977218	S(11): 97.7	0	-1.25687	0.002329	27.23	0.315264	35.43	0.0481612	30.97	0.133932	3	3	3	1.13749	0.354516	0.910038	0.800681	1.06116	1.02119	0.809764	0.964037	0.97827	1.03247	0.875605	0.962114	0.778947	0.73303	0.897267	0.803082	0.99701	0.992422	1.20042	0.15534	1.19803	0.0769634
DLNVVSPR	K3YP69	1123.56	220.435	1	S(6): 100.0	0	-0.46261	0.0007836	30.19	0.101175	33.72	0.0406998	35.5	0.0270142	2	2	2	0.862766	0.864032	1.26077	0.995855	1.16399	1.21384	0.812811	1.06355	1.04697	1.21637	0.651998	0.97178	0.739119	0.669137	0.65862	0.688959	1.44545	0.0851675	1.5437	0.0436496	1.41051	0.16974
LLATPTPLGTPLYAIPEENR	K3YPC2	2470.22	171.078	0.953563	T(4): 99.8; T(6): 95.6	0	-0.103348	0.002968	43.38	0.0123364	16.85	5.55897	37.85	0.0465271	3	3	3	1.19087	2.59492	1.38318	1.72299	0.760028	0.771002	0.939924	0.823651	0.774718	0.713992	0.746285	0.744998	1.19905	1.18447	0.877069	1.08686	1.58529	0.231941	0.757826	0.0934214	0.685459	0.0325298
LPGGVTPTPGK	K3YPC2	1471.72	145.479	1	T(6): 100.0; T(8): 100.0	0	1.60935	0.0005335	30.88	0.108116	22.89	0.63433	19.61	1.35651	3	3	3	1.30347	1.42061	0.735455	1.15318	0.984639	1.18905	0.489161	0.887618	0.819916	1.02531	1.20895	1.01806	0.957356	0.93928	1.30582	1.06749	1.08028	0.742039	0.831504	0.494562	0.9537	0.777981
LNQIISPER	K3YPC2	1293.67	131.912	1	S(6): 100.0	0.001	2.66474	0.00494	35.82	0.0336437			24.32	0.455443	2		2	1.46089		1.32501	1.39295		0.940692	1.06823	1.00446		1.01238	0.826627	0.919503
LPGGVTPTPGKK	K3YPC2	1743.92	234.835	1	T(6): 100.0; T(8): 100.0	0.001	-0.240895	0.01668	12.7	8.96306			18.98	2.12918	3		3	1.21686
LLATPTPLGTPLYAIPEENR	K3YPC2	2550.19	103.343	0.999804	T(4): 100.0; T(6): 100.0; T(10): 100.0	0.004	-0.103348	0.02441			23.35	1.24912				3				1.1008	1.1008	0.738453	0.725527	0.744224	0.736068	1.11863	1.07615	1.04617	1.08032	1.06808	1.06025		1.06417
WDETPTPGR	K3YPC2	1362.52	194.417	1	T(4): 100.0; T(6): 100.0	0.006	0.28	0.08239					20.62	0.304737			2
FSIDMSPVK	K3YPD7	1391.69	117.581	1	S(6): 100.0	0.004	-0.303531	0.04783	27.98	0.20842					2
IWQYGDVESDEDEQAPAAR	K3YPM5	2403.03	303.855	1	S(9): 100.0	0	0.0203051	4.112e-16	63.08	7.55281e-05	72.6	8.48216e-06	60.27	0.000138985	3	3	3	1.35107	1.19647	0.83711	1.12822	1.00944	0.594657	0.571219	0.725104	2.11729	2.11495	2.13584	2.12269	0.376826	0.376247	0.27812	0.343731	3.28227	0.00729611	2.10951	0.0593513	6.17545	7.49575e-07
TISDELPQESSK	K3YQ45	1701.82	246.819	0.999738	S(3): 100.0	0	1.59003	1.271e-06	62.14	9.30465e-05	50.49	0.00135604	57.49	0.00028527	2	2	2	0.97241	0.979378	1.04861	1.00013	1.04367	1.03954	0.854414	0.979209	0.988051	1.02963	1.19012	1.06927	0.981169	0.963277	0.949092	0.964513	1.03693	0.243049	1.01524	0.827254	1.10861	0.167985
LSERTISDELPQESSK	K3YQ45	2267.05	234.759	0.98032	T(5): 98.1; S(7): 100.0	0	0.432819	3.07e-06	30.28	0.186856	38.09	0.0310167	24.4	0.694387	3	3	3	1.10733	1.56373	1.40368	1.35825	0.725947	0.726579	0.674513	0.709013	0.620724	0.51383	0.616626	0.583727	1.36986	1.29782	1.14668	1.27145	1.06826	0.591458	0.55764	0.00116501	0.459102	0.000764543
DTVDDGKLSERTISDELPQESSK	K3YQ45	3221.43	132.88	0.992185	S(9): 99.7; T(12): 99.7; S(14): 99.7	0	0.771258	0.003773	21.07	2.28509					4
DEFSFGNR	K3YR20	1195.49	214.065	1	S(4): 100.0	0.001	0.191339	0.006406	27.93	0.0963166	34.46	0.020877	30.7	0.0491532	2	2	2	0.898079	0.977741	0.916214	0.930678	0.946952	1.41528	1.07135	1.14453	0.910841		0.7276	0.819221	1.23729	1.21668	1.1666	1.20686	0.771157	0.00098675	0.948352	0.682584	0.678804	0.0132746
DGDGVGSPR	K3YRD4	1083.46	143.745	1	S(7): 100.0	0.004	0.14	0.06722			22.59	0.237949	29.78	0.0455499		2	2		0.976508	1.14025	1.05838	1.79505		1.12698	1.46101	0.543204		0.686914	0.615059	1.15199	1.1505	1.18411	1.1622	0.910669	0.19603	1.25711	0.316851	0.52922	0.00220713
SGLGSDLK	K3YRD4	1224.55	221.428	1	S(1): 100.0; S(5): 100.0	0.009	0.17	0.1177					26.53	0.16408			2
LSIDDELVSSPK	K3YS49	1670.85	141.806	0.978915	S(10): 97.9	0	0.12097	0.01158	25.56	0.517861			33.52	0.083524	3		3	0.991704			0.991704		0.996192		0.996192		0.892501		0.892501
AHGTAVGLPSDDDMGNSEVGHNALGAGR	K3YSM2	2945.29	230.349	0.998024	S(17): 99.8	0	-1.29797	4.019e-16	54.9	0.000761416	52.64	0.00129238	40.54	0.0208804	4	4	4	0.683099	0.619822	1.05922	0.78738	0.730772	1.10604	0.808633	0.881815	1.0536	0.75785	0.916679	0.909377	1.11298	1.10909	0.945221	1.05576	0.745792	0.1437	0.835239	0.242662	0.861346	0.223737
AHGTAVGLPSDDDMGNSEVGHNALGAGR	K3YSM2	2929.3	280.106	0.999993	S(17): 100.0	0	0.0427709	5.716e-15	41.71	0.0171802	59.78	0.000268934	46.64	0.0054301	4	4	4	0.97831	0.712601	1.25349	0.981468	0.917018	0.548178	0.726546	0.73058	0.968062	1.18376	1.15019	1.10067	0.936056	0.915382	0.970381	0.940607	1.04344	0.807475	0.776712	0.12293	1.17017	0.0808629
RSSPPPR	K3YXK7	1100.48	163.232	1	S(2): 100.0; S(3): 100.0	0	-0.221681	0.0002787	36	0.0108011	29.28	0.0507538	29.95	0.042284	3	3	3	1.2122	1.0541	0.953487	1.07326	0.493371	0.408875	0.73326	0.545169	0.639945	0.604662	0.676193	0.640267	1.37383	1.30258	1.11829	1.2649	0.848497	0.148011	0.430997	0.00431053	0.506179	0.00137672
QLSLDQFENESR	K3Z3Q0	1689.76	452.439	1	S(3): 100.0	0	-0.0934663	5.308e-10	51.84	0.000798001	53.84	0.000500614	53.23	0.00057777	2	2	2	0.874008	0.735932	0.78225	0.797397	0.781699	0.573468	1.04658	0.800584	1.07955	0.997698	1.02693	1.03473	1.10237	1.09817	1.07969	1.09341	0.729276	0.00198178	0.732191	0.099516	0.946331	0.0782681
LIHPLPPPVNSPESSPER	K3Z3Q0	2270.07	218.659	0.49984	S(11): 100.0	0	1.42654	2.524e-05	18.51	3.56691	14.61	8.66578	16.45	5.70464	3	3	3	1.38061	0.967342	1.11705	1.155	0.756432	1.41487	0.919847	1.03038	0.974035	0.766198	1.00804	0.916091	1.19561	1.18279	1.14641	1.17494	0.983034	0.877829	0.876971	0.506815	0.779694	0.0282731
LIHPLPPPVNSPESSPER	K3Z3Q0	2190.1	110.118	0.997204	S(11): 99.7	0.009	1.42654	0.07615			13.93	10.0557				3			1.0668	2.53413	1.80047	1.15948	0.959299	1.07198	1.06359	1.04415	1.29239	1.07793	1.13815	0.770567	0.72392		0.747243
ALSPCPSPR	K3Z3W6	1288.53	153.151	1	S(3): 100.0; S(7): 100.0	0	-0.489723	0.004013	36.16	0.0118146					2
LSEDSDDEFYDVDK	K3Z3W6	2044.85	148.007	0.981228	S(5): 98.1	0	-1.30595	9.233e-05	39.74	0.0104896					3
TSCGSPNYAAPEVISGK	K3Z7E7	2105.98	226.568	0.998693	T(1): 99.9	0	-2.30319	7.61e-06	41	0.0145283	44.63	0.00643073	47.22	0.00360374	3	3	3	0.918465	1.22291	0.907913	1.01643	0.972587	1.07884	0.981148	1.01086	0.937521	1.01257	1.05864	1.00291	1.03811	1.02834	0.892225	0.986228	1.03062	0.803345	1.02498	0.693532	1.01692	0.790866
FLTASGTFK	K3Z873	1339.69	179.901	0.999829	T(7): 100.0	0	0.784814	6.595e-07	57.17	0.000263817	46.21	0.00322619	54.28	0.0005065	2	2	2	1.06986	1.06634	0.707546	0.947918	1.03759		0.965339	1.00146	0.754459		1.1225	0.938481	1.1008	1.0937	1.0089	1.0678	0.887731	0.38758	0.937876	0.250274	0.878894	0.430645
LSPALPER	K3Z8D0	1106.57	232.234	1	S(2): 100.0	0.001	0.786841	0.007867	31.9	0.0641457					2
ATQTVEDSSRPK	K3ZC29	1686.83	294.188	1	T(4): 100.0	0	-1.67116	4.693e-05	44.03	0.00645436	55	0.000516242	47.75	0.00274904	2	2	2	1.00736	0.973171		0.990268	1.19646	1.17036		1.18341	1.15324	1.3135		1.23337	0.766864	0.714735	0.725694	0.735764	1.3459	0.00181966	1.60841	0.000284096	1.67632	0.00425739
ATQTVEDSSRPK	K3ZC29	1766.79	362.333	1	T(2): 100.0; T(4): 100.0	0	0.0640953	0.001278	47.81	0.00200514	45	0.00378999	47.75	0.00201121	2	2	2	0.335475	0.288883			1.86434	1.74968		1.80701	1.28847	1.12857		1.20852	0.243796	0.261188	0.282209	0.262398		0.114016	6.88654	5.46322e-05	4.60568	0.00059062
EIDDEDLEESDEDSEER	K3ZPW1	2357.82	255.758	1	S(10): 100.0; S(14): 100.0	0	-0.291334	1.391e-09	50.13	0.000245054	33.8	0.0107969	57.54	4.2816e-05	3	3	3	0.872061	1.10058	1.2853	1.08598	0.865605	0.907289	0.820561	0.864485	0.96712	0.938554	0.958831	0.954835	0.967424	0.950173	1.01506	0.977551	1.11092	0.421124	0.884337	0.0233955	0.976762	0.343823
EIDDEDLEESDEDSEER	K3ZPW1	2277.85	123.612	0.0288116	S(14): 97.1	0	-0.291334	0.0108			16.82	1.08664	30.26	0.0467648		3	3		1.24584	0.88112	1.06348	0.954565	0.971514	1.05334	0.993139	0.936695	0.968556	0.860972	0.922074	1.13464	1.12855	1.4314	1.23153	0.863546	0.435982	0.806429	0.0846676	0.748724	0.041992
VLSHSNESSNGASPEISPR	K3ZPW7	2271.98	458.481	1	S(13): 100.0; S(17): 100.0	0	-0.345136	3.874e-07	62.72	8.55838e-05	64.99	4.99365e-05	60.36	0.000145247	3	3	3	0.712316	0.656623	0.913814	0.760917	1.09214	1.29004	0.777583	1.05325	1.24008	0.633161	0.590833	0.821359	0.886283	0.858571	0.858754	0.867869	0.876765	0.245535	1.21361	0.282708	0.946409	0.835507
VLSHSNESSNGASPEISPR	K3ZPW7	2192.01	141.814	0.977647	S(13): 97.8	0	-0.239124	0.0007836	23.15	1.01991	27.44	0.36475			3	3		0.939621	0.449472		0.694546	1.15587	1.21197	1.48887	1.28557	0.73848	0.980687	1.16589	0.961686	0.870291	0.834245		0.852268	0.814939	0.586726	1.50841	0.0476974	1.12838	0.543905
VLSHSNESSNGASPEISPR	K3ZPW7	2351.94	221.948	0.0397899	S(8): 96.0; S(13): 100.0; S(17): 100.0	0	3.5507	0.0004777	40.09	0.0105393	19.9	1.13893	46.32	0.00252247	3	3	3	1.18449	1.04926	0.885321	1.03969	1.42576	1.29774	1.22217	1.31522	0.913678	0.961923	0.950994	0.942198	1.00774	0.988566	1.05853	1.01828	1.02103	0.82166	1.29162	0.00920516	0.925285	0.0404782
EEGEISESEAETK	K3ZPY0	1805.8	137.66	0.999981	S(6): 100.0	0	1.20501	0.002194	22.72	0.708565	34.51	0.043878			3	3		0.956567	1.20967		1.08312	1.02534	0.895748		0.960542	0.898071	0.923608		0.910839	1.04164	1.03162		1.03663	1.04484	0.748787	0.9266	0.362288	0.878653	0.0116805
GRSFGSSSLPR	K3ZPZ9	1454.63	119.405	0.0300036	S(7): 93.9; S(8): 99.7	0	0.0497742	0.0001275	28.6	0.10905	21.5	0.566357	34.89	0.0259472	3	3	3	1.05175	1.38892		1.22034	0.979104	1.20415		1.09163	1.0693	0.782593		0.925948	0.833628	0.790989	0.812006	0.812208	1.50249	0.0484975	1.34402	0.0466584	1.14004	0.369701
SLTSAAASK	K3ZQD9	1203.62	172.704	0.999773	T(3): 100.0	0	-3.13086	1.159e-06	50.75	0.000887672	52.01	0.000649021	49.3	0.00119957	2	2	2	1.06016	1.06782	0.839592	0.989188	1.07478	0.70478	1.11258	0.964047	0.955308	0.996052	0.931617	0.960993	0.901751	0.879729	1.0395	0.940327	1.05196	0.616006	1.02523	0.873112	1.02198	0.718544
FQQSNPDYSSPNR	K3ZQK9	1763.75	184.045	0.97667	S(10): 97.7	0	0.55949	0.002094	33.98	0.0386747	31.16	0.0743012	36.71	0.0205199	3	3	3	1.09094	1.05389	0.649886	0.931571	1.06024	0.97571	1.24095	1.0923	1.05579	1.22588	1.046	1.10923	1.05631	1.04645	1.07032	1.05769	0.88076	0.422889	1.03272	0.682208	1.04873	0.430307
AVVFDDSDED	K3ZRB0	1335.51	210.02	1	S(7): 100.0	0	-0.191323	7.265e-10	60.05	3.45005e-05	59.72	3.73309e-05	59.65	3.7829e-05	2	2	2	0.932699	0.926209	0.889477	0.916128	1.04087	0.982876	0.976708	1.00015	1.06886	1.02143	1.12403	1.07144	0.953683	0.937759	1.05043	0.980625	0.934229	0.162202	1.01991	0.656498	1.09261	0.119738
STRPSPVR	K3ZRW5	1203.54	93.002	0.958841	S(1): 96.1; S(5): 99.8	0.001	0.451565	0.01448	30.06	0.0732313	34.37	0.0265239			3	3		1.07914	1.12543		1.10228	0.750808	1.19864		0.974722	0.870205	1.00746		0.938832	1.04024	1.03032		1.03528	1.06472	0.105427	0.941507	0.812213	0.90684	0.296042
NQPGNPNPDAEVIALSPR	K3ZSG0	2113.02	271.538	1	S(16): 100.0	0	1.22841	3.167e-11	70.65	1.90323e-05	63.45	9.84142e-05	73.95	8.97052e-06	3	3	3	1.02689	0.948817	0.933325	0.969677	0.9318	0.836036	0.976344	0.914727	0.942067	1.15199	1.12421	1.07276	1.05959	1.04937	1.24622	1.11839	0.867026	0.101602	0.817893	0.0556467	0.959192	0.645163
SLSASTK	K3ZSW3	1061.55	115.38	0.999987	S(3): 100.0	0.001	0.19	0.002574			35.55	0.0244204				2			1.00967	0.976246	0.992956	1.08188	0.954978	0.96167	0.999509	0.810383	0.874902	0.99455	0.893278	1.1381	1.13689		1.13749
TVQFVDWCPTGFK	K3ZT92	1952.92	197.608	1	T(10): 100.0	0	1.55187	2.087e-05	57.89	0.000311293	40.15	0.0185627	60.37	0.000173014	3	3	3	0.466978	0.883708	0.928993	0.759893	0.934284	0.993819	0.837704	0.921936	1.0224	1.00457	1.05995	1.02897	1.12646	1.1192	1.70544	1.31704	0.576973	0.0841227	0.700008	0.118702	0.78128	0.213479
AEEPAEESDDDMGFSLFD	K3ZVC4	2243.84	176.687	1	S(8): 100.0	0	0.510498	0.005691	42.62	0.0032356	28.86	0.0805455	33.78	0.0252114	2	2	2	1.15803	2.60603		1.88203		1.01867		1.01867		1.03238		1.03238		1.57671		1.57671
AEEPAEESDDDMGFSLFD	K3ZVC4	2227.84	199.936	1	S(8): 100.0	0	-2.31625	0.000727	27.28	0.11196	33.77	0.0252905	49.36	0.000692369	2	2	2						4.17777	4.16885	4.17331
NEAGGIIGTRFESSDVK	K3ZVS1	2148.06	252.889	0.999993	T(9): 100.0	0	-0.372142	2.236e-08	33.8	0.0983395	23.26	1.12351	29.42	0.269148	3	4	3	0.893833	0.848437	0.95864	0.900303	1.96069	1.81182	1.9075	1.89334	0.812909	0.775152	0.739753	0.775938	0.433766	0.420697	0.439871	0.431445	2.08672	0.00013376	4.38837	4.85965e-06	1.79846	9.48278e-05
VAASGSPWYGPDR	K3ZW63	1586.71	163.129	0.982291	S(6): 98.2	0	-1.96213	0.0007497	41.92	0.00652328	45.53	0.00282277	31.11	0.0778721	2	2	2	1.01592	1.08355	0.723147	0.940873	1.05164	0.853397	1.00058	0.968538	1.07912	1.02343	0.998836	1.0338	1.06029	1.04976	0.857909	0.989317	0.951033	0.725685	0.978997	0.826181	1.04496	0.559299
VGSFGEGR	K3ZW63	1032.47	171.383	1	S(3): 100.0	0.004	0.18	0.03979			33.3	0.0235271				2			1.17138	0.975048	1.07322	0.965542	1.14262	1.19299	1.10038	0.849789	0.836542	0.86629	0.850874	1.08377	1.07624		1.08001
ATSGGEGATEEVPEIVK	K3ZXT5	2041.99	364.162	0.999793	T(2): 100.0	0	0.116142	1.902e-12	39.89	0.0216105	33.16	0.102264	52.75	0.00112176	2	3	2	1.21757	1.21721	0.538152	0.990977	1.19282	1.01162	1.0603	1.08825	1.06863	1.13044	1.25792	1.15233	0.903416	0.881301	1.04581	0.943508	1.05031	0.848002	1.1534	0.124932	1.22133	0.0513307
KVPIEIGSK	K4A0B4	1482.87	167.287	1	S(8): 100.0	0	0.593446	0.0006064	27.27	0.165843					3
LGGSFANK	K4A1K9	1161.59	174.302	1	S(4): 100.0	0	0.602589	0.001784	36.51	0.0194991	34.76	0.0278886	35.84	0.0215399	2	2	2	1.03523	1.15018	0.888827	1.02474	0.717048	1.18273	0.652425	0.850736	0.966228	0.848864	1.1745	0.996532	1.10241	1.09878	1.04841	1.0832	0.946035	0.493231	0.785392	0.238538	0.91999	0.421219
WLPNVQDCEENSTHSAK	K4A5T9	2463.03	94.2824	0.499515	S(15): 99.9	0.001	1.14626	0.01225	23.69	0.648399					3
KPSVSSVPDSVTR	K4A5X4	1806.87	149.591	0.499977	S(3): 100.0	0.002	1.60018	0.0205	16.72	3.88705	15.48	5.03421	17.45	3.31352	3	3	3	1.20573	0.98551	1.01051	1.06725	1.69945	0.623374		1.16141	0.884977	2.05849	1.42336	1.45561	1.23387	1.21157	0.923306	1.12291	0.950429	0.67152	1.03428	0.932955	1.29628	0.400022
RKPSVSSVPDSVTR	K4A5X4	1962.97	118.345	0.489032	S(4): 97.8	0.003	-0.32271	0.05434	18.92	2.74547			24.23	0.822919	3		3	1.15037		1.57023	1.3603		1.11154	0.99603	1.05378		0.857859		0.857859
RGSPSLSR	K4A606	1083.54	99.7587	0.999999	S(3): 100.0	0.004	0.26	0.0414			23.94	0.437753				3			1.48053	0.792981	1.13676	1.52629	1.56361	1.54163	1.54385	0.977336	1.06965	0.859515	0.968834	0.666608	0.586381		0.626495
EGDEYASDHGGDDIEDNLQSPLISR	K4A6A7	3036.23	251.072	0.968743	S(7): 96.9; S(20): 100.0	0	-0.256968	0.0003199	34.13	0.062688	51.73	0.00101554	51.78	0.00103312	3	4	3					0.398514	2.11571		1.25711	1.2921	1.82718		1.55964
EGDEYASDHGGDDIEDNLQSPLISR	K4A6A7	2956.26	362.808	0.999464	S(7): 99.9	0	-1.50835	8.387e-11	81.54	1.5411e-06	70.84	1.75171e-05	46.78	0.0044613	3	3	4
EGDEYASDHGGDDIEDNLQSPLISR	K4A6A7	3116.19	201.933	0.952473	S(7): 95.2; S(20): 100.0; S(24): 100.0	0	0.662403	0.003219	26.88	0.214141			50.96	0.000802079	3		3
ADWDAESQREGDEYASDHGGDDIEDNLQSPLISR	K4A6A7	4174.63	108.393	0.497012	S(7): 99.4; S(29): 100.0	0	1.87743	0.0007836			18.97	1.85394	21.23	1.14774		4	4
ADWDAESQREGDEYASDHGGDDIEDNLQSPLISR	K4A6A7	4094.67	43.0071	0.471882	S(7): 95.0	0.001	0.23	0.004342	19.49	2.4775	13.3	9.923	15.18	6.22858	4	4	4
KSPVAAEER	K4A6B1	1354.7	199.364	1	S(2): 100.0	0	-1.39127	2.377e-05	38.76	0.0192716					3
ALSFDEAGTPSSPEK	K4A7X9	1983.86	148.021	0.99846	S(3): 100.0; S(12): 99.8	0	0.290897	0.001413	27.23	0.246099	28.96	0.16797			3	3		0.976062	1.04113	1.0282	1.01513	1.00007	1.03744	1.01531	1.01761	0.847059	0.857962	0.733051	0.812691	1.14295	1.14031		1.14163	0.889194	0.0160573	0.891363	0.00305725	0.711868	0.00780404
DVEAVSQASSGSGATLGESLR	K7TFK8	2325.01	205.681	0.944425	S(9): 97.2; S(10): 97.2	0	-1.19108	4.019e-16	70.93	1.40943e-05	15.27	5.2227	76.49	3.93128e-06	3	3	3	1.05575		1.04121	1.04848	1.03846	1.15982	1.02196	1.07341	0.988779	0.845247	0.874304	0.902777	0.899707	0.87568	0.902922	0.89277	1.17441	0.00107591	1.20234	0.0151356	1.01121	0.833638
DVSNASELATEMQYER	K7TFK8	2162.85	192.095	1	S(3): 100.0; S(6): 100.0	0	-1.0087	0.004106	22.45	0.412134	25.63	0.202683	32.91	0.0383761	3	3	3	1.24581	1.15216	1.06521	1.15439	1.07637	0.863641	0.447206	0.795738	1.07297	1.11727	0.944066	1.04477	0.924323	0.903258	1.05668	0.961422	1.20071	0.0528652	0.827667	0.434426	1.08669	0.304035
DVSNASELATEMQYER	K7TFK8	2146.85	312.842	1	S(3): 100.0; S(6): 100.0	0	-0.117602	0.0002814	45.1	0.00263602	46.1	0.00208405	39.5	0.0095596	3	3	3	0.811413	0.464745	0.799343	0.691834	1.03921	0.969596	0.939634	0.982814	1.29125	1.49797	1.26048	1.3499	0.939609	0.920571	0.752707	0.870962	0.794333	0.234808	1.12842	0.16689	1.54989	0.00736261
QQQEAEEGSGADEQEQQK	K7TGX4	2387.03	158.599	1	S(9): 100.0	0	-0.117602	2.503e-05	43.66	0.00690995	49.76	0.00172948	59.22	0.000195847	3	3	3	0.893803	0.518137	1.27485	0.895596	0.675533	1.15969	0.407386	0.747537	0.962239	0.888046	0.911973	0.920753	1.37299	1.30013	1.37663	1.34992	0.663445	0.107669	0.553765	0.0530395	0.68208	0.000205293
EGSDVVEISDDESPDK	K7TI82	2088.91	158.126	0.999978	S(9): 100.0	0	-1.88609	5.627e-09	34.48	0.0522557	48.01	0.00230467	39.13	0.0178322	3	3	3	0.872316	0.815947	0.826015	0.838093	1.13393	1.34347	1.17852	1.21864	0.93855	1.5774	1.06467	1.19354	0.892646	0.869901	0.981001	0.914516	0.916433	0.115147	1.33255	0.0135475	1.3051	0.232092
EGSDVVEISDDESPDK	K7TI82	2168.87	234.716	0.986449	S(3): 100.0; S(9): 98.6	0	0.302272	2.662e-08	36.32	0.0213745	40.8	0.0078269	33.78	0.0410836	3	3	3	1.28618	1.12044	0.671621	1.02608	1.06683	1.00693	0.429318	0.834359	1.18923	0.933574	1.48083	1.20121	0.714946	0.638478	0.849608	0.734344	1.39728	0.206445	1.1362	0.662287	1.63576	0.0513247
SQYQIIHQEDFGSPGQK	K7TI82	2330.11	209.187	1	S(13): 100.0	0	1.80212	2.803e-08	48.26	0.0036051	35.37	0.0698563	20.72	2.05453	3	3	3	0.856662	1.00243		0.929546	0.828441	0.986261		0.907351	0.892478	0.884786		0.888632	1.1484	1.1454	0.952653	1.08215	0.858979	0.223351	0.838469	0.185773	0.821171	0.103698
FISSTGYTEDSDSEQDNVK	K7TJY0	2490.08	259.743	0.975629	S(11): 97.6	0	-0.374936	4.112e-16	69.8	1.78797e-05	75.72	4.58942e-06	67.41	3.09001e-05	3	3	3	1.04223	0.990474	0.862673	0.965127	1.08868	1.07995	1.11289	1.09384	1.00797	1.22751	0.856731	1.03074	1.11745	1.11047	1.0561	1.09467	0.881657	0.0846227	0.999237	0.97121	0.941592	0.590204
TRSLSPIPK	K7TKI1	1446.74	168.47	0.5	S(5): 100.0	0.004	0.639288	0.03947	19.87	1.53888	20.33	1.38978	20.06	1.48484	3	3	3	0.89221	0.818988	1.42203	1.04441	0.971432		0.65833	0.814881	1.16425		0.902042	1.03315	1.11042	1.10581	0.972019	1.06275	0.982742	0.929707	0.766767	0.153882	0.972145	0.811818
LQSPNISPR	K7TKI1	1315.59	163.423	1	S(3): 100.0; S(7): 100.0	0.003	0.28	0.01952			26.5	0.171822				2			0.962184	1.42925	1.19571	1.17682		0.546018	0.861421	0.897584		0.916229	0.906907	0.889286	0.863151		0.876219
DAALSPAAQIGTLTSALANANPEQQR	K7TLV1	2832.4	395.629	1	S(5): 100.0	0	0.100623	4.112e-16	94.75	9.86641e-08	94.47	1.05395e-07	87.55	5.17357e-07	3	3	3
LDSAPLLGGASGGGSR	K7TMT6	1638.79	138.647	0.999965	S(15): 100.0	0.005	-1.52402	0.05454	26.43	0.385288					3
DGSSSPNNNVLAANACQFK	K7TN29	2362.07	296.646	0.976065	S(5): 97.6	0	-0.339166	7.385e-11	55.98	0.000522991	55.65	0.000549577	61.13	0.000159693	3	3	3	1.07738	0.961228	0.994023	1.01088	0.893099	0.952443	0.973688	0.939743	1.15566	0.955876	0.956272	1.0226	0.982829	0.965848	1.19321	1.0473	0.965224	0.675833	0.897304	0.234972	0.976423	0.815067
FLSGPTSPAK	K7TNL4	1452.68	158.885	0.5	S(3): 100.0	0.003	0.56	0.02186			31.38	0.0892258	27.27	0.229031		2	2		1.06421	0.703574	0.883891	1.02465	0.881587	1.00858	0.971606	1.06174	1.13711	1.03792	1.07892	0.945142	0.927577	0.981712	0.951477	0.928967	0.653281	1.02116	0.696351	1.13395	0.0197491
LTPGSTTMISSSSGSPR	K7TNL4	1889.88	160.021	0.0305118	S(13): 93.8	0	1.05387	2.465e-05	41.29	0.0129397					3
NPPTESLESEDEDGFPVSFSESK	K7TPK2	2895.27	357.167	0.999999	S(9): 100.0	0	-0.627117	4.019e-16	79.64	2.65251e-06	62.39	0.000140587	68.67	3.31089e-05	3	3	3	0.920396	0.94508	0.674469	0.846648	1.15047	0.603642	1.28187	1.01199	1.17059	1.14688	0.896031	1.07117	1.1011	1.09401	1.1841	1.1264	0.751639	0.0372578	0.898428	0.614302	0.950962	0.582466
KLEENEGESSEEK	K7TQL1	2019.95	194.029	0.987221	S(9): 98.7	0	0.104582	7.693e-07	39.97	0.0205364					3
SASFIASPR	K7TSC5	1159.56	268.751	1	S(3): 100.0	0	1.44666	0.0007836	46.47	0.00205925	45.33	0.00284004	43.15	0.00467711	2	2	2	1.13902	1.24117	1.17144	1.18388	1.3001	0.963576	1.0222	1.09529	0.399177	1.65375	0.814608	0.955846	0.932758	0.910864	0.936944	0.926855	1.27731	0.00118426	1.18173	0.180992	1.03128	0.941164
SASFIASPR	K7TSC5	1239.53	168.031	0.999999	S(3): 100.0; S(7): 100.0	0	0.0549997	0.002509	35.78	0.0146125	35.89	0.0142857	35.84	0.0144511	2	2	2	0.884341	0.955559	1.08385	0.974584	0.899873	1.10001	1.1482	1.04936	1.02052	0.876854	0.917595	0.938322	0.859162	0.823842	0.793961	0.825655	1.18038	0.0721433	1.27094	0.0461143	1.13646	0.0734163
FEELSTNSTVSR	K7TT82	1593.73	169.607	0.984484	S(5): 98.4	0	0.833439	0.003862	43.25	0.00592622	34.45	0.0451344	45.31	0.00368789	3	3	3	1.10626	1.1615	0.698004	0.988589	0.822707	1.25205	0.787608	0.954122	1.0422	1.066	1.18882	1.09901	1.17171	1.16906	1.11603	1.15227	0.85795	0.328728	0.828037	0.258091	0.953777	0.33743
SLASPGSDSVGR	K7TT82	1356.63	232.758	0.986927	S(9): 98.7	0	1.70067	0.001515	48.89	0.00124603	45.06	0.0030799	38.44	0.0140498	2	2	2	0.961803	0.919007	0.811556	0.897455	1.03352	1.31826	0.924728	1.09217	1.10872	1.02935	1.17458	1.10421	0.929401	0.907987	0.992835	0.943407	0.951291	0.422193	1.15769	0.28306	1.17045	0.0306603
ILVCAGSSSDPSAGSDADAADHPDENK	K7TT82	3054.32	139.939	0.997309	S(15): 99.7	0	0.32	0.001923					25.11	0.757385			4			0.986928	0.986928		0.93068	1.20545	1.06806		0.89971	0.78382	0.841765
DTEKDDENAGSEDEEDDLR	K7TTT8	2550.03	292.156	1	S(11): 100.0	0	0.550068	2.421e-08	41.8	0.00783252	29.09	0.141499	30.49	0.107152	3	3	3	1.28243	1.46498	1.15712	1.30151	1.03122	1.12658	0.765423	0.974408	1.05647	0.919642	1.05165	1.00925	1.00924	0.990243	0.986974	0.995487	1.30741	0.0269439	0.978825	0.855139	1.01383	0.776662
GPAGFPGAGGGDSGSDDDEPQEYYTGGEK	K7TTX0	3265.28	128.634	0.99985	S(13): 100.0; S(15): 100.0	0	-2.22261	1.586e-09	44.17	0.00449819	41.12	0.0100835	45.03	0.00378588	3	3	3	0.708374	0.580997	0.780796	0.690056	0.717497	0.834259	0.815786	0.789181	0.939396	0.872198	1.00026	0.937283	1.28526	1.26317	2.46002	1.66948	0.413335	0.0703735	0.47271	0.0908641	0.561422	0.138935
RGSESEEEGPVR	K7TUI9	1635.65	283.515	1	S(3): 100.0; S(5): 100.0	0	-0.174839	0.0007836	34.05	0.0264072	40.04	0.00653454	40.36	0.00610258	3	3	3	1.07833	1.27732	0.802771	1.05281	1.09429	1.57146	1.17296	1.27957	0.974538	0.6752	1.0339	0.894544	0.937971	0.918936	1.05193	0.969612	1.0858	0.593687	1.31968	0.113466	0.922579	0.560878
SLQSTAENNGIDLVK	K7TUQ9	1956.98	101.552	0.999342	S(1): 99.9	0.001	-2.16476	0.01327	25.95	0.506035	27.57	0.346557			3	3		1.14402	0.755585	1.43782	1.11247	1.32973	1.12757	1.10851	1.1886	0.346519	0.358176	0.376239	0.360311	1.40528	1.31119		1.35824	0.819057	0.41023	0.875107	0.18148	0.265279	0.000110054
NGTSRSPPPK	K7TVS4	1488.68	106.469	0.94721	S(4): 94.7; S(6): 100.0	0.001	-0.99441	0.01136	24.61	0.390739			25.5	0.312418	3		3	1.09835
GVGGGYDSGDVK	K7TW55	1478.68	293.71	0.999997	S(8): 100.0	0	0.230782	8.377e-12	52.59	0.000565955	48.65	0.00143622	53.15	0.000490951	2	2	2	0.954872	1.01863		0.98675	0.925955	1.43538		1.18067	0.755847	1.28622		1.02103	1.09807	1.09099	1.07794	1.089	0.906109	0.0262823	1.08418	0.662492	0.937588	0.753814
ELTEGSSSGNVSR	K7TW55	1626.65	126.425	0.997619	S(8): 99.8; S(12): 100.0	0	-0.52347	4.958e-08	45.21	0.00158484	46.2	0.00127258	28.45	0.0755885	3	3	3	1.05648	1.01987		1.03818	0.876346	1.0169		0.946621	0.654656	0.622109		0.638383	1.13096	1.12439	1.19003	1.14846	0.903975	0.0354612	0.824256	0.0416454	0.555862	0.000423629
AATGGSSDGNVTVASQDGSR	K7TW55	2060.9	164.771	0.981939	S(6): 98.2	0	-0.514431	3.98e-07	45.8	0.00365213	28.61	0.191157			3	3		1.14646	0.976045	1.14197	1.08816	1.08155	0.948194	0.957633	0.995794	0.814213	0.871465	0.831221	0.838966	1.04158	1.03111		1.03635	1.04999	0.526382	0.960869	0.518612	0.809542	0.00302398
ELTEGSSSGNVSR	K7TW55	1546.69	188.773	0.978331	S(8): 97.8	0	-0.0932728	9.391e-06	49.95	0.00102271	48.46	0.00145626	46.03	0.00255571	3	3	3	0.951983	0.921074	1.27825	1.05044	0.969778	0.9602	1.01098	0.980319	1.01622	1.07073	0.767382	0.951444	0.994208	0.977956	0.942976	0.971713	1.08101	0.532086	1.00886	0.712008	0.979141	0.840794
SGDGGELSNEK	K7TW55	1460.65	124.016	1	S(1): 100.0	0.002	2.12715	0.01924	23.17	0.429175					3
KADDGEESLDEDDLT	K7TWD8	2019.85	327.411	1	S(8): 100.0	0	0.578956	6.301e-10	47.22	0.0020181	53.55	0.000463649	53.89	0.00042894	3	3	3	0.8114	0.961898	0.739329	0.837542	1.27093	1.24086	1.07508	1.19562	0.811882	0.858052	1.03062	0.900186	0.994382	0.978001	1.02122	0.997869	0.839331	0.0742487	1.19818	0.0335318	0.902108	0.222797
ADDGEESLDEDDLT	K7TWD8	1747.66	121.369	1	S(7): 100.0	0.003	2.35976	0.02992	39.91	0.00459933					2
DIDLALSSEEEDKK	K7TWZ6	2184.01	336.111	1	S(7): 100.0; S(8): 100.0	0	0.63	1.054e-11	59.43	0.000260205	61.07	0.000177664	51.47	0.00161497	3	3	3	1.21869	1.0667	1.02989	1.10509	0.563286	0.769452	0.579928	0.637555	1.04201	1.0125	1.18263	1.07905	1.33528	1.28013	1.28684	1.30075	0.84958	0.0315945	0.490144	0.000632156	0.829557	0.0159976
TGHSFQR	K7TWZ6	1056.47	166.84	1	S(4): 100.0	0.001	0.04	0.006044	18.75	0.796779			16.29	1.40391	3		3	1.06795
QCDVLSPEEYSDEGWQAASMR	K7TWZ6	2762.08	133.717	0.499987	S(6): 100.0	0	0.63	0.01462					46.04	0.00233953			3
VGSAGNTAGSTRPR	K7TXA3	1634.72	195.831	0.998122	S(3): 100.0; S(10): 99.8	0	-0.4	0.0007836	39.09	0.0128736	28.1	0.161929	37.97	0.016669	3	3	3	0.975956	1.00051	1.1529	1.04312	1.17627		0.670081	0.923175	0.763616		1.0963	0.92996	0.923346	0.902205	0.888426	0.904659	1.15305	0.0696378	1.02047	0.928172	1.02797	0.852168
GASFLAGNLSFSR	K7TXA3	1630.71	141.145	0.5	S(3): 100.0	0	-0.4	1.652e-05			54.85	0.000304591				3							1.83217		1.83217		2.07841		2.07841
SVIAEAEAGGSPALIAR	K7TXK2	1835.94	318.316	1	S(11): 100.0	0	0.34	4.019e-16	75.54	5.34633e-06	70.22	1.83894e-05	79.71	2.07397e-06	3	3	3	0.984734	0.89595	1.12896	1.00321	0.919824	0.823391	0.905779	0.882998	0.952267	1.05307	1.07155	1.02563	1.13868	1.13735	1.10482	1.12695	0.890202	0.146458	0.783529	0.00159915	0.910095	0.0588616
GVSPQPGGGAAAYGAGGQWTA	K7TXK2	2083.93	256.108	1	S(3): 100.0	0	0.52	0.0002312	28.95	0.220571			37.94	0.0274225	3		3	1.19181		1.69849	1.44515		0.695028	1.42178	1.0584		0.947769	1.13951	1.04364
LLAEAGGQQGAAAYSPTR	K7TZ83	1984.96	151.016	0.945176	S(15): 94.5	0	1.55	0.008229	35.3	0.0595111	27.71	0.341409	25.54	0.566049	3	3	3	1.10581	1.16	1.00902	1.09161	0.909453	1.03366	0.918839	0.953984	1.13676	1.27259	1.23722	1.21552	0.896642	0.872254	0.932512	0.900469	1.21227	0.0158107	1.05943	0.286934	1.34988	0.00206378
IVSDDEGGDGGKDDR	K7TZ83	1902.83	321.687	1	S(3): 100.0	0	-0.07	5.044e-08	37.44	0.023881	44.47	0.00474994	34.39	0.0483825	3	3	3	1.11813	1.11911	0.780114	1.00578	1.27217	1.31916	1.0295	1.20694	1.05794	1.02163	1.15951	1.07969	0.824368	0.788051	0.777748	0.796722	1.2624	0.139853	1.51489	0.0106992	1.35517	0.00291059
EAAEELSDGEK	K7TZ83	1545.7	71.587	1	S(7): 100.0	0.005	0.8	0.04483			16.33	2.56905	25.63	0.28693		3	3		1.14532	0.85476	1.00004	1.13168	1.15059	1.13794	1.14007	1.34575	1.28178	1.23211	1.28655	0.805111	0.767009	0.825615	0.799245	1.25123	0.16688	1.42643	4.63199e-05	1.6097	0.000194092
EAAEELSDGEKDGAPDAAQQPVSVAAPDGR	K7TZ83	3348.55	288.266	1	S(7): 100.0	0	0.8	3.689e-06	48.92	0.00425349	47.83	0.00559221	46.02	0.0082924	4	4	4	1.01087	0.735597	1.21546	0.98731	1.12764	1.22738	0.857184	1.07073	0.821724	0.534071	0.968835	0.774877	0.999323	0.980785	0.693548	0.891219	1.10782	0.60346	1.20143	0.293048	0.869457	0.511254
QEDESDEEDNR	K7TZN7	1589.57	232.809	1	S(5): 100.0	0	-0.12	4.595e-11	55.2	6.87039e-05	39.12	0.00281049	25.47	0.0651302	2	2	2	1.22558	1.30335	1.00232	1.17708	1.07179	1.10691	0.743678	0.974126	0.913024	1.0823	1.18002	1.05845	0.957084	0.939101	1.04373	0.979971	1.20114	0.108831	0.994036	0.963516	1.08008	0.40518
EILKQEDESDEEDNR	K7TZN7	2216.98	472.933	1	S(9): 100.0	0	-0.37	9.733e-13	40.81	0.0144436	48.17	0.002677	41.36	0.0127364	3	3	3	0.925739	0.934705	0.991385	0.95061	1.04161	1.13264	0.980504	1.05158	1.12734	0.954225	1.03371	1.03842	0.936551	0.916457	0.9623	0.938436	1.01297	0.644844	1.12057	0.070301	1.10655	0.125547
SVYPSDDLPSPTPSGDEGKPADK	K7U062	2951.33	236.276	0.99822	S(10): 99.8; S(14): 100.0	0	-1.7	0.0001529	38.64	0.0391581	38.51	0.0393473	34.97	0.0906063	3	4	4	1.09106	0.899945	1.13454	1.04185	1.23363	1.09652	0.978294	1.10281	0.756423	0.78624	0.746493	0.763052	1.02137	1.00742	0.656226	0.895004	1.16407	0.351902	1.23219	0.212948	0.852568	0.333424
SGSTSPSLVR	K7U0Z2	1294.56	154.864	0.333212	S(1): 100.0	0.004	0.81	0.04227	30.52	0.0499469	31.19	0.0428064			2	2		1.23665	1.33523	1.27477	1.28222	0.943454	1.3073	0.74315	0.997969	0.942845	0.889417	1.31398	1.04875	1.1402	1.1383		1.13925	1.12549	0.0307748	0.875988	0.554862	0.92056	0.63587
GSDGLIGLSDASALGSPR	K7U0Z2	1896.92	344.131	1	S(16): 100.0	0	0.46	4.02e-16	80.34	2.13328e-06	72.9	1.17112e-05	78.95	2.89531e-06	3	3	3	1.00878	1.05086	1.08203	1.04722	0.913265	0.798323	0.856469	0.856019	0.671187	0.585239	0.685255	0.647227	1.29605	1.27614	1.02003	1.19741	0.874577	0.175598	0.714894	0.0227859	0.540524	0.0042862
RTPSPCLPPVGVR	K7U0Z2	1739.82	260.771	1	T(2): 100.0; S(4): 100.0	0	1.21	9.679e-06	45.51	0.0045609	45.52	0.00453218	45.62	0.00444957	3	3	3	0.91976	1.1547	0.995619	1.02336	1.00773	0.963711	0.92694	0.966126	0.975854	0.946717	1.04478	0.989115	1.04799	1.03861	1.14548	1.07736	0.949878	0.522788	0.896753	0.0547826	0.918092	0.120578
STTPDPQLIR	K7U0Z2	1431.64	139.942	0.999984	T(2): 100.0; T(3): 100.0	0.009	0.81	0.1195					23.74	0.368778			2			1.11466	1.11466		0.687289	0.809501	0.748395		1.01831	0.988178	1.00324
QQSSEWLGR	K7U0Z2	1314.6	253.081	0.999807	S(3): 100.0	0.001	1.55	0.01644	30.95	0.0700273					2
TPSPCLPPVGVR	K7U0Z2	1583.72	67.176	1	T(1): 100.0; S(3): 100.0	0.002	0.46	0.01873			13.83	4.5126				3			2.00108		2.00108		0.872746		0.872746
GEPNISYICSR	K7U143	1519.67	247.724	0.985131	Y(7): 98.5	0	-0.42	0.0001175	38.73	0.0123719	42.74	0.00490072	38.61	0.0125395	3	3	2	1.39827	1.36736	1.24509	1.33691	0.605262	0.526399	0.552579	0.561413	0.885551	0.853641	0.854557	0.864583	1.26457	1.23795	1.01305	1.17185	1.14085	0.148839	0.479081	0.00182681	0.737791	0.0187965
VEDIDQYSEEYSE	K7U162	1829.71	70.1715	0.965123	S(12): 96.5	0.003	1.09	0.04525	31.55	0.044475	39.11	0.00877619	30.11	0.0604006	2	2	2	0.927731	0.978082	0.925172	0.943662	1.04125	0.969699	0.986406	0.999119	0.960076	1.0689	1.04061	1.0232	1.02939	1.01581	1.20989	1.08503	0.869712	0.0948707	0.920823	0.264048	0.943015	0.430224
VEDIDQYSEEYSE	K7U162	1909.68	83.8859	0.478229	S(12): 97.1	0	-1.12	0.01423	30.47	0.030378			38.37	0.00499222	2		2	0.841525
LEDLGGESSEDEADEVDK	K7U1B9	2384.95	316.283	1	S(8): 100.0; S(9): 100.0	0	-0.07	1.177e-06	61.07	7.93743e-05	73.15	4.95793e-06	72.25	6.0281e-06	3	3	3	1.00009	0.902206	0.951879	0.951393	0.922005	1.1181	1.02335	1.02115	0.848432	0.925463	1.0106	0.928165	1.0053	0.985809	1.30335	1.09816	0.866356	0.240503	0.929877	0.547421	0.845204	0.206686
SGESDDEDALK	K7U2D9	1533.66	264.21	0.999839	S(4): 100.0	0	-1.18	0.0007836	37.74	0.0123088	51.43	0.000534191	49.76	0.000764607	2	2	2	0.918255	0.872462	1.20499	0.998569	0.965445	0.928093	0.995257	0.962932	0.774055	0.83069	0.875891	0.826879	1.26114	1.23621	1.35781	1.28505	0.777064	0.060464	0.749332	0.00153503	0.643458	0.000638852
VSPPSPDRSSPSAVAAPAPVPVAR	K7U2G2	2616.27	421.397	0.499765	S(5): 100.0	0	0.08	4.068e-12	51.72	0.00193245	68.89	3.67997e-05	55.83	0.000750082	3	3	3	1.0471	1.07214	0.990861	1.0367	1.11757	0.992809	0.980131	1.03017	1.07839	1.08003	0.874806	1.01107	0.988026	0.972576	0.975948	0.97885	1.0591	0.0774466	1.05243	0.309251	1.03292	0.661635
LASFNK	K7U2T6	1047.55	107.059	1	S(3): 100.0	0.004	-0.41	0.04483	30.07	0.088561					2
TAFSDSDSEDLDLSK	K7U372	2077.85	392.987	0.99963	S(4): 100.0; S(6): 100.0	0	-1.65	5.98e-09	50.67	0.000779904	52.27	0.00056743	45.31	0.00280603	3	3	3	0.957851	1.07192	0.968335	0.999367	1.06535	0.819054	0.834452	0.906285	1.0333	1.27975	1.07482	1.12929	0.947551	0.932189	1.02221	0.967319	1.03313	0.522678	0.936904	0.509469	1.16744	0.116472
NRSDGSDFEDSLVSK	K7U3D4	2103.89	118.183	1	S(3): 100.0; S(6): 100.0	0	1.16	0.002442	35.77	0.0330798					3
LITDASVSSPISR	K7U3F5	1569.8	324.027	0.961283	S(9): 96.1	0	-0.03	6.076e-12	58.37	0.000235202	64.14	6.23126e-05	58.92	0.000211585	2	2	2	0.95312	0.928477	0.651709	0.844435	0.905637	0.940501	0.95791	0.934683	1.06979	1.08376	1.18532	1.11296	1.07381	1.06458	1.09844	1.07894	0.782652	0.0732532	0.866297	0.00142723	1.03153	0.41882
AASRDDGDFDDEEPR	K7U3F5	1918.76	282.124	1	S(3): 100.0	0	-0.25	3.956e-07	45.75	0.0015991	36.16	0.0142599	35.46	0.017209	3	3	3	0.832735	1.01909	1.51653	1.12278	0.878496	0.831654	0.863536	0.857896	0.736837	0.665142	0.674702	0.692227	0.976935	0.958983	1.04961	0.995175	1.12823	0.569083	0.862055	0.0113832	0.695583	0.00105445
SLEVDSTIGDSPR	K7U3F5	1679.7	202.515	0.499826	S(6): 100.0	0	-1.23	4.819e-08	46.58	0.00170774	36.84	0.0154019	25.28	0.232146	2	2	2	1.06049	1.06543	0.936055	1.02066	1.13641	0.977553	0.787447	0.967136	0.837207	0.948135	1.03835	0.94123	1.0298	1.01719	0.958198	1.00173	1.0189	0.711926	0.965466	0.754436	0.939605	0.385886
RLSPSPPPTR	K7U3L1	1411.66	274.882	1	S(3): 100.0; S(5): 100.0	0	0.23	0.005938	52.2	0.000653175	50.17	0.00107749	41.12	0.0083604	3	3	3	1.00231	1.16288	0.970448	1.04521	1.04438	0.931606	1.00086	0.992282	0.943839	0.928319	0.920203	0.930787	0.966231	0.947277	0.94296	0.952156	1.09773	0.195714	1.04214	0.298424	0.977557	0.0984309
MLSSTSSK	K7U3V0	1208.58	129.839	0.999729	S(3): 100.0	0.001	0.25	0.02028			41.57	0.00753053	40.48	0.00910586		2	2		0.819909	1.02741	0.923658	0.871134	0.848775	0.935457	0.885122	1.11573	1.09364	1.01613	1.07517	0.904129	0.881721	0.993823	0.926557	0.996871	0.976081	0.955281	0.389703	1.16039	0.0312376
LEYEEGELSEQGEASPPK	K7U573	2360.07	143.237	0.999972	S(15): 100.0	0	0.24	0.002678	22.92	1.11877	41.88	0.0142083	37.47	0.0384712	3	3	3	0.447584	0.709556		0.57857	1.96472	0.858754	4.16885	2.33077		2.25473		2.25473	1.84561	1.38105	1.08656	1.43774	0.402416	0.065119	1.62114	0.421325
VYLHQEGVPGSR	K7U6B9	1565.76	211.197	1	S(11): 100.0	0	1.61	1.96e-07	37.63	0.0283555	30.97	0.129773	38.04	0.0258874	3	3	3	1.14231	1.1847	1.02559	1.11753	0.895038	0.922054	0.922681	0.913258	1.05462	1.079	1.00419	1.04594	0.96265	0.944492	0.750159	0.885767	1.26166	0.0491836	1.03104	0.709147	1.18083	0.0885604
GPSMLGSVLSLASR	K7U6B9	1598.81	144.464	0.999987	S(13): 100.0	0	0.18	0.001768	15.16	4.99702	32.33	0.0958763	50.72	0.00143181	3	3	3		0.584065	0.975438	0.779751	1.00538	0.97758	1.00771	0.996891	0.862537	0.954894	0.98864	0.935357	1.11963	1.11276		1.11619
QATGAEGK	K7U6B9	1129.55	168.848	1	T(3): 100.0	0	0.27	0.0002417	34.6	0.0341536					2
GPSMLGSVLSLASR	K7U6B9	1678.77	63.6026	0.0358479	S(10): 96.4; S(13): 99.8	0.003	0.18	0.01951			27.93	0.21188	32.2	0.0819481		3	3
LSSDVGQLNVNK	K7U6F2	1641.85	200.499	0.0160912	S(3): 98.4	0	-0.8	0.008417	40.69	0.0141657	33.82	0.0677827	35.96	0.0408789	3	3	3	0.397953	0.949702	1.16833	0.838661	1.22066	1.29342	1.13914	1.21774	1.06114	1.04049	0.789316	0.963649	0.732247	0.663254	0.669811	0.688438	1.21821	0.549741	1.76885	0.000439871	1.39976	0.0378535
DLSSSSDLQNDGK	K7U6W8	1813.75	108.357	0.473539	S(3): 96.4	0.005	0.56	0.07231			19.8	0.983777	24.7	0.318852		3	3		1.17191	0.775159	0.973534	0.960142	1.25457	1.30087	1.17186	1.0969	0.989839	1.09167	1.05947	1.021	1.00692	1.03435	1.02076	0.953736	0.770907	1.14803	0.230728	1.03792	0.339626
GLVSYGDGTPDSAGK	K7U6X8	1871.8	193.006	0.499992	S(12): 100.0	0	-2.03	2.078e-05	37.88	0.0180526	43.43	0.0054246	59.68	0.000120618	3	3	3	0.953207	1.15746	1.00216	1.03761	0.99597	0.961914	0.989065	0.982316	1.18831	1.0248	1.04014	1.08442	1.04613	1.03506	1.30444	1.12854	0.919423	0.444869	0.870428	0.174273	0.9609	0.688423
GISSDEESNEGQHK	K7U6X8	2044.75	138.81	1	S(3): 100.0; S(4): 100.0; S(8): 100.0	0	0.05	0.0009946	23.74	0.173083	14.88	1.34911			3	3		1.02879	1.07312	1.36691	1.15627	0.761999		0.876561	0.81928	0.851409		0.872138	0.861774	1.09122	1.08494		1.08808	1.06267	0.652826	0.75296	0.0426545	0.792014	0.00228208
SGSPVGAPQK	K7U6X8	1375.63	147.542	1	S(1): 100.0; S(3): 100.0	0.003	-0.88	0.02602	33.6	0.0395483					2
AKTDDDDGSKSEVDDEDGGSDEDNDDDE	K7U777	3581.3	186.592	0.972076	S(9): 97.2; S(20): 100.0	0	-2.44	0.002452			22.32	0.410297	27.93	0.117658		4	4				#DIV/0!	0.967897	0.980457		0.974177	1.58956	1.34972		1.46964	0.61786	0.521927	1.00752	0.71577			1.36102	0.27051	2.05323	0.0377047
TDDDDGSKSEVDDEDGGSDEDNDDDE	K7U777	3238.06	170.379	0.954626	S(9): 95.5; S(18): 100.0	0	0.4	5.912e-07	56.44	4.64187e-05	10.8	1.77997	24	0.0895741	3	3	3	0.87384	2.61324		1.74354		1.03099		1.03099		1.16623		1.16623
SEVDDEDGGSDEDNDDDE	K7U777	2180.69	95.551	1	S(10): 100.0	0	0.4	0.0007877	49.47	0.000171729			41.04	0.00120812	2		2
NISFGAR	K7U7Q6	988.473	176.329	1	S(3): 100.0	0.004	0.16	0.02842	29.98	0.0659028	29.39	0.0754925			2	2		0.759972	0.883941	0.679645	0.774519	1.00115	0.914296	1.46493	1.12679	1.02337	1.13331	0.50059	0.885759	0.921742	0.901222		0.911482	0.849736	0.173715	1.23622	0.401386	0.971779	0.925164
HTVEASADDTEGTSK	K7U7Q6	1915.86	163.388	0.99916	S(6): 99.9	0	-0.01	0.0002456	32.07	0.0939375	28.13	0.229954	30.8	0.125513	3	3	3	1.24164	1.19058	1.01736	1.14986	0.912663	1.05244	1.06235	1.00915	1.10198	0.965552	0.935931	1.00115	1.06571	1.0557	0.850597	0.990668	1.1607	0.178093	1.01866	0.838756	1.01058	0.909632
TRSVNAVVEDAK	K7U7Q6	1656.86	298.213	0.986962	T(1): 98.7	0	0.12	2.276e-05	43.38	0.00736094	45.6	0.00443155	40.89	0.0130149	3	3	3	1.07199	0.95181	0.769134	0.930978	1.09712	1.08744	0.943748	1.04277	0.826901	0.708137	0.905932	0.813656	1.21724	1.19393	0.893588	1.10159	0.845126	0.279273	0.94661	0.637164	0.738623	0.0728246
VVEEPAPESK	K7U7Q6	1452.73	170.923	1	S(9): 100.0	0	2.76	0.002342	32.28	0.0868708	33.32	0.0668582			2	2		1.06853	0.963538	0.935784	0.989284	1.05109	1.07184	1.09505	1.07266	1.06036	1.1471	1.05404	1.08717	0.940171	0.921694		0.930933	1.06268	0.34853	1.15224	0.0041199	1.16783	0.0285854
HTVEASADDTEGTSKVVEEPAPESK	K7U7Q6	3285.43	124.203	0.482661	S(6): 98.3; T(10): 98.3	0	-0.56	0.0007836	24.24	0.971519	24.5	0.944691	29.32	0.303836	4	4	4	0.438931	0.732456	0.979084	0.716824	1.04715	0.911063	1.00703	0.988416	0.884824	0.778911	0.898969	0.854234	1.13583	1.1341	0.446498	0.905476	0.791654	0.534007	1.0916	0.739861	0.943409	0.836421
SVNAVVEDAK	K7U7Q6	1399.71	367.11	1	S(1): 100.0	0	0.12	1.166e-07	65.9	3.70394e-05	67.73	2.40924e-05	63.84	5.90038e-05	2	2	2	1.04719	1.0417	0.545969	0.878284	0.885959		1.13782	1.01189	1.12191		0.976418	1.04917	0.982517	0.964348	1.02538	0.990749	0.886485	0.537916	1.02134	0.840998	1.05896	0.395386
HTVEASADDTEGTSK	K7U7Q6	1995.82	191.189	0.999963	S(6): 100.0; T(10): 100.0	0	-0.01	4.761e-08	36.87	0.0198085	62.48	5.44599e-05			3	3		0.959851	0.835045	0.648697	0.814531	1.26848	1.04441	0.99469	1.10253	0.870641	1.12466	1.11686	1.03739	0.862864	0.829169		0.846017	0.962783	0.805915	1.3032	0.100861	1.2262	0.175685
HTVEASADDTEGTSKVVEEPAPESK	K7U7Q6	3205.45	57.2506	0.0452494	S(6): 81.2; T(10): 81.2	0.007	-0.56	0.06348			17.14	5.87318				4			1.35846	1.41545	1.38695	0.794229	0.886319	0.679081	0.786543	0.972385	0.80801	0.946816	0.90907	0.951508	0.934921		0.943215
KASSQASLADPDDFDLTR	K7U832	2385.06	204.077	0.996914	S(3): 99.8; S(7): 99.8	0	-0.03	4.975e-08	34.03	0.076286	41.44	0.0138821			3	3		0.837108	1.44078	2.03703	1.43831	1.03137	1.0386	1.06724	1.04574	1.02432	1.4169	1.71537	1.38553	0.718954	0.644862		0.681908	2.10924	0.189948	1.53355	0.0013322	2.03185	0.073271
ASSQASLADPDDFDLTR	K7U832	2112.86	348.699	0.999352	S(3): 99.9; S(6): 100.0	0	-0.03	1.753e-12	22.27	0.58166	67.06	1.88327e-05	17.12	1.8584	2	3	2	0.596795	1.2089	0.830403	0.878699	1.1497		1.32399	1.23685	1.11692		1.01479	1.06586	0.796786	0.755252	0.768105	0.773381	1.13618	0.587429	1.59927	0.00615618	1.37818	0.00576233
ASSQASLADPDDFDLTR	K7U832	2032.9	165.663	0.973673	S(3): 97.4	0	0.72	0.005261			17.42	2.77226	42.27	0.00913698		3	3		0.667722	1.02977	0.848745	0.945963	0.848542	0.846206	0.880237	1.12002	1.09431	1.12908	1.11447	0.909263	0.887777	0.999445	0.932162	0.910513	0.598123	0.944296	0.335216	1.19558	0.0069906
QRSFDDR	K7U832	1147.5	118.785	1	S(3): 100.0	0	-0.21	0.0002416	39.52	0.00525484					3
TGGGSSFGAGGGGGFGGGR	K7U9C9	1723.73	329.897	0.978864	S(6): 97.9	0	0.32	4.019e-16	116.38	2.01031e-10	66.48	1.97692e-05	87.53	1.51614e-07	2	3	2	0.899325	0.966429	0.986678	0.950811	0.937022		1.02832	0.982673	1.09239		1.02674	1.05957	1.01107	0.992991	0.861968	0.955344	0.995254	0.936992	1.02861	0.720595	1.10909	0.209272
NDSSSFGK	K7U9C9	1209.54	191.919	0.013707	S(5): 98.6	0.001	-0.52	0.004741	31.36	0.0533366	38.59	0.0100931	31.55	0.0510535	2	2	2	0.676557	0.631481	1.08296	0.796999	0.956307	0.802105	0.895856	0.884756	1.15616	1.07666	1.21518	1.14934	0.839567	0.801239	0.768896	0.803234	0.992238	0.967768	1.10149	0.173484	1.43089	0.00154119
VSSQFLPPDASR	K7U9T7	1527.73	221.386	0.99982	S(3): 100.0	0	-0.37	4.553e-09	51.97	0.000962844	46.74	0.00326651	44.82	0.00506445	2	2	2	1.12901	1.27835		1.20368	1.08023	0.979768		1.03	0.837458	0.743459		0.790459	1.09146	1.08586	0.960591	1.04597	1.15078	0.137622	0.984729	0.826066	0.755718	0.0297095
VTLQPSQQVVGLAGPESPLIVSSNTNNQR	K7U9T7	3257.67	93.0932	0.999749	S(17): 100.0	0	0.23	0.002058	27.89	0.417929	14.47	9.23014			3	3
NDPNYDSGEEPYELVEAPVSTPLEDYK	K7U9W6	3438.54	322.018	0.999594	S(7): 100.0	0	0.39	4.446e-13	51.31	0.00238782	28.22	0.489346	65.21	9.70791e-05	4	3	3	0.816352	1.89269	1.09995	1.26966		0.935011	0.718608	0.82681		1.1104	1.04621	1.0783		2.10259	0.920292	1.51144	0.840035	0.716548	0.547034	0.372676	0.713427	0.540508
SPTGGTTSALLQQYELQMLEQK	K7U9W6	2791.38	191.609	0.905959	S(1): 90.6	0	-0.11	2.661e-06			46.23	0.00709931	53.61	0.00129913		3	3		1.091	0.852806	0.971902	0.971169	1.079	1.10291	1.05103	1.37954	1.31457	1.18581	1.2933	0.793193	0.749997	1.81089	1.11803	0.869301	0.769772	0.940071	0.857114	1.15677	0.644016
IAVQNAETQSLASPR	K7U9W6	1808.9	346.542	0.999995	S(13): 100.0	0	0.15	4.641e-14	78.67	2.51152e-06	76.51	4.12988e-06	69.36	2.14316e-05	3	3	3	1.11711	1.19178	0.762153	1.02368	1.13803	1.16931	0.993707	1.10035	0.911436	0.935724	0.888922	0.912028	1.02816	1.01491	1.05674	1.03327	0.990717	0.946012	1.06492	0.293136	0.882662	0.0026927
NDPNYDSGEEPYELVEAPVSTPLEDYKK	K7U9W6	3710.73	154.727	0.998242	S(7): 99.8	0	-0.5	0.003961	19.41	4.17883	18.11	5.67263			4	4
YEGAESEDDSVR	K7U9Y7	1580.62	282.526	1	S(6): 100.0	0	-0.53	3.334e-12	54.33	0.000171944	47.55	0.000819192	54.7	0.000146042	2	2	2	0.408187	0.346801	0.293649	0.349546	0.582298	0.550724	0.578626	0.570549	2.6229	2.77362	2.78111	2.72588	0.211178	0.152701	0.129722	0.164534	2.12447	0.0107422	3.46768	0.000101464	16.5673	1.46215e-06
RYEGAESEDDSVR	K7U9Y7	1736.73	140.106	0.999969	S(7): 100.0	0	-0.53	0.0007836			25.84	0.222305				3			0.750842	0.992252	0.871547	1.22762	1.21608	1.14859	1.19743	0.966796	0.966486	0.89453	0.942604	0.89922	0.875031		0.887125
SPSFQSSNK	K7UAL3	1349.63	104.333	0.978463	S(3): 97.8	0.001	-2.62	0.01478	29.45	0.12644			26.49	0.267134	3		2	1.01707			1.01707		1.03708		1.03708		1.22087		1.22087
SQSPDNVQSDGSTDK	K7UAL3	1932.84	168.549	0.975199	S(3): 97.5	0	-1.92	0.0023	27.51	0.214588					3
VPSGGGSSQGLFR	K7UAY1	1472.7	123.321	0.999998	S(3): 100.0	0	-0.24	2.489e-05	32.3	0.077168	23.31	0.611557	31.35	0.0947176	3	3	3		0.829205	0.776976	0.803091	0.957897	1.09196	1.10295	1.05093	0.867026	0.882809	0.768984	0.839607	1.20028	1.18531	0.967934	1.11784	0.718429	0.0499489	0.940145	0.491153	0.751096	0.0286088
SLDQQSYQDAQTEASVK	K7UAY1	2266.05	153.624	1	S(1): 100.0	0	-0.09	0.000258	30.13	0.22511	33.16	0.111418	26.97	0.460886	3	3	3	1.14316	1.20575	0.988085	1.11233	1.02592	0.999306	1.02509	1.01677	0.857747	0.982337	0.917628	0.919238	1.12281	1.11767	1.00887	1.08311	1.02698	0.715305	0.938748	0.157155	0.848698	0.0338968
SPNAAIAK	K7UBL3	1139.61	267.174	1	S(1): 100.0	0	2.52	0.0007836	43.1	0.00579408	43.11	0.00594446	43.34	0.00547794	2	2	2	1.08398	1.1489	0.975502	1.06946	0.90065	1.08951	0.998406	0.996188	0.989324	0.878085	0.980908	0.949439	0.976235	0.957526	0.940485	0.958082	1.11625	0.0971555	1.03977	0.530068	0.990978	0.82776
GANEEVSSINVDEDPNVPYER	K7UBL3	2557.12	216.203	0.978994	S(8): 97.9	0	-1.71	2.123e-12	53.79	0.0008975	22.55	1.19881	34.86	0.0708042	3	3	3	0.379039	0.784759	1.2035	0.789099	2.38599	0.883863	1.18324	1.48437		1.26067	0.947056	1.10386	1.48777	1.33186	0.891717	1.23712	0.637854	0.206534	1.19986	0.642019	0.892286	0.641607
RHSPDGDSR	K7UBL3	1250.54	139.569	1	S(3): 100.0	0	0.05	0.00619	30.52	0.0573103	33.15	0.0321733	35.49	0.0187713	3	3	3	0.977996	0.871583	1.10616	0.985246	1.00198	0.750087	0.972818	0.908295	0.906927	0.956186	1.14261	1.00191	0.943999	0.927453	1.14383	1.00509	0.980253	0.848056	0.903692	0.411414	0.996829	0.976087
GANEEVSSINVDEDPNVPYER	K7UBL3	2637.09	215.251	1	S(7): 100.0; S(8): 100.0	0	-1.71	2.207e-06	28.78	0.184746	47.41	0.00257712			3	3					#DIV/0!	1.09187	0.772036		0.931954	0.982247	1.19538		1.08881	0.977438	0.959189		0.968314			0.962451	0.841521	1.12444	0.376907
RGSRDDSEEPEEDDDNDER	K7UBY5	2488.94	189.043	0.998649	S(7): 99.9	0	-0.52	1.32e-07	39.51	0.00742187	33.88	0.026561	31.21	0.0493455	4	4	4	0.802448	0.61465	0.826887	0.747995	0.598509	0.948633	0.867598	0.804913	0.853427	0.999971	0.984362	0.94592	1.41071	1.31243	0.974591	1.23258	0.606855	0.0307432	0.653033	0.0648731	0.767433	0.110016
DDSEEPEEDDDNDER	K7UBY5	2032.69	362.256	1	S(3): 100.0	0	-0.52	7.659e-14	78.2	3.38281e-07	57.45	3.91254e-05	64.05	8.44165e-06	2	3	3	1.35036	1.32894	1.20612	1.29514	0.808799	0.980491	0.860818	0.883369	0.896763	0.93708	0.934169	0.92267	1.14218	1.13968	1.01487	1.09891	1.17857	0.0332357	0.803859	0.0308432	0.839622	0.0160373
QPSEEPEEQVDLEGDDDGMDDDDAGYR	K7UBY5	3250.24	358.088	1	S(3): 100.0	0	-0.2	3.552e-07	98.47	1.38748e-08	75.4	2.7456e-06	104.48	3.51995e-09	3	3	3	1.90291	1.24674	1.16863	1.43943	0.960907	1.00271	1.04086	1.00149	0.931218	0.881043	0.939303	0.917188	0.900085	0.875753	0.662829	0.812889	1.77075	0.0626305	1.23201	0.0749269	1.12831	0.249743
RGSRDDSEEPEEDDDNDER	K7UBY5	2568.91	385.324	1	S(3): 100.0; S(7): 100.0	0	-0.52	2.331e-07	44.42	0.00130288	41.01	0.00286093	39.49	0.00430724	3	3	3	0.815653	0.910063	1.15932	0.961679	1.12896	1.32627	1.1554	1.20354	1.13367	1.08648	1.09386	1.10467	0.774706	0.731318	0.893613	0.799879	1.20228	0.22683	1.50466	0.00681006	1.38105	0.00384877
QPSEEPEEQVDLEGDDDGMDDDDAGYR	K7UBY5	3266.23	256.232	1	S(3): 100.0	0	-0.2	1.39e-07	42.89	0.00448503	70.61	7.67727e-06	70.75	7.52207e-06	3	3	3		1.54012	0.941747	1.24093	0.970184	1.03534	0.794924	0.933484	1.22528	1.06203	1.11304	1.13345	0.834854	0.793304		0.814079	1.52434	0.290635			1.39231	0.0155715
GSRDDSEEPEEDDDNDER	K7UBY5	2332.84	347.525	0.99999	S(6): 100.0	0	-0.63	0.0003324	56.14	9.55856e-05	53.12	0.000190867	54.08	0.000149887	3	3	3	0.742692	0.863684	1.77256	1.12631	0.782641		1.33596	1.0593	1.28491	0.942629		1.11377	0.840483	0.803976	0.73037	0.79161	1.42281	0.363402	1.33816	0.292939	1.40697	0.0958805
TGENSTDIAGSL	K7UC69	1388.61	172.939	1	S(11): 100.0	0	0.29	1.211e-10	66.47	2.3151e-05	66.56	2.26872e-05	66.64	2.22732e-05	2	2	2	1.02267	0.952616	1.17203	1.04911	0.90812	1.00628	0.931832	0.948746	0.961165	0.95476	0.915261	0.943729	0.943199	0.927188	1.06766	0.97935	1.07123	0.424258	0.968751	0.596883	0.963628	0.487754
ELAGAGPSLPSPTSDAR	K7UD94	1849.88	137.111	0.930662	S(11): 93.1	0	1.86	0.0005753	42.2	0.0118945	26.29	0.472511	36.02	0.0493943	3	3	3	0.989624	0.920676	0.681095	0.863799	0.890464	1.00572	0.939092	0.945091	1.48603	1.4527	1.55476	1.49783	0.856123	0.817515	0.795516	0.823051	1.04951	0.690551	1.14828	0.0320488	1.81985	4.20857e-05
SASISASK	K7UDV1	1118.57	160.671	0.999996	S(3): 100.0	0	1.03	0.004004	25.81	0.293781	45.89	0.00285585	50.54	0.000972271	2	2	2	1.08104	0.975173		1.02811	1.02552	1.04274		1.03413	1.06045	0.770486		0.915468	1.24186	1.2234	1.17729	1.21418	0.846747	0.0281306	0.851709	0.00591057	0.753978	0.0741434
TSQAGSLEEDEQEY	K7UE26	1809.72	235.656	0.99999	S(6): 100.0	0	-1.3	0.0003745	75.61	1.61439e-06	63.13	2.82116e-05	75.26	1.76775e-06	2	2	2	0.878908	1.09109	0.929801	0.9666	0.874247	1.15044	1.02549	1.01673	0.966051	0.953949	0.587494	0.835831	1.85347	1.38972	1.27342	1.50554	0.64203	0.0458764	0.675325	0.0656874	0.555171	0.0363962
GNFSQLENDHEKTSQAGSLEEDEQEY	K7UE26	3432.41	87.4411	0.0365715	Y(26): 92.4	0	0.75	0.001068	13.48	8.14473					4
DAEAASSPLVASPR	K7UE93	1594.76	99.8158	2.18127e-05	S(12): 100.0	0	0.64	0.0007836	26.36	0.349237	34.91	0.0490085	33.76	0.0618047	3	3	3	0.677059	0.722753	1.04184	0.813884	0.794696	0.840736	0.774554	0.803329	1.14726	1.01979	0.964613	1.04389	1.06589	1.05591	0.936656	1.01948	0.798329	0.16727	0.787975	0.00924683	1.02393	0.738518
GAVAPAVDPSSPSSR	K7UF98	1621.77	212.426	0.999248	S(11): 99.9	0	-1.46	1.378e-05	24.75	0.484528	33.42	0.0669287	24.76	0.495945	3	3	2	1.04494	1.03413	1.03508	1.03805	0.88731		0.725346	0.806328	1.16875		1.11655	1.14265	0.953543	0.937715	1.06418	0.985146	1.0537	0.255817	0.818486	0.109297	1.15988	0.0641515
GSLEATSSR	K7UFF8	1131.52	174.813	0.0151561	T(6): 97.0	0.001	0.78	0.008793	22.37	0.353452	21.78	0.403888	22.26	0.362518	2	2	2	0.973924	0.938079	1.00785	0.973285	1.14314	1.31249	1.15386	1.20316	0.94425	0.966627	0.954245	0.955041	0.981235	0.963689	0.895607	0.946843	1.02793	0.467638	1.27071	0.0134179	1.00866	0.775806
FDQIADEDSDAEVADK	K7UH11	2135.93	96.83	1	S(9): 100.0	0	1.5	9.958e-05	37.76	0.0267321					3
KEEAKEESDDDMGFSLFD	K7UH75	2620.14	139.185	1	S(8): 100.0	0.002	-0.3	0.02564	23	0.99636	17.01	4.01718	19.02	2.49438	3	3	3	0.794598	0.833556	0.766672	0.798275	0.799352		1.35249	1.07592	1.08763	2.32479	1.18362	1.53201	1.82808	1.36353	1.20012	1.46391	0.545304	0.0244478	0.734964	0.310262	1.04652	0.884397
KEEAKEESDDDMGFSLFD	K7UH75	2604.15	76.7096	0.999998	S(8): 100.0	0.009	1.28	0.08228	14.11	8.88088					4
GGSSPSPPPYR	K7UH89	1405.57	146.61	0.998603	S(4): 99.9; S(6): 99.9	0	-0.21	0.001023	29.12	0.058353	21.69	0.322896			2	2		1.15749	1.09618	0.982722	1.0788	0.735067	0.612908	0.722868	0.690281	1.14027	0.997049	1.07034	1.06922	0.950067	0.934022		0.942045	1.14516	0.131403	0.732748	0.0155211	1.135	0.0987116
RPPPPPPDSPEDRSPR	K7UH89	2100.94	333.616	1	S(9): 100.0; S(14): 100.0	0	-0.82	3.577e-05	27.4	0.317993	23.66	0.749116	27.86	0.285215	4	4	4	1.13172	1.07728	1.01303	1.07401	1.0195	0.740855	0.922495	0.894284	1.01714	1.01836	1.02051	1.01867	1.02305	1.00942	1.03216	1.02154	1.05136	0.207493	0.875424	0.19533	0.997189	0.689551
RSPSPPFK	K7UH89	1363.64	290.493	1	S(2): 100.0; S(4): 100.0	0	0	0.00333	23.34	0.512572	24.37	0.404348	24.9	0.358704	3	3	3	1.12424	1.14672	0.921576	1.06418	0.888112	0.87797	0.795153	0.853745	1.29662	1.19529	1.09381	1.19524	1.03746	1.02698	1.03196	1.03213	1.03105	0.677877	0.827167	0.00381874	1.15803	0.0497039
RPPPPPPDSPEDR	K7UH89	1680.79	100.555	1	S(9): 100.0	0.001	-0.82	0.01506			20.2	1.31646				3			0.841698	0.972462	0.90708	1.12701	1.04269	1.08084	1.08351	1.03288	1.07484	0.964903	1.02421	0.930263	0.909162		0.919712
ISSGEGPVSQGLSESGR	K7UHL6	1870.87	182.544	0.967469	S(15): 96.7	0	0.52	1.053e-06	38.71	0.0232565	19.88	1.76099	34.74	0.0581665	3	3	3	1.2965	0.936076	1.39687	1.20982	0.555497		0.992269	0.773883	1.31073		1.00395	1.15734	1.28109	1.25492	1.11995	1.21866	0.992745	0.955392	0.635029	0.0846415	0.949685	0.67221
KDSAESIGSDLSSLR	K7UI82	2012.92	172.694	1	S(3): 100.0; S(6): 100.0	0.001	0.56	0.01683			23.43	0.700205	33.88	0.0631285		3	3		1.28677	0.776085	1.03143	0.945292	0.89614	0.914504	0.918645	1.43437	1.45618	1.26765	1.38607	0.813302	0.779027	0.825918	0.806082	1.27956	0.323488	1.13964	0.00494403	1.71951	0.000690317
MPMGPGGPDGPPSPAVK	K7UID7	1959.94	152.947	1	S(13): 100.0	0	2.31	0.0003808	22.01	1.27381					3
LMSIGSNEAAPTR	K7UJ01	1650.71	293.506	1	S(3): 100.0; S(6): 100.0	0	-0.01	0.0007836	51.11	0.000759747	44.17	0.00365023	54.54	0.000335037	2	2	2	0.907956	0.786259	0.664354	0.78619	0.840111	0.765728	0.713227	0.773022	0.937162	0.988616	1.1201	1.01529	1.31945	1.27797	1.06158	1.21967	0.644594	0.0152062	0.633798	0.00710588	0.832436	0.10218
LMSIGSNEAAPTR	K7UJ01	1666.7	194.958	1	S(3): 100.0; S(6): 100.0	0	-0.11	0.001183	42.65	0.00463664	36.74	0.0181544	48.85	0.0011103	2	2	2	0.898295	0.724721	0.788831	0.803949	1.12666	1.04862	1.16869	1.11466	1.00518	1.05476	1.00571	1.02188	0.951992	0.935469	0.921948	0.93647	0.858489	0.0614849	1.19027	0.00794407	1.09121	0.0100773
KLSNQQISSPPPNYEDVTR	K7UK47	2621.22	269.752	0.98268	S(3): 100.0; S(8): 98.3	0	1.01	0.0007836	38.33	0.041196	40.81	0.0231279	43.57	0.0123072	4	3	4	1.12297	0.822698	0.698797	0.881489	1.12126	1.07177	1.21238	1.13513	1.10132	1.24179	1.21314	1.18542	1.0089	0.989562	1.0394	1.01262	0.8705	0.359343	1.12098	0.0485137	1.17064	0.0187905
LSNQQISSPPPNYEDVTR	K7UK47	2269.06	223.284	0.974701	S(7): 97.5	0	0.63	1.132e-13	41.67	0.0149225	25.18	0.664726	35.74	0.0582042	3	3	3	1.13381	0.645279		0.889545	0.948159	1.48897		1.21856	0.831877	0.53344		0.682659	1.14663	1.14147	0.983388	1.09049	0.815726	0.378068	1.11744	0.5902	0.626008	0.052721
RRTPSPAR	K7UKJ5	1244.58	103.586	1	T(3): 100.0; S(5): 100.0	0	0	2.055e-05	38.41	0.0131881	34.29	0.0315416	33.82	0.035686	4	4	4	1.03802	0.973649		1.00583	0.934371	0.945327		0.939849	0.848038	0.884545		0.866291	0.848173	0.809837	0.812002	0.823338	1.22165	0.00799806	1.14151	0.00590263	1.05217	0.133876
IGQLNDEPNGYEDDVIEDDEISPR	K7UKU6	2956.29	353.655	1	S(22): 100.0	0	-0.03	7.84e-16	74.55	8.32159e-06	61.16	0.000183552	82	1.49979e-06	3	3	3	0.563963		0.644689	0.604326	1.03506	0.981404	1.30249	1.10632	1.05704	1.53428	1.16338	1.25157	0.80464	0.764935	0.94695	0.838842	0.720429	0.0563493	1.31886	0.0781968	1.49202	0.0560761
VLEQLSGQSPVFSK	K7UKU9	1886.98	86.8957	0.0322714	S(9): 96.8	0	0.34	0.0007836			37.08	0.0367773				3			0.842482	1.50191	1.17219	1.77854	0.675944		1.22724	1.07745	1.1002	1.41249	1.19671	1.11653	1.10996		1.11324
ESEMDEHSGFSDGDGTGK	K7UKZ7	2252.89	216.849	0.999981	S(11): 100.0	0	1.62	3.734e-05	36.29	0.0215696	41.25	0.00596541	32.53	0.0506253	3	3	3	0.67929	0.756383	1.09193	0.842536	1.10366		1.13491	1.11929	0.622178		0.57694	0.599559	1.16205	1.16403	0.959548	1.09521	0.769292	0.15349	1.02199	0.802867	0.547438	0.0114898
ESEMDEHSGFSDGDGTGK	K7UKZ7	2268.88	113.581	0.938869	S(11): 93.9	0.001	1.62	0.005759	28.52	0.103344	11.49	5.36086			3	3		0.888386	0.95777	1.09468	0.980278	0.932572		1.08269	1.00763	0.956904		0.860957	0.908931	0.978682	0.960813		0.969747	1.01086	0.901811	1.03906	0.665972	0.937286	0.338842
TVLSDEEEDEFEADEEDPRPSR	K7UKZ7	2818.16	109.881	0.999969	S(4): 100.0	0	-2.45	0.001304	23.13	0.815705			11.64	12.1023	3		3	0.700415
ESCPTLLSFDSDEDNEDIESDAR	K7UKZ7	2868.16	197.211	0.987028	S(8): 98.7	0	0.99	0.0002952	26.27	0.319137			43.17	0.00660509	3		3
SASACSLASGFSFGSAK	K7UL28	2082.89	338.741	0.999452	S(3): 100.0; S(12): 99.9	0	1.08	7.145e-16	110.47	1.13211e-09	87.49	2.24847e-07	95.9	3.18086e-08	2	2	2	0.870473	0.948392	1.13998	0.986281	0.865804	0.867343	0.961719	0.898289	1.05137	0.96944	0.968104	0.996303	0.887244	0.861126	0.833864	0.860745	1.14585	0.198514	1.04362	0.347032	1.15749	0.0126839
SVGTFTPMQK	K7UL28	1463.72	84.6408	0.945537	S(1): 94.6	0.002	0.63	0.02134	24	0.514554	17.2	2.47805	19.9	1.32516	3	3	3	1.07799	0.906137	1.2714	1.08518	0.727907	0.775953	0.716371	0.740077	1.0116	1.00412	0.994195	1.00331	0.973725	0.956888	0.621019	0.850544	1.27586	0.206924	0.870122	0.395997	1.17961	0.254692
SASACSLASGFSFGSAK	K7UL28	2162.85	74.0862	0.00190522	S(3): 95.2; S(6): 91.7; S(15): 95.6	0	1.28	0.004425	26.29	0.179864					3
EVPLYSGSDR	K7ULA1	1346.61	258.653	0.987385	S(8): 98.7	0	-0.28	3.017e-07	45.95	0.00210774	47.6	0.00142326	40.98	0.00661937	2	2	2	0.945972	0.974144	1.07682	0.998978	0.900248	0.998127	0.903441	0.933939	1.10581	1.02799	1.05524	1.06302	1.00874	0.989134	1.06924	1.02237	0.97712	0.641358	0.913504	0.0923958	1.03976	0.287784
KVSGPLDSAASMK	K7ULP4	1898.91	210.531	1	S(3): 100.0; S(11): 100.0	0	0.34	8.984e-05	38.45	0.0265989	37.41	0.0337958	42.14	0.0113727	3	3	3	0.94729	0.901547		0.924418			4.16885	4.16885	0.844901	1.50988		1.17739	1.32941	1.28001	1.28341	1.29761	0.712399	0.000794162			0.90735	0.661862
KVSGPLDSAASMK	K7ULP4	1882.91	345.787	1	S(3): 100.0; S(11): 100.0	0	0.47	8.367e-05	63.31	8.87353e-05	63.06	9.36472e-05	71.76	1.26127e-05	3	3	3	1.0163	0.999118		1.00771		0.344476		0.344476		1.36009		1.36009	1.65745	1.34512	1.40454	1.46903	0.685967	0.0336491
SNYSGSLSSSVPGAGGSAR	K7ULP4	2044.85	205.934	0.966709	S(1): 96.7; S(17): 100.0	0	-0.52	9.129e-06	33.17	0.0477369	21.55	0.699842	25.27	0.321831	3	3	3	0.998638	0.603125	1.0073	0.869687	0.400323	0.56598	0.475142	0.480482	1.2551	1.97812	1.21187	1.4817	1.14573	1.14096	0.966184	1.08429	0.80208	0.215038	0.44313	0.00136238	1.36651	0.194756
NTSFGGAASNSGPVSNAGGR	K7ULP4	2111.87	238.267	0.974982	S(3): 97.5; S(11): 100.0	0	0.45	2.013e-11	58.58	0.000154415	42.55	0.00633175	57.08	0.000219489	3	3	3	0.937785	0.978802	1.37349	1.09669		4.17777	1.02004	2.59891	1.51837		0.869702	1.19404	1.33603	1.28214	0.945747	1.18797	0.923163	0.647492	2.18768	0.320204	1.0051	0.984555
SNYSGSLSSSVPGAGGSAR	K7ULP4	1964.88	223.83	1	S(17): 100.0	0	0.45	7.053e-05	33.94	0.0610312	22.69	0.798792	41.84	0.00970498	3	3	3	0.913276	1.09243	0.608669	0.871457	1.05968	0.772031	0.993804	0.941838	1.59136	2.45516	1.78778	1.94477	0.848912	0.810513	1.20014	0.953189	0.914255	0.686029	0.988092	0.94386	2.04027	0.0266036
NTSFGGAASNSGPVSNAGGR	K7ULP4	2031.9	240.795	0.976304	S(3): 97.6	0	-0.66	7.39e-06	62.34	0.000100673	60.1	0.000169844	74.09	6.78694e-06	3	3	3	1.02656	0.980991	1.14631	1.05129	0.845841	0.843267	1.02845	0.905853	0.886035	0.994912	0.966415	0.949121	1.09463	1.08783	1.00605	1.06283	0.989135	0.849148	0.8523	0.0809059	0.893009	0.0583259
QNSGPLPPVLPTTGLITSGPISSGPLNSSGVPR	K7ULP4	3501.75	48.1278	0.0292187	S(3): 100.0	0.003	0.76	0.02645	20.58	2.47489					3
QNSGPLPPVLPTTGLITSGPISSGPLNSSGVPR	K7ULP4	3581.72	39.1843	0.124391	S(3): 99.4	0	0.76	0.001508			12.4	19.7376				4
VEQPFEEDEMDLDSEDEDEELNVPVVK	K7UM03	3562.54	235.622	1	S(14): 100.0	0	-1.01	4.019e-16	69.72	3.13473e-05	51.35	0.00219628	51.32	0.00219932	4	4	3	0.71994	0.99458	0.900942	0.871821		1.0174	0.996216	1.00681		1.05922	1.21364	1.13643		2.11978	1.15773	1.63876	0.532002	0.132219	0.614372	0.319485	0.693471	0.410873
VEQPFEEDEMDLDSEDEDEELNVPVVK	K7UM03	3546.55	252.109	1	S(14): 100.0	0	0.08	6.463e-16	77.38	5.42854e-06	59.02	0.000378198	70.38	2.70972e-05	3	4	4	1.12251	0.942743	1.32207	1.12911	0.774128	1.72162	0.848756	1.11483	0.650033	0.643281	1.41339	0.902234	1.69442	1.34811	1.07914	1.37389	0.821832	0.306687	0.811443	0.503104	0.656701	0.204563
AVAAPSKSSPDSK	K7UM03	1756.92	128.411	0.933333	S(8): 93.3	0.004	0.36	0.03093			10.25	17.1772				3			0.919376	0.614236	0.766806	1.09685	0.959975	1.14954	1.06879	0.777504	1.33018	1.16489	1.09086	0.997497	0.979882		0.988689
DRGGSPDASGPPPFR	K7UM47	1736.79	264.83	1	S(5): 100.0	0	-0.15	2.781e-12	52.54	0.000741614	61.02	0.000105477	64.28	4.91757e-05	3	3	3	1.08417	0.911621	0.561758	0.852515	1.33101	1.38611	1.34844	1.35518	0.96469	0.984294	1.19483	1.04794	0.890241	0.866908	0.949455	0.902201	0.944928	0.765502	1.50209	0.000104391	1.16153	0.133778
GGSPDASGPPPFR	K7UM47	1465.66	230.983	1	S(3): 100.0	0	-1.45	0.0002755	53.16	0.000489339	43.39	0.00425385	62.89	5.28437e-05	2	3	2	0.933336	1.0385	1.16201	1.04461	1.03018	1.11025	0.76402	0.968149	0.912306	0.498045	0.761744	0.724032	1.08061	1.07134	0.997782	1.04991	0.994955	0.944181	0.922125	0.490709	0.689612	0.058133
EQGSIGITANDDPYNGNEMSPSDQR	K7UM47	2919.23	335.99	0.999309	S(20): 99.9	0	0.41	6.363e-07	52.9	0.000905457	77.9	2.82357e-06	73.84	7.45964e-06	3	3	3	0.770259	1.02037	1.05606	0.948895	1.30615	1.80604	1.28354	1.46524	0.940239	0.647138	0.893751	0.827042	0.887091	0.860769	1.08839	0.945416	1.00368	0.977336	1.54984	0.0483651	0.874792	0.364944
EQGSIGITANDDPYNGNEMSPSDQR	K7UM47	2935.22	145.277	0.937321	S(20): 93.7	0	1.87	4.868e-06	29.49	0.198718	23.41	0.794872	29.67	0.181533	3	3	3		0.676605	1.05152	0.864064	1.26238	1.13741	1.11954	1.17311	0.965689	1.22282	0.965273	1.05126	0.633377	0.533829	1.41848	0.861895	1.00252	0.995881	1.36108	0.333736	1.21971	0.552813
EQGSIGITANDDPYNGNEMSPSDQR	K7UM47	2999.2	114.659	0.931535	S(4): 100.0; S(20): 93.2	0.001	0.41	0.01683			25.63	0.342045				3
SQPFDSPTEK	K7UMB4	1503.69	206.608	0.99989	S(6): 100.0	0	-4.81	0.002602	41.42	0.00822784	22.96	0.60876	29.98	0.120504	2	2	2	0.895172	0.805393	1.059	0.919854	1.28405	0.905635	0.942932	1.04421	0.812562	0.875937	0.988956	0.892485	1.14959	1.1458	1.13134	1.14224	0.805304	0.0404531	0.914171	0.461644	0.781344	0.00856344
SKSESVDINTQR	K7UMB4	1731.85	168.114	0.979944	S(3): 98.0	0.001	0.36	0.005231	36.24	0.0422246	28.21	0.269851	32.84	0.0919873	3	3	3	0.878771	1.13306	0.992964	1.0016	1.20157	1.2905	1.11476	1.20227	1.08023	0.987851	1.05666	1.04158	0.811715	0.776307	1.0488	0.878942	1.13955	0.338023	1.36787	0.0313468	1.18504	0.144769
IAFPESPGQR	K7UMV3	1325.64	115.454	1	S(6): 100.0	0.003	0.24	0.04966			16.1	2.65354	15.48	3.06073		2	2		1.12907	1.10951	1.11929	1.00408	0.995339	0.905662	0.968362	0.903832	1.03836	0.913554	0.951915	1.02646	1.01251	1.02718	1.02205	1.09514	0.00201773	0.947468	0.16673	0.931376	0.182784
QSSLNAAGTSSMAVLR	K7UMX4	1896.84	227.372	0.490796	S(10): 98.2	0	1.11	9.922e-11	57.12	0.000274538					3
EMLDYGLESSD	K7UN16	1482.58	164.783	0.999674	S(10): 100.0	0	0.4	4.395e-08	43.09	0.00226799	53.94	0.000185879	54.29	0.000172976	2	2	2	1.20992	0.905424	0.694251	0.93653	1.29723		1.39946	1.34835	1.06013		0.879052	0.969591	1.40666	1.31232	1.24876	1.32258	0.70811	0.0692357	1.01948	0.73868	0.733107	0.0292992
QLMLEYAGSER	K7UN30	1520.69	240.047	1	S(9): 100.0	0	0.36	0.0005021	49.46	0.00128358	50.19	0.00106153	50.73	0.000934878	2	2	2	1.68479	1.51187	1.44364	1.54677	1.83796	0.983473	1.32839	1.38327	0.539611	1.35979	0.870687	0.923364	0.839166	0.800938	0.931462	0.857189	1.80446	0.00107192	1.61373	0.10432	1.0772	0.797523
SKDDSSSLASSISGSPR	K7UN30	2128.94	224.868	0.0373957	S(11): 99.8; S(15): 96.3	0	-0.01	4.4e-07	27.2	0.316783	22.59	0.909384	23.5	0.734348	3	3	3	1.24347	1.2691	1.03162	1.1814	1.06824	1.102	0.87434	1.01486	0.970309	1.16706	1.15492	1.09743	0.781991	0.746599	0.624736	0.717775	1.64591	0.00649052	1.4139	0.0254183	1.52893	0.00880543
SKDDSSSLASSISGSPR	K7UN30	2048.98	345.333	0.981527	S(15): 98.2	0	0.15	9.412e-06	70.27	2.04155e-05	66.81	4.52751e-05	57.45	0.000391794	3	3	3	1.22815	1.22568	1.02484	1.15956	1.21008	1.11379	0.996073	1.10665	0.990217	0.960274	1.05096	1.00048	0.811496	0.775616	0.851307	0.812806	1.42661	0.0080652	1.36152	0.0110128	1.2309	0.00553675
QLMLEYAGSER	K7UN30	1536.69	134.565	0.999585	S(9): 100.0	0	0.36	0.0007836			31.56	0.0732097				3			1.50255	0.673878	1.08821	1.57111	1.44198	1.57689	1.52999	0.77841	1.0206	0.955155	0.918053	0.813085	0.778508		0.795796
DGSAISTDQPNEDVEELNLMSPMR	K7UN43	2872.25	144.913	1	S(21): 100.0	0	0.21	1.189e-07	21.33	1.71389	50.92	0.00181844	26.97	0.452146	3	3	3
GLTASGGDFTSSSK	K7UND6	1682.79	150.629	0.965074	S(12): 96.5	0	0.98	0.005381			36	0.0347143	40.47	0.0125685		3	3		1.17081	0.891033	1.03092	0.930059	0.868241	0.96886	0.922387	1.14433	1.08567	1.23754	1.15585	0.995688	0.978228	0.95765	0.977189	1.05499	0.644803	0.943919	0.15479	1.18283	0.0172315
ASAEVLGK	K7UND6	1142.61	275.336	1	S(2): 100.0	0	-0.17	0.001736	38.02	0.0214713	43.75	0.00581519	33.14	0.0667514	2	2	2	1.22149	1.16351	0.63299	1.006	1.11968	1.13493	1.21457	1.15639	0.91005	1.01291	1.1982	1.04039	1.04651	1.0364	1.08445	1.05579	0.952842	0.804044	1.09529	0.0375823	0.985416	0.865942
EESISPSK	K7UPF1	1324.57	184.351	1	S(3): 100.0; S(5): 100.0	0.001	0.89	0.01015	25.6	0.170211			25.52	0.171693	2		2	1.01696
VSGFQYSPSPQR	K7UPN9	1656.69	182.796	0.99936	S(7): 99.9; S(9): 100.0	0	-0.76	0.0005217	34.13	0.030948	36.93	0.0163127	37.66	0.0129661	3	3	3	1.21695	1.13603	0.895143	1.08271	0.876732	0.772577	0.949166	0.866158	1.05552	0.959444	1.16234	1.0591	1.1368	1.13676	1.04661	1.10672	0.978299	0.824088	0.782633	0.0154886	0.95697	0.50964
TLDPHIEEQFGSGR	K7UR51	1809.83	218.873	1	S(12): 100.0	0	2.18	2.735e-08	37.97	0.024768	37.01	0.0302184	28.81	0.201427	3	3	3	1.09992	0.794295	1.50495	1.13305	0.663632	0.624396	0.759132	0.682387	1.331	1.30795	0.947113	1.19535	1.25008	1.23174	1.32658	1.26947	0.892543	0.547473	0.537539	0.000287996	0.94162	0.592654
LGSLSQATGESSR	K7UR93	1516.71	280.206	0.999995	S(3): 100.0	0	-0.38	0.0005424	52.4	0.000728795	54.4	0.000459838	57.61	0.000219586	2	2	2	0.794763	0.856876	1.02556	0.892401	1.01586	0.797889	0.970454	0.928068	1.01298	0.93615	0.946401	0.965178	0.936548	0.915986	0.909608	0.920714	0.969249	0.704315	1.00799	0.917747	1.04829	0.155159
ASFAADSGDESGPGEPSSSR	K7URA9	2134.87	288.959	1	S(7): 100.0	0	1.21	8.711e-14	48.47	0.00127441	68.41	1.22003e-05	61.72	6.26205e-05	3	3	3	1.26148	0.905164	0.876125	1.01426	1.12415	1.44495	1.07394	1.21435	0.934786	0.590913	0.743298	0.756332	0.871061	0.838105	0.927656	0.878941	1.15395	0.345438	1.3816	0.0480342	0.860504	0.299151
ASFAADSGDESGPGEPSSSR	K7URA9	2214.84	204.047	1	S(7): 100.0; S(11): 100.0	0	1.43	7.805e-12	47.5	0.00090959	48.9	0.000606766	24.78	0.164999	3	3	3	1.04245	1.07616	0.708709	0.94244	1.35246	0.757497	0.735973	0.948643	0.902528	1.69998	0.710813	1.10444	0.907552	0.885954	0.756189	0.849898	1.10889	0.504794	1.11618	0.658926	1.2995	0.453009
GGAGAGEESGSDHDGVLR	K7URW1	1974.77	224.621	1	S(9): 100.0; S(11): 100.0	0	-3.29	4.569e-06	47.27	0.00111375	30.21	0.0582158	25.87	0.158657	3	3	3	0.986252	0.85491	0.74922	0.863461	1.18444	1.42819	1.39579	1.33614	1.24282	1.2055	1.12597	1.19143	0.743901	0.687457	0.77196	0.734439	1.17567	0.151565	1.81927	0.00170171	1.62223	0.000423427
VRPSTPVDMSPLPSPTK	K7USN0	2257.09	213.527	0.99925	S(10): 100.0; S(14): 99.9	0	-2.75	0.002804	22.65	1.32281	27.65	0.420372	28.08	0.379344	3	3	3	1.15873	0.851869	0.962086	0.990894	1.13772	1.11648	1.14805	1.13408	0.651437	0.78093	0.715825	0.716064	1.17831	1.17419	1.57611	1.30954	0.756674	0.118397	0.866018	0.259403	0.546806	0.0127763
VRPSTPVDMSPLPSPTK	K7USN0	2273.09	196.621	0.999086	S(10): 100.0; S(14): 99.9	0.003	-0.12	0.03348	16.42	5.94713					3
EWEELDQMSEAGGDINSR	K7UT77	2289.95	113.638	0.999999	S(9): 100.0	0	0.65	0.001618					36.49	0.02705			3
DTVAEDSAHATEESGEENLQEK	K7UT89	2757.2	312.201	0.999985	S(14): 100.0	0	1.85	2.88e-10	55.03	0.00068573	44.21	0.00778734	22.66	1.18671	4	3	4	1.09775	1.42439	0.524378	1.01551	1.18843	1.19101	1.1738	1.18441	1.06988	1.05651	1.06314	1.06317	1.14801	1.145	1.05262	1.11521	0.910597	0.725749	1.06205	0.0948893	0.95334	0.174387
VATPESPAPPAAAANYFK	K7UTA0	2250.05	238.805	1	T(3): 100.0; S(6): 100.0	0	0.32	0.0007575					48.27	0.00312319			3
SNIPGSPEADVHLR	K7UTL6	1715.83	177.287	0.999993	S(6): 100.0	0	-0.66	0.0006412	33.68	0.069232	26.26	0.382688	40.95	0.0129328	3	3	3	0.866919	1.27778	0.771624	0.972106	0.925909	1.09575	0.977009	0.999557	0.89032	1.01023	1.03787	0.979473	1.20089	1.18593	1.01286	1.13323	0.85782	0.388252	0.882043	0.164063	0.864321	0.111188
RLDDASDDEDEEQEDWR	K7UTP6	2346.91	557.676	1	S(6): 100.0	0	0.06	4.019e-16	77.63	1.53858e-06	73.41	4.03137e-06	70.82	7.3811e-06	3	3	3	1.31394	1.36196	1.4157	1.36387	1.09333	1.33451	1.21954	1.2158	0.740466	1.23703	0.446357	0.807951	1.15326	1.1517	1.17319	1.15938	1.17637	0.00248021	1.04866	0.465449	0.696879	0.202553
LDDASDDEDEEQEDWR	K7UTP6	2190.81	413.276	1	S(5): 100.0	0	0.42	7.981e-16	87.56	8.20816e-08	69.19	5.80225e-06	87.97	7.41286e-08	3	2	3	1.64075	1.55722			1.36944	1.23267		1.30106	0.514861	1.5865		1.05068	1.45359	1.32577	1.27825	1.35254		0.0453313	0.961937	0.586055	0.776821	0.510209
STSTPFMNTTDVGK	K7UTP6	1853.86	220.602	0.945255	S(3): 94.5	0	1.1	0.00109	40.95	0.0131658	43.47	0.00732466	45.3	0.004809	3	3	3	1.4463	1.25409	2.95268	1.88435	0.932799		2.64907	1.79094	1.53339	0.929702		1.23154	1.0812	1.07277	1.23201	1.12866	1.66955	0.233914	1.58678	0.378851	1.09116	0.690745
EAGDLVAGGCGEEGSPQADAK	K7UTW7	2386.05	144.035	1	S(15): 100.0	0	0.34	0.0005286					49.54	0.00202891			3			1.02927	1.02927		0.817666	1.05568	0.936672		1.28339	1.13975	1.21157
SMSLDDLQER	K7UTX0	1417.62	268.534	1	S(3): 100.0	0	2.51	4.048e-07	78.63	1.0124e-06	60.69	6.11246e-05	65.19	2.09916e-05	2	2	2	1.07844	1.09615	1.12626	1.10028	1.0606	1.05547	0.925313	1.0138	0.911782	1.11829	1.01434	1.0148	1.04273	1.03208	0.936742	1.00385	1.09606	0.0573433	1.00991	0.866829	1.01091	0.880684
DRSPTPVHGDDGGAGSSSKPR	K7UUA5	2528.12	279.854	1	S(3): 100.0; T(5): 100.0	0	-0.69	1.424e-09	26.31	0.50437	23.02	1.10902	19.55	2.41634	4	5	5	0.921252	0.891686		0.906469	1.13283	0.888483		1.01066	0.837576	1.02661		0.932091	1.2475	1.22583	1.21497	1.22943	0.737307	0.000293806	0.822052	0.097559	0.758148	0.0253052
EEELSGDELEEFIK	K7UUK5	2034.94	118.911	1	S(5): 100.0	0.009	0.36	0.07591			24.55	0.635738				3			1.09101	0.869541	0.980273	1.2744	1.29218	1.20092	1.25583	0.842147	0.963904	0.890799	0.89895	0.969996	0.95374		0.961868
HIVSNASVPSSPVSK	K7UWM6	1956.94	265.515	0.981875	S(7): 98.2; S(11): 100.0	0	-0.41	3.015e-07	40.78	0.0158556	41.26	0.0143349	47.05	0.00377423	3	3	3	1.1493	1.06693	1.06995	1.0954	0.837435	0.852959	0.936762	0.875719	0.974324	0.948514	0.943668	0.955502	1.03408	1.02386	1.20732	1.08842	1.00641	0.920149	0.804577	0.0337711	0.877879	0.0921298
EALEDELEIPEPAEENYDGYHSEVEDDR	K7UX52	3516.46	129.331	0.931491	S(22): 93.1	0	0.38	4.996e-05			21.89	1.53696	48.47	0.00337305		4	4				#DIV/0!		1.39611		1.39611		1.17449		1.17449		1.6454	0.857015	1.25121
AQAEEETLASER	K7UYG3	1557.7	260.467	0.999997	T(7): 100.0	0	2.42	8.159e-10	56.03	0.000255072	58.04	0.000156016	49.26	0.00120889	2	2	2	1.6177	1.81854	1.2628	1.56635	0.803896	1.13567	0.915099	0.951556	0.99097	0.925732	0.895352	0.937351	1.15088	1.14788	1.17375	1.1575	1.35321	0.0658269	0.822075	0.103067	0.809804	0.00169374
AQIATVR	K7UYG3	982.521	138.751	1	T(5): 100.0	0	0.51	0.0007836	37.94	0.0158525	38.92	0.0126887	38.26	0.0147339	3	2	3	1.25693	1.29743			0.679228		0.609181	0.644204	1.33742		1.41899	1.37821	2.47079	1.40187	1.38596	1.75287		0.380441	0.367513	0.0968797	0.786255	0.478865
SGIESETDQEVEAK	K7UYM1	1969.83	190.401	0.974607	S(5): 97.5; T(7): 100.0	0	0.89	0.005646	40.91	0.00892057	47.77	0.00180896	40.98	0.00848268	3	3	3	1.18995	0.970439	1.30553	1.15531	0.864573	0.936391	0.943345	0.91477	0.983694	1.01259	0.97025	0.988843	0.987046	0.971242	1.1467	1.035	1.11624	0.347487	0.883839	0.121975	0.955408	0.466527
RTPPDSPPRR	K7UZT2	1482.67	206.216	1	T(2): 100.0; S(6): 100.0	0	0.04	0.01255	31.07	0.0955149	28.69	0.162384	32.18	0.0738213	4	4	4	1.08555	1.09979	1.12306	1.1028	1.02666		1.00645	1.01656	1.17322		0.867456	1.02034	0.956159	0.939082	0.933504	0.942915	1.16957	0.000242293	1.0781	0.00787153	1.08211	0.546706
RTPPDSPPR	K7UZT2	1326.57	289.081	1	T(2): 100.0; S(6): 100.0	0	0.27	0.0004327	48.18	0.00137838	51.25	0.000685403	57.25	0.000164066	3	3	3	1.14324	1.15443	1.02352	1.10707	0.964175	1.21311	0.923452	1.03358	1.07867	0.962874	1.02022	1.02059	0.956132	0.9389	0.940516	0.945182	1.17127	0.0185998	1.09352	0.384938	1.07978	0.0900137
YASVSPPR	K7UZT2	1180.49	133.751	0.999999	S(3): 100.0; S(5): 100.0	0.003	0.9	0.02614	31.59	0.0337698	30.51	0.0433041	26.64	0.0986305	2	2	2	1.45581	1.4265	0.90063	1.26098	0.943715	0.895559	1.22203	1.02043	1.04758	1.10238	0.87336	1.00777	1.0084	0.988703	0.985331	0.994144	1.26841	0.213435	1.02644	0.809332	1.01371	0.853913
YASVSPPR	K7UZT2	1100.53	109.792	0.981833	S(5): 98.2	0.002	0.9	0.01857			25.25	0.228083				2			0.83368	1.04606	0.939868	1.03506	1.1475	1.05396	1.07884	0.962763	0.867375	0.854619	0.894919	0.935706	0.91488		0.925293
IPNSPESTH	K7V074	1285.5	139.569	0.983156	S(4): 100.0; S(7): 98.3	0.003	0.94	0.02621	25.35	0.0961292					2
AENSPNLSPTLK	K7V084	1718.8	151.718	0.99997	S(4): 100.0; S(8): 100.0	0	-0.98	3.425e-05	29.22	0.179152	15.29	4.51097	19.2	1.81482	3	3	3	0.977705	0.818632	1.27821	1.02485	0.942274	0.840703	0.779775	0.854251	0.864284	0.895385	0.73153	0.8304	1.14675	1.14171	0.970077	1.08618	0.943535	0.697413	0.786473	0.0364258	0.764515	0.0290792
VGFPGASR	K7V096	1014.49	181.015	1	S(7): 100.0	0	0.79	0.0007289	39.35	0.00845535	32.75	0.0387015	31.45	0.048089	2	2	2	0.853962	0.898602	0.695066	0.815877	1.26044	1.26749	1.1496	1.22584	1.03858	0.996379	1.13174	1.05557	0.817924	0.779809	0.811644	0.803126	1.01588	0.849202	1.52634	0.000451656	1.31432	0.00375511
ALLLQSPSQVVAR	K7V0F9	1605.88	228.442	0.999778	S(8): 100.0	0	-3.23	4.259e-12	59.92	0.000157067	40.79	0.0128178	36.96	0.0314644	2	2	2	0.804697	0.774491	0.834621	0.804603		1.21051	0.41698	0.813744		1.09747	1.34654	1.222		1.49601	1.32446	1.41023	0.570546	0.00295339	0.577028	0.279483	0.866525	0.339294
VMSVASPASPTSPSPPAPPR	K7V0H0	2237.02	142.72	0.929667	T(11): 96.3; S(12): 96.5	0	-0.48	0.0007836	33.6	0.0883726	35.89	0.0522864	17.56	3.58669	3	3	3	0.72092	0.60549	0.513091	0.613167	0.673074	1.15556	1.63442	1.15435	0.900935	0.768759	0.674163	0.781286	1.17141	1.16851	1.63236	1.32409	0.463086	0.0126753	0.871808	0.6212	0.590055	0.0317008
DFPISPSSAR	K7V0I7	1380.57	196.335	0.0203239	S(5): 98.0; S(8): 98.0	0	0.23	0.0001975	35.88	0.0159584	31.11	0.0477843	32.79	0.0325079	2	2	2	1.1705	1.27365		1.22208	0.831585	0.965131		0.898358	0.896901	0.96046		0.92868	1.09452	1.08771	0.982081	1.05477	1.15862	0.0703937	0.85171	0.106429	0.880458	0.0962073
DFPISPSSAR	K7V0I7	1300.61	138.689	0.999328	S(5): 99.9	0	1.2	0.0009372	33.03	0.0549999			26.01	0.276048	2		2	1.1095			1.1095		0.977995		0.977995		0.876505		0.876505
TIEDTSVEAPDVQAGASE	K7V0J6	2042.89	129.521	1	S(17): 100.0	0	3.54	0.0001891	35.75	0.0397911	47.52	0.00258878	38.9	0.0192464	2	2	2	1.45857	3.04813	0.481357	1.66269	0.53653	0.858221	1.39249	0.92908	0.978437	0.819695	1.02433	0.940822	1.29362	1.26748	1.29366	1.28492	1.294	0.640095	0.723064	0.227376	0.732203	0.00534125
SEESGTESGEEVQTR	K7V174	1928.72	96.7164	0.869886	S(1): 95.5; T(6): 91.3	0.001	-2.1	0.01724	28.7	0.0589497					3
LCQADSPESSQPGGMSK	K7V1A7	2146.93	202.678	0.999996	S(6): 100.0	0	-2.32	0.0023	40.35	0.0132343	40.72	0.0122551	42.07	0.00890326	3	3	3	1.08171	1.01931	0.819326	0.973449	1.44124	1.338	1.29469	1.35798	0.984343	1.08423	1	1.02286	0.838838	0.800149	1.02473	0.887906	1.09634	0.461776	1.52942	0.00454894	1.15199	0.150195
EAPSSDILGNDENSDTEK	K7V1A7	2289.01	139.43	0.965394	S(14): 96.5	0	1.45	0.00866	17.36	3.51146			34.09	0.0752588	3		3	1.14653			1.14653		0.848891		0.848891		0.958629		0.958629
VAVPPKDDDDESGEEYEEEER	K7V3F9	2805.18	254.084	0.99975	S(12): 100.0	0	1.06	0.003493	37.58	0.0354053	37.43	0.0361073	30.29	0.184883	3	3	3	1.07312	1.1055		1.08931	1.04066	0.940428		0.990543	1.25898	1.07901		1.169	0.824503	0.788483	0.777314	0.796767	1.36716	0.000917599	1.2432	0.0187062	1.46718	0.0127572
NYFDSDDSEEELEQQQIPQSK	K7V4S4	2977.23	161.733	0.998601	S(5): 99.9; S(8): 100.0	0	1.52	0.001114	28.75	0.224032	39.33	0.0196257	27.05	0.328014	3	3	3	1.16251	0.971596	1.62769	1.25393	0.893058	1.46176	1.60353	1.31945	1.29466	1.41829	1.2248	1.31258	0.672877	0.588813	0.884206	0.715299	1.75302	0.0653503	1.84462	0.0613495	1.83502	0.00463634
TETQLSDNLGTNK	K7V4S4	1788.86	159.652	0.999344	S(6): 99.9	0	0.87	0.006304	33.42	0.0771887	45.78	0.00447888	40.22	0.0161223	3	3	3	0.878547	0.758536		0.818542	0.998802	0.768052		0.883427	1.03442	0.87352		0.953972	1.00061	0.981803	0.826181	0.936199	0.874325	0.256804	0.943632	0.668984	1.01898	0.860956
VQSRDSDLSEEETDLDK	K7V4S4	2494	140.647	1	S(3): 100.0; S(6): 100.0; S(9): 100.0	0	3.64	5.811e-07	50.88	0.000911714	25.74	0.269353			3	3		0.900659	0.957972	0.637643	0.832091	0.489561	1.23652	1.20456	0.97688	1.37534	1.0393	1.04648	1.15371	0.847586	0.808813		0.828199	1.0047	0.977677	1.17952	0.669249	1.39303	0.108588
LNTLGDLSSQSEPLSPK	K7V562	2154.09	194.726	1	S(15): 100.0	0	0.57	0.0001377	28.63	0.293574	33.71	0.0911632	15.97	5.4089	3	3	3	0.859425	0.939286	1.02259	0.940435	1.23665	1.14853	1.2519	1.21236	0.922273	0.909568	0.919082	0.916974	0.907342	0.885071	0.976537	0.922983	1.01891	0.765106	1.31352	0.0024065	0.993489	0.839442
AFSLDNAR	K7V5E8	1117.52	194.307	1	S(3): 100.0	0	-0.07	0.001408	35	0.0192583	34	0.0267727	37.63	0.0111403	2	2	2	0.751792	0.760867	0.549609	0.687423	1.37868	0.939702	1.06093	1.12644	1.53735	1.45924	1.40537	1.46732	0.902055	0.880198	0.921128	0.901127	0.762848	0.0378603	1.25003	0.161596	1.62832	0.000146003
DADGDDSLGGGEASEESANK	K7V5E8	2291.94	419.848	1	S(7): 100.0	0	-0.01	4.112e-16	81.44	8.56329e-07	97.28	2.20834e-08	72.78	6.42957e-06	3	3	3	1.41067	1.22875	1.0063	1.21524	1.03082	1.01112	1.04155	1.02783	0.880375	0.932853	0.840629	0.884619	1.06319	1.0547	1.18367	1.10052	1.10424	0.407678	0.933948	0.163038	0.803818	0.0120242
IAEDVESPVAEEEK	K7V5E8	1912.9	254.869	1	S(7): 100.0	0	0.48	2.579e-11	51.14	0.00151673	50.36	0.00183077	47.88	0.00321949	3	3	3	0.848832	0.916907	0.889889	0.885209	1.09522	1.14263	1.05525	1.0977	0.940848	0.997542	1.01232	0.983569	0.990889	0.973657	0.831952	0.932166	0.949626	0.434409	1.17758	0.0424493	1.05514	0.401834
DGGGEEPASEDGEAAASVSAPVSEVESK	K7V5E8	3029.34	119.219	0.998434	S(9): 99.8	0	0.35	0.0007836			36.87	0.0530009				3							2.34488		2.34488		1.6241		1.6241
LGSDDDSENDR	K7V5J0	1526.52	232.636	1	S(3): 100.0; S(7): 100.0	0	-0.3	4.077e-05	46.08	0.000394566	49.11	0.000185957	47.21	0.000304173	2	2	2	0.93767	0.962779	0.93652	0.945656	0.949173	1.04081	0.917226	0.969069	1.07614	1.06011	0.976719	1.03766	1.03757	1.02717	0.976853	1.01386	0.932726	0.0296801	0.955818	0.341269	1.02347	0.54556
SSHHDSESDADIDYR	K7V5J0	2037.74	134.624	0.996534	S(6): 99.7; S(8): 99.8	0	1.91	0.0007836	28.08	0.0525138	41.19	0.00259271	24.44	0.116559	3	3	3	0.74148	0.904397	1.04733	0.897734	1.26076	0.935868	0.805743	1.00079	0.911107	1.85805	1.11147	1.29354	1.15586	1.15604	1.09496	1.13562	0.790523	0.0585599	0.881271	0.380193	1.13906	0.613614
GDVESDVESGELVPGK	K7V5J0	2064.9	277.144	1	S(5): 100.0; S(9): 100.0	0	0.13	0.0001097	36.44	0.0339572	39.74	0.0154795	34.39	0.0524038	3	3	3	0.965104	0.795237	0.957448	0.90593	0.468392		0.924056	0.696224	0.995611		0.973713	0.984662	1.30459	1.27632	0.763427	1.11478	0.812653	0.320633	0.624539	0.236358	0.883278	0.606934
KGDVESDVESGELVPGK	K7V5J0	2337.1	470.352	1	S(6): 100.0; S(10): 100.0	0	-0.18	2.061e-14	55.1	0.000731318	52.06	0.00147174	69.21	2.85001e-05	3	3	3	0.986827	0.985578	1.34733	1.10658	1.08256	1.4293	0.706207	1.07269	0.901184	0.65149	1.13689	0.89652	0.980098	0.9627	1.11342	1.01874	1.08622	0.534648	1.05295	0.81353	0.880028	0.455335
TDVDRPVITPAGPSGPSSPQSEAGESNVFR	K7V5K5	3358.51	367.6	0.00129909	S(14): 99.9; S(18): 96.5	0	0.37	4.112e-16	82.82	1.77432e-06	86.66	7.39459e-07	70.97	2.75383e-05	3	3	3	1.12252	1.18852	1.14394	1.15166	0.857399	0.913823	0.903753	0.891658	1.01901	1.10257	1.02101	1.04753	1.01505	0.999154	1.06512	1.02644	1.12199	0.0107913	0.868688	0.00695565	1.02055	0.568128
AAAVAALSSVLTAEQSGSSENLR	K7V5K5	2456.21	311.893	0.999414	S(19): 99.9	0	-0.2	4.028e-16	71.06	2.0851e-05	82.53	1.47185e-06	73.98	1.06205e-05	3	3	3		1.43459	1.02601	1.2303	1.3977	1.4371	1.36388	1.39956	0.810049	0.887571	0.820011	0.83921	0.780643	0.736548	1.04759	0.854927	1.43907	0.153225	1.63705	0.00541038	0.981616	0.88293
TDVDRPVITPAGPSGPSSPQSEAGESNVFR	K7V5K5	3278.55	308.111	0.975445	S(18): 97.5	0	-0.6	1.987e-07	67.29	6.77309e-05	61.97	0.00023018	81.57	2.52179e-06	3	3	3	0.789735	0.730766	1.5147	1.01173	0.947685	1.66943	0.892607	1.16991	1.09693	1.18648	0.885548	1.05632	0.883464	0.85737	0.770765	0.8372	1.20847	0.530296	1.3974	0.258138	1.26173	0.0834354
FESWPVGNATGSPGAEEGR	K7V5K5	2171.95	407.426	1	S(12): 100.0	0	-0.17	8.747e-08	81.1	1.28003e-06	70.78	1.36036e-05	83.18	7.78719e-07	2	3	3	0.783131	0.734653	1.25918	0.925656	0.845869	0.891531	0.904271	0.880557	0.982908	0.951644	0.880416	0.938323	1.01939	1.00322	1.06129	1.02797	0.900471	0.57594	0.856599	0.00400238	0.912794	0.0621461
SKFESWPVGNATGSPGAEEGR	K7V5K5	2531.18	67.1597	0.963212	S(14): 96.3	0	0.34	0.01063			18.52	3.59315	22.83	1.34468		3	3			1.12263	1.12263	1.22178	1.1818	1.08786	1.16382	1.13427	0.863003	0.993979	0.997084	0.726034	0.66147	1.21808	0.868529			1.33998	0.176614	1.14801	0.540664
TDVDRPVITPAGPSGPSSPQSEAGESNVFR	K7V5K5	3438.48	175.039	0.0614874	S(14): 93.8; S(18): 93.8; S(21): 100.0	0	0.37	4.139e-07	66.94	5.79696e-05			35.38	0.0769534	3		4	0.806682		0.859804	0.833243		1.06865	1.35324	1.21095		1.54343	0.946154	1.24479
DAAVDGAPSDTDGAVAETR	K7V5K5	2041.88	233.578	0.977543	S(9): 97.8	0	-0.04	2.102e-15	74.81	4.05529e-06			71.22	9.11396e-06	3		3	1.01268		1.30146	1.15707		1.00376	0.856387	0.930072		0.825909	0.722928	0.774419
TDPFVSWGVSQK	K7V5Q3	1718.84	168.343	0.999989	S(10): 100.0	0	1.51	1.264e-06	22.77	0.959921	52.16	0.00109799			3	3			0.531234	1.29993	0.91558	0.923585	1.04925	0.845204	0.939347	1.11337	1.12775	0.950501	1.06387	0.907261	0.88495		0.896105					1.18722	0.107742
SGWLSSPETGK	K7V608	1596.69	79.2247	0.949363	S(5): 95.2; S(6): 99.7	0.003	2.28	0.02086	22.59	0.500684	23.21	0.41545			3	2		1.15499	0.98657	0.835816	0.99246	1.15316	1.05117	1.0261	1.07681	1.03079	0.895328	1.05267	0.992927	0.844007	0.805808		0.824908	1.20312	0.256572	1.30537	0.0169066	1.20368	0.0817165
TGSLPGGGPGPNPDVINALTR	K7V608	2214.1	213.409	0.999052	S(3): 99.9	0	1.02	0.0007254	31.28	0.176427	29.64	0.258895	41.52	0.0168069	3	3	3	0.315984	1.03941	0.634206	0.663199	1.43062	1.64039	1.63095	1.56732	1.05205	0.865796	1.05498	0.990941	0.708382	0.631489	0.538462	0.626111	1.05924	0.871433	2.50326	0.000364883	1.58269	0.0101392
SSFAPAPAEPTAGSFSR	K7V6A5	1903.87	166.236	0.968137	S(14): 96.8	0	0.34	2.821e-05	24.68	0.506357	20.36	1.29415	23.64	0.663909	3	3	3	0.936452	1.10658		1.02152	1.13516	1.1391		1.13713	0.961166	0.951909		0.956538	0.798958	0.757551	0.891457	0.815989	1.25188	0.0858815	1.39356	0.00814539	1.17224	0.0710863
ESDLEAVGEPMSPAGR	K7V7L2	1868.82	214.243	1	S(12): 100.0	0	-3.46	0.0002387	34.35	0.0455797	34.86	0.039958	34.66	0.0439102	3	3	3	0.937803	0.332851	1.52686	0.932506	1.87489	1.45664	1.55452	1.62869		0.691203		0.691203	1.92109	1.39183	1.25562	1.52285	0.612344	0.214031	1.0695	0.680845
ESDLEAVGEPMSPAGR	K7V7L2	1884.82	160.305	1	S(12): 100.0	0	0.3	0.0006276	24.03	0.542443	30.4	0.121389	14.28	5.16578	3	3	3	1.14876	0.946401	0.929021	1.00806	1.13809	0.983736	1.03195	1.05126	0.954741	0.929482	0.933994	0.939406	0.969138	0.951872	1.04692	0.989311	1.01895	0.818095	1.06262	0.316491	0.949556	0.174344
LDMLQQETTLDSK	K7V7R3	1969.89	101.878	0.967522	T(9): 96.8; S(12): 100.0	0.001	0.13	0.01128			30.27	0.1559				3			1.08729	1.03689	1.06209	0.989909	1.12184	1.00788	1.03988	0.860842	1.05999	0.786591	0.902475	1.06125	1.05053		1.05589
SKSTTSPFK	K7V7R3	1574.76	154.476	0.999224	S(1): 100.0; S(3): 99.9	0.003	0.27	0.04825					21.82	1.04337			3
GDATESVHDMDIDGDNGR	K7V7R3	2207.81	148.794	1	T(4): 100.0; S(6): 100.0	0	0.18	0.002037	23.3	0.22311					3
IEEISEDNDAGCVAIK	K7V7Y0	2130.99	162.824	1	S(5): 100.0	0	-0.95	0.0007836	36.45	0.0442398	53.13	0.000973301	24.54	0.692047	3	3	3	1.05917	0.972302	0.967893	0.999789	0.989795	1.11125	0.926054	1.00903	1.10846	1.04895	1.16282	1.10675	0.96565	0.945796	1.30832	1.07326	0.931548	0.577629	0.940162	0.646227	1.0312	0.797575
APSSSSVNAENDDDVLGLVR	K7V8E2	2349.01	176.423	0.476238	S(3): 96.8	0	0.34	2.792e-09			62.1	9.46165e-05	57.57	0.000279013		3	3		1.24203	0.797889	1.01996	0.572826	1.59942	0.715668	0.962639	1.28585	1.44967	1.59774	1.44442	0.796012	0.75512	1.10429	0.88514	1.15232	0.580499	1.08756	0.830598	1.63186	0.0171117
YEASGDESDNDGNTNS	K7V8I9	1898.67	246.018	0.999991	S(8): 100.0	0	0.34	4.112e-16	100.34	2.45045e-09	98.4	3.80151e-09	103.6	1.15677e-09	2	2	2	0.987149	0.932313	0.975155	0.964872	1.04617	1.05431	0.954601	1.01836	0.897635	0.935956	0.984641	0.939411	1.04393	1.03387	0.908698	0.995499	0.969235	0.546713	1.02296	0.69371	0.943658	0.326936
VETEASLPSVG	K7V8S0	1312.62	61.8589	0.997754	S(6): 99.8	0.001	0.71	0.01034	30.17	0.0946226			26.56	0.216495	2		2	0.937218
DASNGSSGLSEPLIGNDR	K7V966	2012.9	79.8759	0.875483	S(10): 87.5	0.004	0.35	0.04947	14.44	5.32429	11.46	10.7174			3	3		1.01674	0.638362		0.82755	0.939127	0.840214		0.88967	1.03199	1.01009		1.02104	1.03278	1.02002		1.0264	0.806264	0.403705	0.866787	0.111251	0.994776	0.71332
QASDIDVTAK	K7V966	1415.7	175.264	1	S(3): 100.0	0	0.39	1.042e-07			69.34	1.415e-05				2			0.888047	1.53385	1.21095	1.06137	1.18852	0.929572	1.05982	1.05525	0.839116	1.31399	1.06945	0.866042	0.83069		0.848366
DDSQSIPENSIER	K7V9X1	1713.74	151.764	0.972961	S(5): 97.3	0	0.79	0.001074	27.97	0.161583			17.71	1.75703	3		3	0.856712		1.23019	1.04345		1.06341	0.959251	1.01133		0.819572	0.952748	0.88616
NENPGLENLNHTPLSDAAAQNLSPR	K7V9X5	2896.37	295.968	1	S(23): 100.0	0	0.49	3.381e-12	48.85	0.00433042	55.35	0.000982589	44.36	0.0122079	4	4	4	1.05989	0.797209	1.22919	1.02876	0.728931	0.719719	0.663038	0.703896	0.812672	0.736344	0.73057	0.759862	1.27261	1.23887	0.910261	1.14058	0.901962	0.548254	0.617138	0.020477	0.666206	0.0325526
GGDSWDEPFPSSAAAAAGGGGR	K7VA77	2243.94	215.825	1	S(4): 100.0	0	-1.24	1.558e-11	54.14	0.000480692	63.32	5.79655e-05	47.71	0.00207218	3	3	3	0.857637	0.921498	1.06611	0.948415	0.969152		0.948354	0.958753	0.967535		0.914396	0.940965	1.03192	1.01932	1.13963	1.06362	0.891683	0.187382	0.901404	0.126341	0.88468	0.104111
NSSFGSTSSAPSLSNLPPIR	K7VA77	2243.09	187.809	0.981506	S(2): 98.2	0	-4.72	0.0007129	17.5	4.27143	29.5	0.27265	43.05	0.0119255	3	3	3		1.12586	0.889623	1.00774	0.816658		0.664494	0.740576	0.906268	2.15509	1.02111	1.36082	1.15649	1.16068	0.87465	1.06394	0.947179	0.733848	0.696069	0.0958416	1.27904	0.508696
GISTDSASVNCLLGLEDDSSVHSR	K7VA77	2823.2	88.9233	0.490971	S(23): 98.2	0	-0.26	0.0004728	30.11	0.202847					3
GLDQEYEGNVEATGEDFSVEPADER	K7VA99	2980.25	270.688	1	S(18): 100.0	0	1.79	1.517e-15	63.53	9.18935e-05	42.98	0.0101757	25.83	0.521126	3	3	3				#DIV/0!		1.06174		1.06174		1.03712		1.03712		2.00047		2.00047
HLEDDSEVDEDDEVIYK	K7VB85	2418.05	387.956	1	S(6): 100.0	0	1.86	2.358e-08	66.43	4.06332e-05	57.3	0.00033201	38.41	0.0249919	3	3	3	0.928253	1.06779	1.08143	1.02583	1.05753	0.973921	1.04182	1.02442	0.936287	0.843451	0.913868	0.897869	0.966943	0.947525	1.00216	0.97221	1.05515	0.356544	1.05371	0.159212	0.923534	0.0822535
FLGTSEMDPDSEPDSAR	K7VBC2	2077.85	173.559	0.999999	S(15): 100.0	0	0.79	0.01167			32.21	0.0580433	32.6	0.0558608		3	3		0.902223		0.902223	0.913079	1.0857		0.999388	0.822792	0.668867		0.74583	1.04928	1.03924	1.02851	1.03901			0.961867	0.584107	0.717828	0.0148571
RSTTLTASHLAIVGAK	K7VBU2	2154.03	76.5972	0.233784	S(8): 96.6	0.001	0.12	0.01706	27.09	0.422724	34.56	0.076393	42.21	0.0130635	3	3	3	0.611786	0.524501	1.16341	0.766566	0.890658	0.94487	0.874999	0.903509	1.16083	1.11483	1.02175	1.09914	0.948992	0.934016	1.04864	0.977216	0.784439	0.3585	0.924575	0.152167	1.12477	0.0888021
STTLTASHLAIVGAK	K7VBU2	1917.97	326.789	0.494894	T(5): 100.0	0	0.04	6.891e-07	64.77	6.69687e-05	80.03	1.99517e-06	56.96	0.000405262	2	2	3	1.09229	0.871044	1.22723	1.06352	0.857631	1.09628	0.835357	0.929757	1.04567	0.993392	1.03564	1.0249	1.06629	1.05849	0.885572	1.00345	1.05986	0.641355	0.926561	0.51092	1.02138	0.74328
VQNSPVQSTASLESLDNR	K7VBW6	2169.02	206.998	1	S(4): 100.0	0	-2.97	2.823e-06	44.11	0.00920693	48.81	0.00313221	59.84	0.000247295	3	3	3	1.32255	0.593139	0.893655	0.936449	0.999934	0.918344	0.951292	0.956523	1.02617	1.05465	0.990788	1.02387	0.951103	0.93429	1.41623	1.10054	0.850897	0.567997	0.869138	0.418119	0.930333	0.654849
ASVSSYSNDSTEVESPR	K7VCV2	2038.88	204.968	1	S(15): 100.0	0	2.28	0.0007836	34.94	0.0411525	40.24	0.0120787	40.64	0.0110159	3	3	3	1.06389	1.18525	1.05196	1.10036	0.976927	1.07469	1.02586	1.02582	0.978687	0.965487	0.775687	0.906621	0.889365	0.864135	0.823385	0.858962	1.28104	0.00666514	1.19426	0.00812037	1.05548	0.523953
ASVSSYSNDSTEVESPRTPSR	K7VCV2	2560.07	227.262	0.998447	S(15): 100.0; T(18): 99.9	0	-0.23	3.773e-06	23.13	0.739096	31.19	0.11595	22.31	0.870953	3	3	3	1.05904	1.07009	0.999096	1.04274	0.847137	1.08324	0.90808	0.946151	0.907902	0.878769	0.778233	0.854968	1.16796	1.16704	1.06468	1.13323	0.920152	0.0905958	0.834917	0.0760506	0.754454	0.00593377
WSSSVWAVSGSGR	K7VCY8	1669.69	206.77	0.979228	S(3): 99.9; S(9): 98.0	0	-0.29	2.992e-09	57.89	0.000102979	61.57	4.40616e-05	48.73	0.000831939	2	2	3	0.678668	0.975711	0.629085	0.761155	1.13608	1.03205	1.08082	1.08298	1.35436	1.43872	1.43477	1.40928	0.77376	0.731161	0.681206	0.728709	1.04452	0.785493	1.48617	0.000917448	1.93394	5.92412e-05
WSSSVWAVSGSGR	K7VCY8	1749.65	174.346	0.935219	S(3): 96.8; S(4): 99.9; S(11): 96.8	0	-1.06	0.0002082	47.07	0.000650854					2
ITTEGSGEFITGK	K7VD40	1707.84	129.811	0.969177	S(6): 96.9	0.001	0.36	0.02036			17.9	4.19319	28.54	0.359834		3	3		0.998508	0.974264	0.986386	1.06003	1.01814	1.00797	1.02872	0.994233	0.997776	1.02905	1.00702	0.942206	0.924941	0.901239	0.922795	1.06891	0.0374564	1.11478	0.00596181	1.09127	0.00656151
SSSNNSQSTEGWLSSQER	K7VD40	2207.93	246.401	0.957054	S(2): 95.7	0	-0.54	2.701e-12	54.66	0.000509036	34.45	0.0538024	43.05	0.00744414	3	3	3	0.959704	0.932088	0.924139	0.938644	0.962368	0.882785	1.07319	0.97278	1.11103	1.10167	1.14989	1.12087	0.959416	0.941486	0.90603	0.935644	1.00321	0.882407	1.03969	0.552878	1.19796	0.00100512
AILAQDNDQYNSSSFSK	K7VDJ1	2256.04	162.827	0.954917	S(14): 95.5	0	0.5	4.981e-13	68.44	3.25536e-05			26.93	0.460081	3		3	0.381227
AIAPAVGQSSGMAPVANNNR	K7VE03	2149.04	170.3	0.975335	S(9): 97.5	0	0.96	0.0006102	15.78	6.11718	47.08	0.00450338	34.25	0.0865929	3	3	3	1.02476	0.497316		0.761038	1.26509	1.17098	1.78865	1.40824	0.881089	0.458968		0.670028	1.60253	1.3371	0.36512	1.10158	0.690858	0.561978	1.27838	0.508003	0.608241	0.459934
TPVEQEMADAPTASA	K7VEK3	1741.75	310.739	0.999995	S(14): 100.0	0	-0.31	1.193e-15	64.61	3.08232e-05	63.74	3.97097e-05	65.22	2.90838e-05	2	2	2	0.982846	1.03167	0.310798	0.775105	1.03878	0.932262	1.25228	1.07444	1.08023	1.13619	1.07559	1.09734	0.937634	0.918458	1.1416	0.999229	0.775703	0.409071	1.07527	0.558876	1.09819	0.255579
TPVEQEMADAPTASA	K7VEK3	1757.74	199.111	0.99962	S(14): 100.0	0	0.99	1.092e-09	56.84	0.000258871	45.8	0.00327994	63.3	5.83266e-05	2	2	2	0.837962	1.27734	1.11069	1.07533	0.915089	0.957047	0.956729	0.942955	1.00432	0.956492	0.864367	0.941726	1.03226	1.02002	1.10248	1.05159	1.02258	0.864593	0.896697	0.0205266	0.895528	0.0859294
LIYTNDAGEIVK	K7VFQ0	1703.89	224.916	0.982579	T(4): 98.3	0	-0.47	0.002576	33.8	0.0703884			43.49	0.00763799	3		3	0.855607		0.92858	0.892093		1.04951	1.11317	1.08134		1.19933	0.950602	1.07497
ASLEEEDDVLSDDDEFYDR	K7VG10	2485.99	251.373	1	S(11): 100.0	0	0.71	1.916e-06	46.45	0.00241071	75.79	2.6561e-06	81	8.35236e-07	3	3	3	3.32125	1.829				1.58381		1.58381		1.59167		1.59167		1.7008	0.604014	1.15241		0.264233
DRDDSTDTELLVSPSTR	K7VGE4	2210.94	134.589	0.999836	S(5): 100.0; T(6): 100.0	0.005	0.76	0.05741	25.66	0.337789					3
DTDSEEELK	K7VGX4	1433.63	221.995	1	S(4): 100.0	0	-0.45	0.0007836	35.44	0.0214176	48.57	0.0010515	42.43	0.00439181	2	2	2	1.00937	0.847785	0.963115	0.940091	0.833527	0.858501	0.852971	0.848333	0.741072	0.77293	0.736978	0.750327	1.37381	1.30181	1.29945	1.32502	0.70949	0.0020316	0.64024	4.85807e-05	0.566274	2.8458e-05
MKDTDSEEELK	K7VGX4	1836.87	244.865	1	S(6): 100.0	0.001	-0.82	0.003988	24.54	0.595719	33.2	0.0839517	22.72	0.929073	3	3	3	0.958148	1.12565	0.997032	1.02694	1.0416	1.05672	1.0117	1.03668	0.858583	1.13804	0.923069	0.97323	1.05387	1.04395	1.19887	1.0989	0.934524	0.369355	0.943381	0.295835	0.885643	0.269843
MKDTDSEEELK	K7VGX4	1852.86	170.004	0.980838	S(6): 98.1	0.008	1.7	0.09657	32.64	0.0909592			28.2	0.248451	3		3	0.841901
EQMQVSGELNK	K7VH11	1646.77	177.583	1	S(6): 100.0	0	0.68	0.0003857	32.37	0.0768033			24	0.51535	3		3	1.07133			1.07133		0.970563		0.970563		1.00505		1.00505
GNPHIVSPR	K7VI05	1200.6	103.957	1	S(7): 100.0	0	0.32	0.0008354	33.46	0.0527681	28.69	0.159071	28.22	0.18019	3	3	3	0.802906	1.02476	1.36927	1.06565		0.979804	0.417138	0.698471		1.57572	1.40805	1.49188		1.45613	0.841727	1.14893	0.927514	0.807143	0.607933	0.392578	1.2985	0.394132
SPSGSPSRPAALMDVDEDEGDPSQQAVVLAEDK	K7VIL6	3845.71	48.1278	0.00407536	S(1): 99.4; S(3): 93.3	0	-0.12	0.002933					34.01	0.132642			4			0.930353	0.930353		0.884531	0.948327	0.916429		1.07835	1.00018	1.03927
AAAAAAAAAAAEGSPLHR	K7VJE8	1800.89	98.7071	1	S(14): 100.0	0	0.54	0.0004572			29.98	0.192183				3			1.57067	0.957055	1.26386	0.870477	1.0332	0.947179	0.950287	1.13738	1.1112	1.16796	1.13885	0.868597	0.833395		0.850996
NLSLEELAGEVGLSPDRR	K7VJE8	2259.05	66.4282	1	S(3): 100.0; S(14): 100.0	0.004	0.1	0.02989			18.19	3.41336				3			0.811729		0.811729		0.893435		0.893435		2.28443		2.28443
ASFSELVVGSPTR	K7VK41	1573.77	263.43	0.987426	S(10): 98.7	0	-0.36	1.587e-13	72.61	8.25705e-06	47.25	0.00284996	54.62	0.000516335	2	2	2	1.13636	0.667897	1.23889	1.01438	1.34382	1.25348	1.04221	1.21317	0.955687	0.816822	1.35097	1.04116	1.14759	1.14257	0.966357	1.0855	0.934481	0.721043	1.11761	0.300373	0.959147	0.8079
QALSQTGPETPK	K7VKP3	1624.82	185.788	0.999756	S(4): 100.0	0	1.42	0.004532	34.54	0.0570758	39.38	0.0185245	41.58	0.0114992	3	3	2	0.890317	0.871068	0.856395	0.872593	1.22796	1.3004	1.25109	1.25982	0.953455	0.976326	0.915677	0.948486	0.95075	0.934029	0.976075	0.953618	0.915035	0.0066636	1.32109	0.00023998	0.994619	0.823047
KDSPEGGSPEK	K7VKP3	1722.77	364.975	1	S(3): 100.0; S(8): 100.0	0	-1.72	2.599e-08	49.64	0.00134554	57.75	0.000200281	52.27	0.00070736	3	3	3	1.21877	1.29904							1.29352	0.876199		1.08486	1.08286	1.07466	1.0547	1.07074		0.00964557			1.01319	0.933548
QALSQTGPETPK	K7VKP3	1704.78	212.372	0.999979	S(4): 100.0; T(10): 100.0	0	1.42	6.681e-06	43.26	0.00632092	44.52	0.00472382	45.2	0.0041781	3	3	3	1.05707	0.872492	0.852259	0.927275	1.26254	1.23776	1.22375	1.24135	0.920153	0.864697	0.924069	0.902973	1.11069	1.10766	1.12993	1.1161	0.83082	0.0449557	1.11223	0.000711535	0.809046	0.000474335
APVSDDEEKLELK	K7VKP3	1985.02	295.187	1	S(4): 100.0	0	0.86	0.002164	37.72	0.0357613	29.08	0.259487	35.73	0.0561866	3	3	3	1.02548	1.09628	1.10051	1.07409	0.930716	0.842931	1.06388	0.945842	1.01064	1.00974	0.965805	0.995395	1.02351	1.00943	0.999158	1.0107	1.06272	0.0666347	0.935829	0.3723	0.984858	0.403398
VDPPPPPAAPVSPAAITR	K7VKP3	1977.03	180.144	0.999287	S(12): 99.9	0	-2.43	0.004066	30.58	0.17679	19.7	2.21804	22.15	1.2721	3	3	3	0.928181	0.983135	0.470718	0.794011	0.827993		1.10405	0.966023	1.26954		1.20054	1.23504	0.961912	0.943992	1.02897	0.978292	0.81163	0.325245	0.987459	0.916856	1.26245	0.00888213
AGQESTISPTR	K7VKP3	1370.64	228.963	0.999694	S(8): 100.0	0	-0.47	2.47e-06	35.37	0.0343836	41.63	0.00818642	44.42	0.00432788	2	2	2	1.02301	1.03255	0.977224	1.01093	1.20826	1.19748	1.17209	1.19261	1.10175	0.95568	0.828553	0.961995	0.988688	0.973101	1.02639	0.99606	1.01493	0.557721	1.19733	0.000504043	0.9658	0.69393
SDSTASVDSPK	K7VKP3	1541.64	282.479	0.98131	S(3): 100.0; S(6): 98.2	0	-0.71	0.002961	54.14	0.000259041	53.92	0.000255065	53.56	0.000298256	2	2	2	1.00377	0.992727	1.06859	1.0217	0.958856	1.0079	1.0388	1.00185	0.96868	1.02158	0.958099	0.982787	1.05821	1.04794	1.01029	1.03881	0.983525	0.571293	0.96442	0.249504	0.946069	0.0837326
KDSPEGGSPEKLNLDR	K7VKP3	2334.11	262.302	1	S(3): 100.0; S(8): 100.0	0	-0.09	0.006823	19.67	2.62724	21.7	1.66384	24.1	0.951021	4	4	4	0.821884	0.941087	0.819469	0.860813	1.19126	1.09901	1.1569	1.14906	1.10271	1.03392	0.996514	1.04438	0.86938	0.833541	0.915096	0.872672	0.986411	0.81154	1.31671	0.00151542	1.19676	0.0117073
QALSQTGPETPKDIFQPAFK	K7VKP3	2795.38	222.655	0.000458074	S(4): 100.0; T(6): 100.0	0	0.61	0.0007836	48.33	0.0041813	43.68	0.0122201	37.26	0.0526209	4	4	3	1.13401	0.768484	1.08966	0.997385	1.09558	1.02548	1.01378	1.04495	0.840981	0.900419	0.857162	0.866187	0.984328	0.967133	1.04747	0.999642	0.997742	0.985619	1.04532	0.269081	0.866497	0.0115012
SDSTASVDSPKER	K7VKP3	1826.78	174.138	0.996928	S(6): 99.7; S(9): 100.0	0.008	-1.23	0.07042	13.99	4.28952					3
SSFFDDSVPSTPAYTSGFSPK	K7VLM3	2592.18	161.691	0.970609	S(19): 97.1	0	0.17	1.277e-09			57.11	0.000574368	54.47	0.00105431		3	3		1.25143	0.506061	0.878748	1.09052	1.0244	1.0072	1.0407	1.0555	1.21504	1.31391	1.19482	0.628052	0.531587	1.26738	0.809005	1.08621	0.87498	1.2864	0.374947	1.4769	0.187308
ISPAQPTTILGDDTEISSPSGSNK	K7VLQ6	2783.36	111.716	0.860545	S(18): 86.1	0	1.05	0.000699	29.22	0.382598	36.46	0.071963	16.46	7.18049	3	3	3	0.428133	1.34912		0.888628	1.12421	1.44886		1.28654	1.08238	1.11438		1.09838	0.805606	0.767256	1.06694	0.879933	1.00988	0.98245	1.46209	0.0984327	1.24826	0.171639
DAASDDEGEDEDEDGGTPLR	K7VLQ6	2316.87	195.774	1	S(4): 100.0	0	0.08	1.493e-13	73.67	2.43547e-06			43.17	0.00271578	3		3	0.650362
RDAASDDEGEDEDEDGGTPLR	K7VLQ6	2472.98	190.453	1	S(5): 100.0	0	0.36	0.001206	40.53	0.00835549			51.89	0.000598283	3		3	1.14089
KVTSSTVETSK	K7VLT4	1678.9	104.536	0.968526	T(3): 96.9	0.003	3.43	0.0275	31.7	0.104455	32.23	0.0964939	22.02	0.961557	3	3	3	1.1212	0.841723	0.697323	0.886749	1.17829		0.550623	0.864458	1.12996		1.25067	1.19031	1.16418	1.16607	1.06678	1.13234	0.78311	0.128925	0.763424	0.341781	1.0512	0.417196
QGTVGSDTSNDAER	K7VLT4	1740.66	103.143	0.486748	S(9): 97.5	0.002	0.69	0.0217	19.7	0.468254					3
VSPQLSSPNQPYSLR	K7VM47	1976.9	160.296	0.5	S(2): 100.0	0	0.1	0.0007836			27.35	0.370087				3			1.02295	0.850027	0.936489	1.10176	0.872358	0.968565	0.980893	0.998806	1.45952	1.50999	1.32277	1.20409	1.18834		1.19621
EALAQAQSSR	K7VM47	1284.61	152.352	0.983438	S(8): 98.3	0	0.18	0.0007103	24.32	0.373896					2
QGSSASLAGDDTNFSEEAVSK	K7VM50	2548.07	198.47	0.931462	S(3): 96.6; S(6): 96.6	0	-3.2	0.0005395	45.59	0.00431064	56.68	0.000335276	56.21	0.000377546	3	3	3	1.10876	0.96734	1.36452	1.14688	0.95271		0.92848	0.940595	0.829083		0.80872	0.818902	0.969777	0.952251	0.875059	0.932362	1.23008	0.147888	1.00883	0.844896	0.878308	0.0595032
SDSLPGGGPGPNTDVINALSR	K7VM50	2248.07	313.593	0.999981	S(3): 100.0	0	-0.02	6.356e-15	80.23	2.19891e-06	73.03	1.15848e-05	74.1	9.05308e-06	3	3	3	0.766525	0.67332	0.883337	0.774394	1.20159		1.25808	1.22984	0.801434		0.820808	0.811121	0.760827	0.702024	0.950718	0.804523	0.962551	0.770598	1.52865	0.0232839	1.0082	0.950126
SLQSEDALVSQYFQESSSPK	K7VMZ7	2598.22	156.436	0.962135	S(18): 96.2	0	0.19	0.001914	19.96	2.57259	26.1	0.621655	17.89	4.1549	3	3	3	0.585375	0.879967	1.01298	0.826109	1.06194	0.99378	1.06794	1.04122	1.25424	1.32946	1.07772	1.22047	0.78091	0.741546	0.634976	0.719144	1.14874	0.468359	1.44786	0.00291314	1.69712	0.0043894
VPIEAEMSEDTADDDISSR	K7VN24	2303.98	178.957	0.999977	T(11): 100.0	0	-0.57	6.19e-16	69.32	1.7139e-05	59.55	0.000157004	58.33	0.000211305	3	3	3	0.829756	0.722416	1.00069	0.850954	1.00007	1.02868	1.04682	1.02519	0.790908	0.708969	0.731138	0.743671	1.18084	1.17532	1.40099	1.25238	0.679469	0.0217526	0.818593	0.0396735	0.593806	0.00288773
VPIEAEMSEDTADDDISSR	K7VN24	2399.93	187.282	1	S(8): 100.0; T(11): 100.0	0	3.68	8.515e-06	55.81	0.000195504	19.82	0.799457	73.91	3.03004e-06	3	3	3	0.69444	0.878481	1.61989	1.06427	1.37095	1.59468	2.237	1.73421	1.17194	1.29493	1.34853	1.2718	0.597021	0.494553	0.979648	0.690407	1.54151	0.306306	2.51186	0.024994	1.8421	0.0206057
VPIEAEMSEDTADDDISSR	K7VN24	2383.94	213.107	1	S(8): 100.0; T(11): 100.0	0	-1.14	9e-15	72.41	4.95175e-06	60.16	8.57326e-05	72.48	5.02511e-06	3	3	3	0.772894	0.737932	1.13158	0.880801	1.03606		1.1633	1.09968	0.931998		0.909274	0.920636	0.91243	0.892759	0.869172	0.891454	0.988051	0.936894	1.23358	0.0253152	1.03274	0.20774
SFSSDHNGNLTNR	K7VNJ4	1672.72	235.096	1	T(11): 100.0	0	-0.24	5.564e-11	43.61	0.00396316	32.22	0.0549709	32.33	0.0532159	3	3	3	0.951359	0.9487	1.03717	0.979076	1.03765	1.18023	1.05612	1.09133	0.973114	0.894529	0.927204	0.931616	1.07628	1.06609	1.02748	1.05661	0.926617	0.0763437	1.03286	0.502523	0.881699	0.0100778
AAQDGSESSGTGSIVK	K7VPT6	1861.88	130.054	0.933011	S(6): 93.3	0	-0.21	0.0007836			30.66	0.14105				3			0.910908	0.893711	0.902309	1.04077	1.2115	1.15068	1.13432	1.06022	0.81779	0.943257	0.940421	1.02013	1.00479		1.01246
EGGVESDEEIR	K7VQH0	1443.62	220.538	1	S(6): 100.0	0	0.81	0.003824	37.91	0.0118282	44.11	0.00264719	42.72	0.0039825	2	2	2	0.840978	0.822755	1.20555	0.956429	0.933882	0.870595	1.39319	1.06589	1.21317	1.17245	1.14304	1.17622	0.742261	0.675689	0.739263	0.719071	1.33009	0.133959	1.48231	0.105056	1.63575	0.000104543
GEEHQGTDNEGALSA	K7VSB1	1738.7	152.603	1	S(14): 100.0	0	-1.62	0.01187	38.55	0.0188998	13.05	6.70592	28.25	0.201244	3	3	3	1.11489	0.941431		1.02816	0.941169	0.884252		0.91271	0.861628	0.875512		0.86857	1.05873	1.04882	1.09301	1.06686	0.963728	0.60361	0.855515	0.0110619	0.814141	0.00161227
GEEHQGTDNEGALSA	K7VSB1	1818.67	116.313	1	T(7): 100.0; S(14): 100.0	0.007	0.31	0.08713					17	1.34281			3				#DIV/0!		0.927548		0.927548		0.80004		0.80004
EHSDEEMDSDEEQQR	K7VT90	2183.72	202.053	1	S(3): 100.0; S(9): 100.0	0	-2.7	0.0006258	36.7	0.00354902					3
EHSDEEMDSDEEQQR	K7VT90	2167.73	244.777	1	S(3): 100.0; S(9): 100.0	0	-0.95	7.31e-05	28.05	0.0282799					3
TGESSTDMAGSL	K7VTA8	1379.55	144.34	1	S(11): 100.0	0	0.13	0.000774	26.68	0.0964376					2
DADSSGGDASGK	K7VUN2	1434.6	179.403	0.975821	S(4): 97.6	0	0.36	5.614e-06	38.94	0.00834791	13.94	2.68222			3	2		1.04487	0.759416	1.26602	1.02343	0.888772	0.8657	1.12257	0.959015	0.900804	0.960319	0.930049	0.930391	1.20002	1.18466		1.19234	0.858342	0.438193	0.804315	0.115228	0.780309	0.00143535
SELVSPVSSPR	K7VXR8	1461.65	245.236	0.978488	S(5): 100.0; S(8): 97.8	0	0.63	4.525e-09	59.08	0.000172662	50.97	0.00109777	64.88	4.55122e-05	2	2	2	0.976052	0.92724	1.0336	0.978963	1.2997	1.35625	1.27747	1.31114	0.679784	0.492263	0.534367	0.568805	0.924643	0.903741	0.911441	0.913275	1.07193	0.104103	1.43565	8.05551e-05	0.622818	0.00381363
QTTPSPELPYSK	K7VXR8	1795.82	84.99	0.490086	S(5): 98.0	0.009	0.36	0.0778			24.21	0.545265				3			0.874526	1.00334	0.938933	0.575612	0.759999	0.862848	0.73282	1.06836	0.930639	0.843839	0.947613	1.01188	0.994687		1.00328
EASDDEGSEDGRPTAR	K7VZ57	1995.75	245.731	1	S(3): 100.0; S(8): 100.0	0	0.03	1.828e-05	35.53	0.0111399					3
SQLEDSPVDEIDVSNK	K7VZB7	2143.01	215.825	0.999998	S(6): 100.0	0	-1.19	0.001498	45.25	0.00599166	35.16	0.0665965	50.25	0.00208071	3	3	3	1.22005	0.985832		1.10294	0.870471	0.92586		0.898165	0.765975	0.929434		0.847704	1.27498	1.2405	1.10961	1.20836	0.912759	0.404235	0.743292	0.0199286	0.701532	0.0271526
HLDGASDDDEADAYSNK	K7VZF7	2190.91	148.601	1	S(6): 100.0	0	2.66	0.000425	30.96	0.0823323					3
SKSPNVSPANGEAASPK	K7VZN2	2393	198.739	1	S(1): 100.0; S(3): 100.0; S(7): 100.0; S(15): 100.0	0.004	0.32	0.03295	35.87	0.0326891	33.56	0.056369			3	3		1.3947	1.311	1.19282	1.29951	0.699288		0.879052	0.78917	0.952022		0.892969	0.922495	1.10168	1.09503		1.09835	1.18314	0.0763894	0.718502	0.0752045	0.839889	0.0273811
DRSYSPYDR	K7W0W3	1462.55	124.446	0.998867	S(3): 99.9; S(5): 100.0	0.008	0.56	0.1034					20.04	0.300717			3				#DIV/0!		1.26557		1.26557		0.850754		0.850754
SLSPAPIPIPASPGIR	K7W1C1	1876.95	300.259	0.5	S(12): 100.0	0	4.02	3.51e-08	46.41	0.00430721					3
DTESDGEGSNPVGGGATPPPLAAAPVVCLLR	K7W292	3228.54	313.943	0.96937	S(4): 96.9	0	-0.91	4.019e-16	81.45	2.37974e-06	55.6	0.000914817	68.77	4.4335e-05	3	3	3	1.39883	0.587063		0.992947		0.513989		0.513989		1.25767		1.25767		3.47055	1.42798	2.44926	0.405406	0.316245
RPSYSLSQNQNQAPPAAR	K7W2Z7	2209.06	389.761	0.999991	S(7): 100.0	0	-0.23	2.064e-12	63.09	0.000121917	50.5	0.00222991	57.29	0.000470608	3	3	3	0.848986	0.723186	1.07975	0.883973	0.984128		0.918441	0.951284	0.73281		0.895217	0.814014	1.19757	1.18342	1.31814	1.23304	0.716906	0.0364296	0.771495	0.0185695	0.660168	0.0144528
SLIIESDDDDDDHPQSR	K7W3V7	2180.91	366.809	1	S(6): 100.0	0	-0.57	5.278e-16	68.42	1.63376e-05	57.82	0.000191958	53.47	0.00052062	3	3	3	0.990368	1.13615	1.04029	1.0556	1.10554	0.969661	1.14315	1.07278	0.992478	1.00163	0.981829	0.991978	0.939849	0.921471	1.02956	0.963628	1.09545	0.165329	1.11328	0.15505	1.02942	0.449775
SSSPFAASPPSPLR	K7W4F1	1704.75	152.091	0.029714	S(1): 94.1; S(11): 100.0	0	0.2	0.0007836	24.94	0.364713	38.7	0.0147711	49.17	0.00134376	2	3	3	1.18058	0.784816	1.70639	1.22393	0.941115	0.917333	0.983148	0.947199	1.19561	1.09782	0.867538	1.05366	0.622747	0.527278	1.12734	0.759122	1.6123	0.226394	1.24776	0.371784	1.388	0.233451
TLVSPHPSPAR	K7W4F1	1465.68	255.152	1	S(4): 100.0; S(8): 100.0	0	2.5	6.333e-05	44.21	0.00450816	28.06	0.186015	35	0.0375837	2	3	3	1.08751	1.10166	0.862367	1.01718	0.959793	0.872276	0.876727	0.902932	0.979135	1.07484	1.06572	1.0399	0.999739	0.981572	0.952341	0.977884	1.04018	0.643929	0.923352	0.0768602	1.06341	0.137588
SRSPDVFASPVSQDK	K7W532	2067.94	351.488	0.976734	S(1): 97.7; S(9): 100.0	0	-1.09	8.73e-09	49.11	0.00224867	51.91	0.00116723	37.15	0.0351195	3	3	3	1.29204	1.20663	1.24369	1.24745	1.19216	0.958785	0.787638	0.979528	0.996187	1.08775	0.878863	0.987602	1.01714	1.00111	1.05853	1.02559	1.21632	0.00179777	0.955084	0.717225	0.962956	0.578003
SRSPDVFASPVSQDK	K7W532	1987.97	411.856	0.986345	S(1): 98.6	0	1.54	4.727e-05	52.23	0.00123482	51.32	0.00152672	45.48	0.00582417	3	3	3	1.09438	1.01163	1.07266	1.05956	1.12738	0.919208	1.05881	1.03513	0.934056	1.30629	1.01587	1.0854	0.904238	0.882889	0.854483	0.880537	1.20331	0.0033469	1.17557	0.069918	1.23266	0.146344
EEGGSPIRNPLTAAEDAR	K7W532	2106.99	415.095	1	S(5): 100.0	0	0.1	0.0001305	52.86	0.001095	55.87	0.000548054	45.26	0.00630701	4	3	3	1.01665	1.01566	0.950859	0.994389	0.884806	0.95711	1.04299	0.961637	0.926291	0.789633	0.930236	0.882053	1.12148	1.11427	1.13958	1.12511	0.883814	0.00475531	0.854703	0.0242742	0.783969	0.00656178
SPDVFASPVSQDK	K7W532	1744.84	344.355	1	S(1): 100.0	0	0.66	1.377e-13	83.72	6.96801e-07	67.23	3.08168e-05	55.8	0.000432416	2	2	3	1.1066	1.18291	0.963544	1.08435	1.15545	0.95283	1.28815	1.13214	1.2124	1.41726	1.00765	1.21244	0.900765	0.876522	0.967136	0.914808	1.18533	0.0719702	1.23757	0.0982213	1.32535	0.0701746
STIGSESASVISSPK	K7W532	1897.89	188.257	0.0315876	S(9): 96.6; S(13): 96.7	0	0.75	0.0001424	30.67	0.151781	26.41	0.384781	23.34	0.817752	3	3	3	1.61287	1.47075	0.789681	1.2911	0.980511	0.997267	0.966451	0.98141	1.33424	1.37874	1.35863	1.35721	0.822012	0.784471	0.810095	0.805526	1.6028	0.128811	1.21835	0.000245083	1.68487	5.34569e-06
STIGSESASVISSPK	K7W532	1817.92	255.801	0.999987	S(13): 100.0	0	3.92	1.634e-05	49.45	0.0021639	43.81	0.00784615	45.53	0.00529567	3	3	3	1.49755	1.16205	0.903661	1.18776	1.61295	0.772054	1.1031	1.1627	1.11631	1.29039	1.36059	1.25576	1.03079	1.01794	0.95009	0.999607	1.18822	0.339744	1.16316	0.543354	1.25626	0.0289678
SDSSKSRSPDVFASPVSQDK	K7W532	2716.26	54.9586	3.28181e-13	S(1): 95.1	0	0.58	0.01531	16.51	6.99108	22.53	1.75025	18.75	4.03257	4	4	4	0.921764	0.54344	1.15171	0.872305	1.18768	1.04447	0.948129	1.06009	0.865404	0.870912	0.997927	0.911414	0.898747	0.874238	0.913549	0.895511	0.974085	0.902397	1.18379	0.0799435	1.01776	0.740414
SPLQNSPTFNR	K7W787	1484.7	181.47	0.999575	T(8): 100.0	0	-0.97	0.0003213	39.39	0.0145634	29.2	0.155513	20.4	1.16236	2	3	3	1.11399	1.04581	0.715119	0.958305	1.18312	1.42756	1.2559	1.28886	0.907263	1.00545	1.12038	1.01103	0.91153	0.89228	0.374496	0.726102	1.31979	0.340375	1.77504	0.0416256	1.39241	0.201019
GTAGSDENSEDDDEWTPPPEYETR	K7WAT5	3001.11	109.734	0.912805	S(5): 95.6; S(9): 95.6	0	0.34	0.001501	18.02	0.994684	16.51	1.51436	15.61	1.79437	3	3	3	1.8889	1.33208		1.61049	0.923223	0.77469		0.848957	0.99931	1.08819		1.04375	1.09947	1.09225		1.09586	1.46962	0.205805			0.95245	0.36297
GTAGSDENSEDDDEWTPPPEYETR	K7WAT5	2921.14	101.735	0.935012	S(9): 93.5	0	0.38	0.0007836			28.51	0.155585	24.52	0.334111		3	3
FQQQPSGR	K7WCY0	1171.54	156.611	1	S(6): 100.0	0.001	-0.12	0.01448	23.14	0.386047					2
AGYDSDEEVYAAAK	K7WE31	1856.82	244.756	0.999709	S(5): 100.0	0	-1.07	0.0007836	36.93	0.0267857	46.03	0.00331282	45.92	0.00347072	3	3	3	0.943193	1.08085	1.11396	1.046	0.965427	0.982114	0.933895	0.960479	0.792566	0.73967	0.778927	0.770388	1.13493	1.13048	1.10884	1.12475	0.929986	0.210832	0.85395	0.000541837	0.684942	3.74396e-05
RADSGDDEDDPVESFLR	K7WE31	2146.91	178.433	1	S(4): 100.0	0	1.31	0.0008787	25.01	0.380967	21.59	0.819976	28.37	0.169998	3	3	3	0.888553
IDYEGTFDSDSGDENNSK	K7WE89	2440.93	125.844	0.940271	S(9): 97.0; S(11): 97.0	0	-1.09	0.001039	42.73	0.00343201	35.84	0.017383	42.33	0.00409353	3	3	3	0.952939	1.16114	1.15312	1.08907	0.822939	0.905229	0.908484	0.878884	1.19309	1.17695	1.0537	1.14125	0.983589	0.966375	1.1279	1.02595	1.06151	0.500026	0.85665	0.0653612	1.11238	0.162973
IDYEGTFDSDSGDENNSK	K7WE89	2360.96	189.398	0.985714	S(11): 98.6	0	-2.17	4.119e-08	45.64	0.00304145			59.36	0.000136562	3		3	0.931351
APPPSPSPPR	K7WF48	1306.57	102.552	1	S(5): 100.0; S(7): 100.0	0	-1.48	0.002158	39.32	0.0079409	26.41	0.142621	37.01	0.0124716	3	3	3	0.996325	1.09304	1.0212	1.03686	0.862536		0.980084	0.92131	1.10681		0.940375	1.02359	1.15621	1.15777	1.09023	1.13473	0.913745	0.0553661	0.811918	0.0266984	0.902055	0.202451
SYNHSPSPPR	M1H541	1445.57	155.07	0.999998	S(5): 100.0; S(7): 100.0	0	-0.13	0.007173	24.16	0.153099	25.29	0.118173	21.51	0.281821	3	3	3	1.06236	1.04786	1.38857	1.16627	1.28761	1.18966	1.41372	1.297	0.897654	1.1465	1.33845	1.12753	0.93872	0.919849	0.939349	0.93264	1.2505	0.104018	1.39067	0.00502046	1.20897	0.201834
RSPSPPPR	M1H548	1197.53	187.746	1	S(2): 100.0; S(4): 100.0	0	0.71	0.001674	30.57	0.0498575	31.06	0.0439896	25.33	0.166475	3	3	3	0.886906	0.89059		0.888748	0.9262	0.902195		0.914198	0.999477	1.1686		1.08404	1.15389	1.15232	1.14061	1.14894	0.773536	2.17004e-05	0.795687	0.000193344	0.943512	0.380423
VRSPSPPLKK	M1H548	1700.92	158.582	1	S(3): 100.0; S(5): 100.0	0.002	0.31	0.0405			17.43	2.79118	19.53	1.6837		4	4		1.18156	1.85867	1.52011	1.02764	1.21143	2.69999	1.64636	0.646982	0.950879	2.15742	1.25176	1.06716	1.05943	1.1547	1.09376	1.3898	0.193648	1.50522	0.356283	1.14445	0.74971
VRSPSPPLK	M1H548	1428.73	229.941	1	S(3): 100.0; S(5): 100.0	0	-0.1	0.002199	22.78	0.753148	25.9	0.367181	25.56	0.395553	3	3	3	1.19362	1.2278	1.04075	1.15406	0.770742	0.999804	0.9474	0.905982	0.783669	0.662954	0.902794	0.783139	1.11749	1.11136	1.07894	1.1026	1.04667	0.430427	0.82168	0.0490036	0.710268	0.010444
GRSPSPPPK	M1H548	1370.65	174.109	1	S(3): 100.0; S(5): 100.0	0.004	0.21	0.02548	18.75	1.67624	19.4	1.45701	18.25	1.89872	3	3	3	1.12408	1.16656	0.514197	0.934945	0.879735	1.25728	0.883592	1.00687	0.827243	0.884531	0.700188	0.803987	1.10734	1.1047	1.11268	1.10824	0.84363	0.457096	0.908528	0.463642	0.725463	0.00505582
KGRSPSPPPK	M1H548	1642.84	107.5	1	S(4): 100.0; S(6): 100.0	0.001	0.15	0.008239	22.2	1.08792	36.57	0.0399941	36.35	0.0423272	4	4	4	1.22222	1.2326	0.916565	1.12379	0.821284	0.936547	1.0138	0.923878	1.08151	0.975096	0.979569	1.01206	1.05429	1.04478	1.08307	1.06071	1.05947	0.577933	0.870996	0.0746676	0.95413	0.254549
SPSPPPK	M1H548	1157.53	143.745	1	S(1): 100.0; S(3): 100.0	0.005	-0.16	0.07339					32.68	0.0458584			2					0.794923	4.17777	1.50458	2.15909	1.44831		1.1906	1.31946
RPDSPPIR	M1H548	1161.59	101.821	1	S(4): 100.0	0.009	0.24	0.1201					17.57	1.51274			3
ARSPSPHDHYGGR	M1HAD7	1740.71	255.539	1	S(3): 100.0; S(5): 100.0	0	-0.57	2.2e-07	30.93	0.0553763	30.55	0.0609686	20.21	0.653618	4	4	4	0.848065	0.920121	0.803469	0.857218	1.1463	0.994611	0.937192	1.02603	0.996845	1.26709	1.22355	1.1625	0.919021	0.897733	1.03927	0.952008	0.900432	0.163686	1.07776	0.387272	1.2211	0.090235
SPSPHDHYGGR	M1HAD7	1513.57	151.949	1	S(1): 100.0; S(3): 100.0	0	0.12	0.009458	21.37	0.233426	29.83	0.0327055	29.73	0.0336801	3	3	3	0.839855	0.841726	0.694766	0.792116	1.13816	0.477346	0.737008	0.784173	1.02091	0.955656	1.23752	1.07136	0.818035	0.780573	0.812735	0.803781	0.985487	0.827192	0.975605	0.923796	1.3329	0.0358081
RSESLAK	O04014	1158.61	217.766	1	S(4): 100.0	0	-0.91	0.0007893	29.44	0.11291	31.9	0.0635324	30.62	0.085309	3	3	3	1.03888	0.960397	1.028	1.00909	1.01868	0.890849	0.909954	0.939828	0.788765	0.690014	0.820285	0.766355	1.26095	1.23583	1.22645	1.24108	0.81308	0.000955194	0.757269	0.00184749	0.617492	0.000305008
SKLSAAAK	O04014	1287.74	271.869	1	S(4): 100.0	0	-0.7	0.0007481	25.92	0.301913	25.13	0.362145	23.63	0.511543	3	3	3	0.870826	0.935473		0.90315		0.909017	2.17588	1.54245	1.03592	1.24151	1.74807	1.34183	1.60342	1.34276	1.36493	1.43704	0.62848	0.0168536	1.07335	0.841652	0.933748	0.697042
RSESLAK	O04014	1238.58	189.602	1	S(2): 100.0; S(4): 100.0	0.001	-0.31	0.004964	32.25	0.0553072	26.55	0.204269	27.24	0.1753	3	3	3	0.559446	0.767301	0.89341	0.740052	0.937778	0.942584	1.059	0.979787	1.0545	1.00202	1.00412	1.02021	1.02005	1.00479	0.964152	0.996331	0.742778	0.0604071	0.983395	0.719997	1.02397	0.374744
RSKLSAAAK	O04014	1523.81	79.0695	1	S(2): 100.0; S(5): 100.0	0.007	0.04	0.0637			26.8	0.344316				4			0.685078	0.908915	0.796996	0.960039	0.929703	0.935313	0.941685	1.03658	1.01274	1.05312	1.03415	1.07686	1.067		1.07193
SKLSAAAK	O04014	1367.71	156.021	1	S(1): 100.0; S(4): 100.0	0.005	-0.7	0.07191					19.58	1.72611			3			1.02793	1.02793		0.784639	0.965807	0.875223		1.04197	0.997621	1.01979
EDPLLDSDDERPDSFDDDFR	O48547	2702.03	333.01	1	S(7): 100.0; S(14): 100.0	0	-0.45	0.0006417	33.73	0.0306929	40.77	0.00619353	24.99	0.231061	3	3	3	1.26155	1.48111	1.15409	1.29892	1.13735	0.976793	0.953182	1.02244	0.901658	1.0617	1.16986	1.04441	0.934216	0.913778	0.768666	0.87222	1.48921	0.0175572	1.17223	0.125926	1.19741	0.14007
NKSFDDDDDFSNK	O81105	2058.9	384.083	1	S(3): 100.0	0	0.6	9.222e-05	61.36	0.000113509	56.82	0.000323081	63.45	6.95632e-05	3	3	3	1.06997	1.05448		1.06223	0.998411	1.06227		1.03034	0.968786	0.89871		0.933748	1.09334	1.0871	1.07931	1.08658	0.977582	0.0522721	0.948239	0.104229	0.859342	0.0105103
NKSFDDDDDFSNK	O81105	2138.87	455.577	1	S(3): 100.0; S(11): 100.0	0	0	2.766e-09	52.44	0.000566458	51.6	0.000687334	46.35	0.00224787	3	3	3	0.954035	0.955125	1.58489	1.16468	1.01046	0.652632	0.666912	0.776668	0.970723	1.37942	0.614284	0.988142	0.964238	0.945259	0.910095	0.939864	1.2392	0.346089	0.826362	0.238975	1.05137	0.838212
NKSFDDDDDFSNKLVAK	O81105	2694.25	154.467	1	S(3): 100.0; S(11): 100.0	0.003	-0.64	0.03746	23.31	1.20118			27.45	0.470315	4		4	0.645444			0.645444		1.01876		1.01876		0.779362		0.779362
GLCGSFNNNVLK	P0C1M0	1690.82	127.437	1	S(5): 100.0	0	0.51	0.002956	27.67	0.312847	33.62	0.0791895			3	3		1.02792	1.2233	0.990499	1.08057	0.913393	0.927811	0.926214	0.922473	0.90534	0.886221	0.984937	0.9255	1.13498	1.13077		1.13288	0.95383	0.613821	0.814274	5.34805e-05	0.816946	0.0130422
ATQTVEDSSRPKPK	P24993	2136.04	178.246	1	T(2): 100.0; T(4): 100.0	0	-3.13	0.001648	29.13	0.280036	19.45	2.65706	19.92	2.3504	3	3	3	0.278336	0.159789	0.287956	0.242027	2.7419	2.86442	2.87817	2.82816	0.725977	0.654768	0.680409	0.687051	0.315817	0.285082	0.371734	0.324211	0.746511	0.164686	8.72322	9.66227e-07	2.11915	0.000380478
ATQTVEDSSRPKPK	P24993	2056.08	169.504	0.999326	T(4): 99.9	0	-0.51	0.0007836	24.39	0.748573	18.6	2.69658	17.52	3.43667	4	4	4	0.83639	0.690401	0.912575	0.813122	0.985466	1.21675	1.28659	1.16294	0.998263	1.11802	1.02236	1.04621	0.77454	0.731174	0.817827	0.774514	1.04985	0.609722	1.5015	0.0146619	1.3508	0.00358424
EEEEEDEEESDKSK	P27347	2303.9	301.255	1	S(10): 100.0; S(13): 100.0	0	0.09	0.001109	19.66	0.939766	25.37	0.271671	40.36	0.00823342	3	4	3	1.47391	1.55823	1.16244	1.39819	0.687645	1.15875	0.873244	0.906547	1.10987	0.910276	0.949574	0.989906	1.08497	1.0792	1.17765	1.11394	1.25518	0.0845274	0.81382	0.214426	0.888653	0.146102
SEVNDEDDEEGSEEDEDDDE	P27347	2524.81	227.184	1	S(12): 100.0	0	0.7	5.531e-10	111.32	1.28764e-10	99.06	2.18531e-09	111.31	1.29431e-10	2	2	2	1.13877	0.97139	1.19403	1.1014	0.819129	0.821701	0.79464	0.811824	0.912054	0.970448	0.935006	0.939169	1.05072	1.04024	1.12064	1.07053	1.02883	0.688368	0.758336	0.00063207	0.877291	0.0124631
SKSEVNDEDDEEGSEEDEDDDE	P27347	2964.01	344.668	0.5	S(14): 100.0	0	2.55	5.079e-10	60.05	3.27705e-05			29.33	0.0390298	3		3	0.772483		0.530652	0.651567		0.982833	1.30217	1.1425		1.00803	1.25727	1.13265
EEEEEDEEESDK	P27347	1864.71	169.36	1	S(10): 100.0	0	-1.37	1.793e-05	38.28	0.00748912					3
EEEEEDEEESDKSK	P27347	2223.94	192.202	0.999989	S(10): 100.0	0	-1.63	2.549e-06	26.5	0.328868					3
SKSEVNDEDDEEGSEEDEDDDE	P27347	2884.04	64.2307	0.99999	S(14): 100.0	0.002	0.7	0.01855			20.83	0.479928				3
GELALVPQSPDK	P29036	1621.84	319.285	1	S(9): 100.0	0	0.62	2.652e-13	50.33	0.00144354	45.1	0.00479459	42.88	0.00798862	2	2	2	1.1216	0.694642	1.58399	1.13341	1.07169	1.42521	0.82848	1.10846	0.593811	1.08554	0.521239	0.73353	2.03599	1.39305	1.22357	1.55087	0.730822	0.306736	0.714735	0.216877	0.472979	0.0549253
LSSIDAQLR	P29194	1226.63	193.646	0.999991	S(3): 100.0	0.001	-0.27	0.005654	30.98	0.0941634			29.92	0.120194	2		2	1.09127		1.18189	1.13658		0.821763	0.77684	0.799301		0.295359	1.00468	0.650021
LSSIDAQLR	P29194	1306.59	65.9906	1	S(2): 100.0; S(3): 100.0	0	0.09	0.002675	34.27	0.0355966					3
EATEDLAEDLSEGEK	P31927	2003.9	330.087	1	S(11): 100.0	0	1.39	9.534e-05	53.54	0.000717878	51.34	0.00116971	54.67	0.000550856	3	3	3	1.5566	1.26842		1.41251	0.47341	1.32678		0.900097	1.7627	0.635067	1.43722	1.27833	0.760911	0.703565	0.832405	0.765627	1.84491	0.0118482	1.17563	0.704024	1.66965	0.202966
NFSDLTVWSDDNKEK	P31927	2310.1	169.683	0.999947	S(3): 100.0	0	0.34	0.0007836	29.08	0.303178	22.07	1.49567	42.46	0.0136977	3	4	3	1.17701	1.11218	1.03356	1.10758	0.862526	0.947382	1.06084	0.956917	1.14746	1.09758	0.881117	1.04205	0.873385	0.844369	0.682404	0.800053	1.38439	0.0132201	1.19607	0.130541	1.30248	0.074789
NFSDLTVWSDDNK	P31927	1908.86	406.149	1	S(3): 100.0	0	0.43	1.093e-14	82.82	8.70312e-07	86.71	3.62938e-07	77.04	3.28177e-06	2	2	2	1.51199	1.48151	0.801043	1.26485	1.30852	1.49166	1.36991	1.39003	0.949389	1.04836	1.14633	1.04803	0.739897	0.670857	0.739098	0.716617	1.76502	0.0784329	1.93972	0.000324715	1.46246	0.00566279
EATEDLAEDLSEGEKGDTIGELAPVETTK	P31927	3559.71	307.271	0.998662	S(11): 99.9	0	0.04	3.921e-06	59.58	0.00037535	48.33	0.00499949	54.92	0.00120758	4	4	4	1.14518	1.05389	0.695043	0.964702	1.1076	0.884079	0.955615	0.982431	1.26265	1.25736	1.37005	1.29669	0.695651	0.627043	0.630212	0.650969	1.48195	0.0872564	1.50918	0.00888651	1.99193	0.000114462
NFSDLTVWSDDNK	P31927	1988.83	120.791	0.999997	S(3): 100.0; T(6): 100.0	0	0.43	0.01119	29.43	0.125884	33.39	0.050556	42.68	0.0057323	3	3	3	1.07824	0.626805	1.36028	1.02177	1.2509		1.17398	1.21244	1.26589		1.09518	1.18053	0.617371	0.518359	0.821277	0.652335	1.56633	0.18572	1.85861	0.0180012	1.8097	0.0277228
DDIVGLEGASPK	P31927	1568.78	217.183	1	S(10): 100.0	0	0.92	5.471e-09	53.29	0.000723145	42.64	0.00835267	53.82	0.000626373	2	3	3	1.04582	1.02411	0.791757	0.953894	1.11478	0.898858	1.1738	1.06248	0.99923	1.0279	1.09784	1.04166	0.835548	0.796433	0.883951	0.838644	1.13742	0.247369	1.2669	0.0624052	1.24207	0.00631964
GAGGGGGGGDPRSPTK	P31927	1695.81	241.972	0.999969	S(13): 100.0	0	0.1	5.8e-15	49.93	0.0016321	46.11	0.00394789	51.75	0.00107537	3	3	3	1.2844	1.17999	0.578821	1.0144	1.02443	0.978001	1.09189	1.03144	1.4193	0.96538	1.17968	1.18812	0.797838	0.756041	0.807983	0.787287	1.28848	0.361095	1.31012	0.00264702	1.50913	0.0385849
NFSDLTVWSDDNKEK	P31927	2390.07	132.906	1	S(3): 100.0; T(6): 100.0	0.006	4.29	0.08441					12.6	11.2683			3			0.843731	0.843731		1.28532	1.1455	1.21541		0.913277	1.03744	0.975356
LSIDGEK	P31927	1129.58	222.903	1	S(2): 100.0	0.009	1.34	0.07864	25.62	0.353115					2
ATGAFILTASHNPGGPK	P93804	2007.03	367.632	1	S(10): 100.0	0	-0.82	8.174e-06	81.81	1.39712e-06	81.2	1.61994e-06	77.28	3.98549e-06	3	3	3	0.821494	1	0.895103	0.905532	1.1734	0.795164	1.25565	1.07474	0.895066	1.13096	0.966087	0.997372	0.862398	0.826814	0.90445	0.864554	1.0474	0.508045	1.24311	0.217001	1.15363	0.14457
TAHPDPPPESEQSPR	Q38JE3	1868.82	290.639	0.983025	S(13): 98.3	0	-3.24	7.939e-07	38.01	0.0196233	29.99	0.132805	32.89	0.068522	3	3	3	1.00287	0.47327	1.13077	0.868972	1.00375	0.982096	1.1112	1.03235	0.909949	0.821953	0.941887	0.891263	0.976615	0.958192	0.856296	0.930367	0.93401	0.779189	1.10961	0.135779	0.957969	0.492519
SGSSSSSSSEDDGMGGR	Q41299	1893.63	322.897	0.000570258	S(3): 97.6; S(6): 99.9	0	-0.77	4.019e-16	86.46	3.68288e-08	58.2	2.54278e-05	76.34	3.78606e-07	2	2	2	0.398559	0.636007		0.517283	1.1446	1.34847		1.24654	1.27267	0.487541		0.880104	0.764123	0.71302	0.701522	0.726222	0.712293	0.1076	1.71647	0.00736452	1.21189	0.636509
SGSSSSSSSEDDGMGGR	Q41299	1813.67	465.865	0.987475	S(3): 98.7	0	-0.42	4.019e-16	109.92	3.66693e-10	106.77	7.5736e-10	109.45	4.05766e-10	2	2	2	0.695728	0.378904	1.7996	0.958077	1.2503	0.837125	1.97129	1.35291	1.19797	0.902005	1.08086	1.06028	0.422695	0.391821	0.486887	0.433801	2.20856	0.291172	3.11872	0.0506651	2.44416	0.00228513
SGSSSSSSSEDDGMGGR	Q41299	1829.66	184.117	0.960327	S(3): 96.0	0	-0.38	2.87e-10	59.93	2.77436e-05	24.31	0.101752	32.92	0.0139368	2	3	3					1.33541	0.783029	0.808517	0.975651	2.41189	3.00805	2.90573	2.77522
LTSGFQQFK	Q41729	1423.72	138.813	0.999673	S(3): 100.0	0.001	0.51	0.007552	34.74	0.0465836	32.66	0.0754194	33.78	0.0587358	2	2	2	0.609742	0.742366	0.939296	0.763801	1.21983	1.23547	1.14118	1.19883	1.18679	1.09765	1.12635	1.13693	0.656838	0.569627	0.645997	0.624154	1.22374	0.233493	1.92072	0.000137139	1.82155	0.000174354
APAPDSGR	Q41790	994.449	139.058	1	S(6): 100.0	0.003	0.36	0.02159			32.74	0.0201935				2			1.14092	1.33481	1.23787	0.789249	0.739629	0.698832	0.74257	0.925883	0.907589	0.771751	0.868408	1.13601	1.13461		1.13531
ADSDAEDGKDSDDEKHDEL	Q41799	2683.07	260.733	1	S(3): 100.0; S(11): 100.0	0	-0.96	0.006099	25.17	0.364146	15.64	2.99505	22.53	0.630513	4	3	3	1.18422	1.01326	1.03135	1.07627	1.02278	1.13809	0.958184	1.03968	0.826934	0.91779	0.858095	0.867607	1.18043	1.17459	1.26123	1.20542	0.892865	0.101702	0.86251	0.0497392	0.719756	0.000942245
VQLYEMNF	Q4QYU1	1267.56	95.0082	1	Y(4): 100.0	0	0.89	0.01472	26.21	0.191585	18.62	0.998241	37.13	0.0140391	2	2	2	1.14596	0.931033	1.3271	1.1347	0.937385	1.06469	0.956925	0.986332	1.06083	0.956555	0.869866	0.962418	0.907972	0.887183	0.994111	0.929755	1.22043	0.160301	1.06085	0.332495	1.03513	0.637591
VQLYEMNF	Q4QYU1	1283.55	98.9388	1	Y(4): 100.0	0.004	0.25	0.0324			30.03	0.0535786				2			1.2456	1.0984	1.172	0.91894	0.90843	0.91679	0.91472	0.926218	0.884808	0.935881	0.915636	1.0114	0.993318		1.00236
ATESPEGEK	Q5I204	1315.6	165.688	1	S(4): 100.0	0	0.43	0.004435	40.83	0.00648027	27.88	0.134091	25.28	0.240596	2	2	2	1.03254	1.04662	0.521924	0.86703	0.60767		1.10663	0.857153	1.26627		1.74341	1.50484	1.1812	1.17585	1.05647	1.13784	0.761996	0.20145	0.753316	0.242289	1.32254	0.142166
EDTEAANEAGEDGASEEGKGTDVEMK	Q5I204	3181.37	215.516	0.999994	S(15): 100.0	0	-0.54	1.622e-07	22.08	1.57772	45.47	0.00716575			4	4		0.877594	0.493132	1.34178	0.90417	1.14929	1.2219	0.991681	1.12096	1.00719	0.624692	0.758317	0.796733	0.932602	0.910472		0.921537	0.981155	0.959736	1.2164	0.108598	0.86457	0.452478
GLAASQEDLDR	Q5QJA2	1398.64	160.203	1	S(5): 100.0	0	-0.5	0.0007836	20.05	0.978668	26.38	0.231755	24.11	0.363891	2	2	2	0.864494	0.857861	0.848005	0.856787	1.36014	1.46292	1.33681	1.38662	1.10756	1.17128	1.09277	1.12387	0.754197	0.692683	0.803826	0.750235	1.14202	0.0305443	1.84825	0.000225375	1.49803	0.000743324
TMPDPDAEVIALSPK	Q5UDB6	1951.97	243.636	1	S(13): 100.0	0	-0.19	0.0004055	45.25	0.00652903	48.09	0.00324837	35.88	0.0558026	3	3	3	1.03427	0.98894	0.811142	0.944785	1.06446	1.11044	1.1262	1.10037	0.841935	0.809975	0.986513	0.879474	1.12183	1.11487	1.81216	1.34962	0.700038	0.168423	0.815317	0.343189	0.651646	0.118942
VDNVTYEEDQRSDVVPSPR	Q6JN48	2509.07	244.745	0.99988	S(12): 100.0; S(17): 100.0	0	-0.66	2.538e-10	38.57	0.0235041	25.3	0.499787	25.77	0.450907	3	3	3	1.08528	1.04858	1.14455	1.0928	1.02896	1.05744	1.02256	1.03632	1.06368	0.752657	1.08869	0.96834	0.97382	0.957093	0.844536	0.92515	1.18122	0.027244	1.12016	0.0571189	1.04668	0.727323
GDASPLDVIAINDTGGVK	Q6LBU9	2110.07	227.418	1	S(4): 100.0	0	1.33	0.0001262	25.9	0.587207	36.86	0.0463024	60.66	0.000194738	3	3	3		1.04492	1.09497	1.06995	0.995634		0.834139	0.914887	1.41526		1.11108	1.26317	0.898492	0.872561	1.12566	0.96557	1.1081	0.395237	0.947509	0.701146	1.30821	0.148254
TTSETDFMTEYVVTR	Q6RXW7	2083.84	289.361	0.999993	T(9): 100.0; Y(11): 100.0	0	-0.28	2.001e-05	60.7	8.12837e-05	51.61	0.000659869	61.57	6.64233e-05	3	3	3	0.735835	0.893969	1.04751	0.892439	1.07647	0.874338	0.893303	0.948035	0.940907	1.11695	1.14505	1.06764	0.757303	0.699269	0.78182	0.746131	1.19609	0.191717	1.2706	0.0428684	1.4309	0.00931079
TTSETDFMTEYVVTR	Q6RXW7	2099.84	175.155	0.999954	T(9): 100.0; Y(11): 100.0	0	-1.64	0.005113	42.2	0.00466381	48.17	0.00121619	38.55	0.0111151	3	3	3	0.927404	0.840781	0.935986	0.90139	1.12922		0.963217	1.04622	1.05154		0.921015	0.986278	0.88944	0.864467	0.786522	0.84681	1.06445	0.277119	1.23548	0.0733804	1.1647	0.11365
VKTAPAK	Q6WFB1	1226.72	155.289	1	T(3): 100.0	0.001	0.13	0.007226	23.13	0.39934			21.92	0.499047	3		3	1.73937			1.73937		0.931941		0.931941		0.358755		0.358755
TSGSFVLR	Q84QC8	1090.54	190.672	0.999994	S(4): 100.0	0	-0.04	0.001052	32.06	0.0461436	40.01	0.0073331	39.5	0.00824684	2	2	2	0.897458	0.721559	1.11762	0.912211	0.972823	1.04544	0.985184	1.00115	1.04438	0.782254	0.979749	0.93546	0.893673	0.870757	0.89046	0.884964	1.03079	0.824038	1.13129	0.00785087	1.05706	0.558258
GHVESVVK	Q8L6A2	1222.64	129.839	1	S(5): 100.0	0	0.19	0.01395	22.88	0.675465	24.36	0.463544	29.41	0.143647	3	3	3	1.16327	1.08323	0.954354	1.06695	1.03017	0.967758	1.02634	1.00809	1.00291	1.29954	1.15772	1.15339	0.751974	0.691363	0.705239	0.716192	1.48975	0.00526284	1.40757	0.000432039	1.61045	0.0075385
GLDIDTIQQNYTV	Q8L6A2	1703.8	240.285	0.999996	T(12): 100.0	0	-0.25	4.019e-16	82.15	9.27715e-07	69.54	1.6965e-05	75.13	4.68333e-06	2	2	2	0.795997	0.79172		0.793858					0.965722	1.28858		1.12715	0.720841	0.647941	0.86142	0.743401	1.06787	0.577011			1.51621	0.0771961
TLHGLQPPEASSNTLFNDK	Q8L6A2	2437.2	105.462	1	T(1): 100.0	0	1.08	0.001161	21.76	1.9244	25.04	0.907086	26.15	0.689521	3	3	3	0.762479	0.993899	0.987797	0.914725	0.854258	0.722522	0.926344	0.834375	1.07534	1.10034	1.04971	1.07513	1.00576	0.986161	0.652362	0.881429	1.03778	0.820762	0.946616	0.734282	1.21976	0.169126
TLHGLQPPEASSNTLFNDK	Q8L6A2	2517.16	132.01	0.333333	T(1): 100.0	0	0.19	0.01282	13.68	11.2987	23.16	1.31996	24.1	1.01735	4	3	3	0.736377	0.702847	1.18736	0.875527	0.853866	1.07725	0.902376	0.944496	1.04574	0.927928	0.985889	0.986518	1.01092	0.992378	0.609821	0.871038	1.00515	0.983476	1.08433	0.644109	1.13258	0.440758
ESAAETPEEQKSGDETSAEQK	Q8L8G5	2763.26	224.357	0.999966	S(12): 100.0	0	1.55	1.372e-09	38.72	0.0365232	36.12	0.0664002	37.94	0.0438133	4	4	4	1.30799	1.1786		1.24329	0.902292		1.69016	1.29623	1.16944		1.42615	1.2978	0.93142	0.910053	0.90796	0.916478	1.3566	0.00694363	1.41436	0.286695	1.41607	0.0286489
DSLDLSALGAAIPNSAELSAEDK	Q8L8G5	2655.3	342.093	0.999988	S(15): 100.0	0	2	2.336e-07	45.07	0.00930714	81.21	2.24552e-06	84.76	1.00192e-06	3	3	3		1.65008	0.907488	1.27878	0.986027	0.880702	1.06355	0.976761	1.09555	1.02788	1.21468	1.1127	0.881899	0.852552	0.744217	0.826223	1.54775	0.206846	1.1822	0.0897003	1.34674	0.014104
LWSGGAYDSDTEDPDSLK	Q8W509	2324.02	239.056	0.999626	S(9): 100.0	0	-0.06	4.112e-16	74.47	6.25049e-06	79.81	1.86274e-06	73.79	7.32039e-06	3	3	3	1.26848	1.05035	0.953401	1.09074	0.76821	0.830652	0.960259	0.85304	1.04472	0.909105	0.87505	0.942958	1.08149	1.07408	1.03885	1.0648	1.02436	0.796443	0.801124	0.0218326	0.88557	0.0848789
NIGLDPIADASQSPSR	Q93XG3	1864.89	139.277	0.944623	S(13): 94.5	0	-0.95	0.0004687	43.41	0.00819726			47.75	0.00303444	3		3	0.969376
DAETGQDAPSEDGTK	Q94IQ8	1888.81	197.699	0.999976	S(10): 100.0	0	1.44	5.075e-14	61.99	7.15574e-05	38.98	0.0142409	36.75	0.0231216	3	3	3	1.21017	1.08465	1.16504	1.15329	1.13996	1.1889	1.16982	1.16622	0.885054	0.873026	0.966574	0.908218	0.810461	0.773436	1.21694	0.933611	1.2353	0.208703	1.24915	0.178601	0.972801	0.869553
EAEEAPSEDAAK	Q94IQ9	1614.71	146.603	1	S(7): 100.0	0	-2.04	2.257e-05	30.02	0.0935183					2
QDIEASGPEAGEFSAK	Q9ATM7	2003.92	130.849	1	S(14): 100.0	0	-0.41	0.0007836	30.74	0.149523	46.73	0.00367321	28.59	0.249595	3	3	3	0.378249	0.597142	0.794761	0.590051	1.07874	0.998837	1.04677	1.04145	0.900086	1.08167	0.967914	0.983222	1.10701	1.10459	0.945993	1.05253	0.560601	0.0245515	0.98947	0.858041	0.934149	0.408452
MQSQLAADEFDTV	Q9ATN2	1694.71	291.514	1	S(3): 100.0	0	-0.36	0.0007836	40.41	0.00696994	44.12	0.0029083	48.08	0.00114597	2	2	2	0.834379	0.780731		0.807555	0.999643	1.14076		1.0702	0.914989	0.711456		0.813222	0.974085	0.957107	0.932852	0.954681	0.84589	0.0100846	1.121	0.12566	0.851826	0.165093
MQSQLAADEFDTV	Q9ATN2	1678.71	288.828	1	S(3): 100.0	0	0.05	0.0002371	57.01	0.000168013	52.01	0.00054169	58.61	0.000117338	2	2	2	0.824954	0.819323	0.974412	0.872896	0.903104	0.994401	0.964931	0.954145	1.03975	1.02672	1.07753	1.048	0.991914	0.974197	0.805789	0.923967	0.944727	0.548766	1.03266	0.667173	1.13424	0.11279
RMQSQLAADEFDTV	Q9ATN2	1834.82	139.372	1	S(4): 100.0	0.002	0.8	0.01837	26.7	0.289266					3
TDGAASPSPSPAPAPAGDGSTPGK	Q9FYS5	2461.15	389.455	0.999992	S(6): 100.0	0	0.16	5.498e-16	83.42	1.10767e-06	73.24	1.14695e-05	74.05	9.54949e-06	3	3	3	1.1181	1.11549	1.02629	1.08663	0.89505	0.927384	0.846498	0.889644	0.996284	0.891929	0.917649	0.935287	1.11922	1.11164	1.08374	1.10487	0.983493	0.59973	0.805205	0.00113916	0.846516	0.00693772
TDGAASPSPSPAPAPAGDGSTPGK	Q9FYS5	2541.11	169.283	0.951791	S(6): 99.8; S(8): 95.4	0	-0.41	4.565e-09	42.59	0.0106719			25.58	0.584378	3		3	1.06239
AKSPLEAAVK	Q9FYS5	1525.87	154.776	1	S(3): 100.0	0	-1.84	0.003528	34.66	0.0417386					3
GPEWQLQGDDADLSSSAR	Q9LLI8	2155.94	445.051	0.985273	S(16): 98.5	0	0.4	4.112e-16	73.06	7.81011e-06	74.66	5.47851e-06	66.52	3.46522e-05	3	3	3	0.838564	0.733506		0.786035	2.10808	2.39471	2.20971	2.2375	1.69496	1.22032	1.7184	1.54456		1.40984	1.29381	1.35182	0.581463	0.0186017	1.65517	0.0047379	1.14257	0.433961
LTSGQQISGEIPDASPDR	Q9LLI8	2094.98	364.678	1	S(15): 100.0	0	-0.1	4.019e-16	75.53	5.59097e-06	71.04	1.56701e-05	83.92	8.12234e-07	3	3	3	0.805951	0.897908	0.938558	0.880806	1.0869	0.940799	1.02774	1.01848	0.978839	0.974434	1.2748	1.07602	1.16503	1.16674	1.01379	1.11519	0.789826	0.0216485	0.913278	0.217334	0.964881	0.743295
LTSGQQISGEIPDASPDR	Q9LLI8	2174.95	200.289	0.999998	S(8): 100.0; S(15): 100.0	0	0.89	0.0006766			17.4	2.81599	40.02	0.015389		3	3		0.560272	0.627997	0.594134	0.685957		1.20249	0.944222	1.16049		1.08154	1.12101	0.982727	0.965722	0.763587	0.904012	0.657219	0.0462204	1.04448	0.862231	1.24004	0.107726
QQAVAISPTSK	Q9XEI4	1497.79	187.767	0.999649	S(7): 100.0	0	0.9	8.806e-05	33.23	0.0638375	45.18	0.00404721	35.3	0.0393986	2	3	3	0.910317	0.900912	1.12042	0.977217	1.00026	0.964028	0.884804	0.949696	1.044	0.575766	1.5969	1.07222	0.857925	0.82288	0.884661	0.855155	1.14274	0.173724	1.11055	0.0700142	1.25383	0.503549
LGSSASFSR	Q9XF58	1135.53	227.666	0.999995	S(6): 100.0	0	-0.74	0.007411	32.82	0.0388663	31.53	0.051254	36.35	0.0168938	2	2	2	1.22485	1.2351	1.28228	1.24741	1.04374	1.01225	1.08561	1.0472	1.02986	1.20106	1.09358	1.10817	0.685975	0.605046	0.649544	0.646855	1.92843	3.36044e-05	1.61891	0.000223743	1.71316	0.00111817
LGSSASFSR	Q9XF58	1215.49	146.629	0.975955	S(6): 97.6; S(8): 100.0	0.001	-0.736609	0.01493	35.38	0.00859062			37.67	0.00519845	2		2	0.722288			0.722288		1.04645		1.04645		1.00745		1.00745
