# Supplementary material for: Quantitative analysis of changes in the phosphoproteome of maize induced by the plant hormone salicylic acid
Source: Sci Rep. 2015 Dec 11;5:18155. doi: 10.1038/srep18155 (PMC4676064; doi:10.1038/srep18155)
Supplement: Table S3 [file srep18155-s3.xls]

## Sheet: Sheet1
	Quantitative analysis of changes in the phosphoproteome of maize induced by the plant hormone salicylic acid
	Liuji Wu1,2†, Xiuli Hu1†, Shunxi Wang1,2,Lei Tian1,2 Yanjie Pang3, Zanping Han4, Liancheng Wu1,2, Yanhui Chen1,2*
Table S3. Detailed information regarding phosphopeptides with statistically significant differences in maize after SA treatment
Sequence	Protein Group Accessions	MH+ [Da]	phosphoRS Binomial Peptide Score	phosphoRS Isoform Probability	phosphoRS Site Probabilities	q-Value	PEP	IonScore A2	Exp Value A2	IonScore B2	Exp Value B2	IonScore C2	Exp Value C2	Charge A2	Charge B2	Charge C2	114/REF				115/REF				116/REF				117/REF				114-117		115-117		116-117
																	A6: 114/REF	B6: 114/REF	C6: 114/REF	average 114/REF	A6: 115/REF	B6: 115/REF	C6: 115/REF	average 115/REF	A6: 116/REF	B6: 116/REF	C6: 116/REF	average 116/REF	A6: 117/REF	B6: 117/REF	C6: 117/REF	average 117/REF	114/117	t test 114/117	115/117	test 115/117	116/117	t test 116/117
VGSAADWSNQF	A2TJU6	1405.59	270.009	1	S(3): 100.0	0	3.784e-06	55.38	0.000186299	48.37	0.000911845	52.18	0.00038984	2	2	2	1.31767	1.19452	1.38378	1.29866	1.15685	0.529579	0.918429	0.868286	0.957621	1.39826	0.941883	1.09926	0.871012	0.837931	0.791747	0.833563	1.55796	0.00149519	1.04166	0.859691	1.31874	0.153982
ALSETSEDDRDKK	A8DMN5	2085.95	113.572	0.499937	S(3): 100.0	0.002	0.02512	20.89	1.4074	20.14	2.1058			3	3		1.27407	1.18206	0.912862	1.12299	0.508367	0.74214	1.12238	0.790961	1.84309	1.60466	1.2918	1.57985	1.04241	1.03197		1.03719	1.08273	0.58318	0.762601	0.364669	1.52321	0.0781347
LEDLDAFEDAQSR	B0FSL2	1732.75	247.231	1	S(12): 100.0	0	9.555e-09	48.59	0.00156343	47.13	0.00217654	47.46	0.0020119	2	2	2	0.812482	0.455461	0.41111	0.559685	2.80504	2.89414	2.63031	2.7765	0.609709	0.677854	0.702366	0.66331	0.333132	0.294625	0.377589	0.335115	1.67013	0.157393	8.2852	7.25576e-06	1.97935	0.000859896
GDAAATAGETEEEEEEEEK	B4F9L1	2471.95	262.218	1	T(6): 100.0; T(10): 100.0	0	5.598e-05	70.71	7.24776e-06	56.02	0.000190401	68.08	1.30779e-05	3	3	3	0.663604	0.838426	0.873938	0.791989	1.31453	1.12146	1.09821	1.17807	1.07418	0.976686	0.9305	0.99379	0.78176	0.744346	0.76663	0.764245	1.0363	0.695424	1.54148	0.00397585	1.30035	0.00629696
TGFSSGPPPASPPAGGAPSYNSVAPPPDEIQLAK	B4F9M6	3629.78	265.402	0.998462	S(11): 99.8	0	4.442e-12	43.5	0.0157769	40.22	0.0335896	31.38	0.260764	4	4	4	1.02806	0.508597		0.76833		0.849561		0.849561		1.55769		1.55769		2.08437	0.848448	1.46641	0.523954	0.407041
LAADNAGDTEASPR	B4FAA8	1611.71	508.256	1	S(12): 100.0	0	6.232e-08	81.33	9.5302e-07	85.29	3.82915e-07	91.45	9.31703e-08	2	2	2	0.785517	0.818722	1.15205	0.918762	0.886585	0.793526	0.730607	0.803573	0.808655	0.844507	0.814853	0.822671	1.20104	1.18673	1.19645	1.19474	0.769006	0.0779576	0.672592	0.00100609	0.688578	6.11155e-06
SINPPTSPQAATSDPQTR	B4FAI7	2171.95	187.888	0.921513	T(6): 96.0; S(13): 96.0	0	1.428e-06	30.34	0.143282	28.26	0.239071	28.11	0.244923	3	3	3	0.933245	1.05002	0.837595	0.940287	0.721396		0.600915	0.661155	1.02521		1.41631	1.22076	1.06873	1.06056	0.866511	0.998598	0.941607	0.553293	0.662084	0.0394793	1.22247	0.27987
GKEEAGSADELDDEE	B4FAR1	1961.81	326.674	1	S(7): 100.0	0	0.0002575	37.58	0.0152847	49.35	0.000975617	46.43	0.00190653	3	3	3	0.674365	0.578848	0.900161	0.717791	1.18159	1.28769	1.09574	1.18834	1.10744	1.16554	1.21826	1.16375	0.689397	0.62006	0.856724	0.72206	0.994088	0.972957	1.64576	0.00648094	1.6117	0.00461656
GELALVPQSPDR	B4FB91	1505.75	246.479	1	S(9): 100.0	0	4.643e-05	56.45	0.000371515	63.74	6.97615e-05	56.34	0.000378025	2	2	2	1.08638	0.773383	1.02904	0.962935	1.08065	1.05699	1.2806	1.13941	0.544278	0.51023	0.504595	0.519701	1.281	1.25432	1.42236	1.31923	0.729924	0.0312026	0.863697	0.110603	0.393944	0.000117585
VVSTQAPVQLGSLR	B4FBC2	1678.9	237.185	1	S(12): 100.0	0	2.11e-08	33.07	0.0781927	48.53	0.00212035	42.35	0.00892655	3	3	3	0.813537	0.41907	0.680723	0.637777	0.923228	1.08668	0.928633	0.979514	1.01987	0.879577	1.20186	1.03377	1.09342	1.08727	1.17446	1.11838	0.570267	0.0157245	0.87583	0.0834403	0.924341	0.434143
EPSPEIDDELYNEVYGK	B4FCC2	2365.07	242.548	1	S(3): 100.0	0	2.5e-09	47.46	0.00392419	42.72	0.0119662	32.92	0.107027	3	3	3	1.0916		0.929509	1.01056	0.718161	0.503686	0.881094	0.70098	0.725321	1.29213	1.12866	1.0487	1.44991	1.32183	1.29494	1.35556	0.745491	0.0281059	0.517115	0.00537222	0.77363	0.15455
LLGSPPGSGYTS	B4FDH8	1359.63	240.656	1	S(4): 100.0	0	0.0007836	46.79	0.00197789	46.97	0.00190562	47.69	0.0016145	2	2	2	1.22757	1.25429	1.7086	1.39682	1.30073		0.509477	0.905102	1.06733		1.21226	1.1398	0.807448	0.771889	0.9639	0.847746	1.64769	0.0301931	1.06766	0.862637	1.3445	0.0521277
AAVEPDQSPITQPGAADASPSR	B4FF32	2469.08	285.296	0.980568	S(8): 100.0; S(19): 98.1	0	9.243e-14	69.82	1.93194e-05	57.16	0.000363176	53.98	0.000743097	3	3	3	1.26967	0.825153	1.05803	1.05095	0.90301	0.883852	0.890893	0.892585	0.729244	0.868434	0.895861	0.83118	1.35831	1.29209	1.49294	1.38111	0.760945	0.0796994	0.646279	0.00118809	0.601818	0.00217894
NLQGHLGHGSE	B4FG90	1372.61	116.66	1	S(10): 100.0	0	7.933e-06	32.19	0.0577677	24.51	0.333288	21.26	0.681208	3	3	3	1.23255	1.09915	0.889565	1.07375	1.0028		0.863279	0.933041	1.29055		1.15916	1.22486	0.789258	0.749881	0.803249	0.780796	1.3752	0.04421	1.19499	0.0724498	1.56873	0.00359217
LADLNAEAQESGDDEDDNVWEEG	B4FHH9	2745.08	87.2295	1	S(11): 100.0	0	0.001106	26.79	0.207422	45.85	0.00270547	42.79	0.00538116	3	3	3	0.742413	1.00189	0.731577	0.825292	1.17005	0.926225	0.993353	1.02988	1.06333	1.07743	1.12958	1.09011	0.764814	0.713165	0.426311	0.634763	1.30016	0.23795	1.62246	0.0366513	1.71735	0.0131819
NQAGDEESDEEDEDFVADK	B4FIW2	2509.99	289.557	1	S(8): 100.0	0	4.019e-16	85.91	2.58372e-07	44.16	0.00379295	36.32	0.0223429	3	3	3	1.17637	0.562378	0.779064	0.83927		2.24403	1.33217	1.7881		0.684055	0.812749	0.748402		1.62019	1.16865	1.39442	0.601878	0.148225	1.28233	0.520001	0.536712	0.11058
VSAGPGPENSGDDDPTVVEDSVAPQK	B4FLR0	2935.35	241.062	0.999974	S(10): 100.0	0	1.494e-09	70.89	2.44737e-05	80.11	2.94349e-06	47	0.00595686	3	3	3	0.832077	0.946782	0.783447	0.854102	1.05738	0.944139	1.1375	1.04634	1.01432	1.03238	1.0018	1.01617	1.11056	1.10753	1.73793	1.31867	0.647697	0.0469657	0.79348	0.277813	0.770598	0.222825
SRPSPDYGRPASPVYGSYGR	B4FMQ0	2473.08	195.805	0.0469733	S(4): 100.0; Y(7): 95.3	0	1.763e-05	23.78	0.823348	18.7	2.69793	18.7	4.08646	4	4	4	0.945688	1.44571	0.931848	1.10775	1.16721	1.11333	1.07184	1.11746	1.64685	1.96583	2.13795	1.91688	0.900366	0.875884	0.966423	0.914224	1.21168	0.321439	1.2223	0.00625759	2.09673	0.00237793
SHQQGSGHGDDGDQESR	B4FNB7	2020.79	140.539	0.998661	S(6): 99.9	0	0.00683			40.58	0.0054774	33.09	0.0304854		3	3		0.718856	0.805509	0.762183	1.22426	1.1628	1.09164	1.15956	1.20446	1.18595	1.24808	1.21283	0.722573	0.659533	0.642285	0.674797	1.1295	0.148146	1.71839	0.000436868	1.79733	6.12154e-05
GNDYSASPR	B4FND7	1270.46	150.881	0.499858	S(7): 100.0	0	0.0001161	33.65	0.00817729	27.03	0.0375499	19.15	0.230467	2	2	2	1.28997	0.962628	0.909492	1.05403	0.978996	0.997322	1.02691	1.00108	0.776395	0.868504	0.756165	0.800355	1.22082	1.19576	1.16989	1.19549	0.881674	0.303351	0.837379	0.000660982	0.66948	0.000462104
RGNDYSASPR	B4FND7	1426.56	214.988	0.999983	S(6): 100.0; S(8): 100.0	0	0.0001042	41.21	0.00300463	32.44	0.0221224	25.12	0.12166	2	2	3	1.12132	1.02223	1.41755	1.18703	0.771559		0.660454	0.716006	0.914594		0.904741	0.909668	1.10287	1.0988	1.08312	1.09493	1.08412	0.481839	0.653929	0.00290118	0.8308	0.0002185
LLESNINEHSSEEDIR	B4FNU7	2188.92	129.602	1	S(10): 100.0; S(11): 100.0	0	5.475e-06	43.76	0.00552624	20.91	1.10169	28.31	0.203721	3	3	3	1.10826	0.73655	1.00625	0.950354	0.521794	0.842366	0.914457	0.759539	0.967839	0.77724	0.894892	0.87999	1.23949	1.21736	0.88302	1.11329	0.853645	0.366028	0.682248	0.0101417	0.790442	0.142398
TASPPPASPSSAAAK	B4FPZ2	1707.85	368.473	0.988508	T(1): 98.9	0	1.747e-09	51.28	0.00187039	54.68	0.000866339	55.26	0.000748054	3	3	3	1.13438	0.947823	1.38115	1.15445	0.740982	0.625991	0.646944	0.671305	0.861712	0.923893	0.90333	0.896312	1.08667	1.08104	1.03827	1.06866	1.08028	0.534621	0.628174	0.000498267	0.838723	0.00194034
RSYTPDDINDR	B4FQ73	1655.66	271.42	0.999995	S(2): 100.0; T(4): 100.0	0	0.0006185	51.36	0.000398105	46.91	0.00110917	57.64	9.36697e-05	2	3	3	1.15321	1.22164	0.962636	1.1125	0.994563	0.988704	1.16466	1.04931	0.845622	0.506365	0.81873	0.723572	1.05674	1.04703	1.1209	1.07489	1.03499	0.666148	0.976201	0.701872	0.673159	0.0343179
NAVEDDAESDDEEVPEGR	B4FQI5	2199.87	394.803	1	S(9): 100.0	0	4.019e-16	105.66	2.27638e-09	95.83	2.16679e-08	105.29	2.46402e-09	3	3	3	0.970553	1.12244	1.63513	1.24271	0.56793	0.667482	0.683891	0.639767	0.770216	0.608896	0.569924	0.649679	1.07331	1.06432	1.00393	1.04719	1.18671	0.38837	0.61094	0.000648268	0.620404	0.00363333
SFDELSDDDDVYEDSD	B4FQK5	2089.74	237.404	1	S(6): 100.0	0	7.522e-05	68.63	4.54447e-06	56.53	7.22576e-05	72.13	1.98402e-06	2	2	2	0.947391	0.664053				0.662071	0.66215	0.66211		2.40967	1.31844	1.86405		1.69738	1.13467	1.41602		0.192295	0.467585	0.0115614	1.3164	0.5414
GNWGTATDELIAQDAEDSPK	B4FR90	2486.13	305.225	1	S(18): 100.0	0	4.112e-16	60.76	0.000201848	74.65	8.24185e-06	68.81	3.20389e-05	3	3	3	2.72705	0.943267	1.48924	1.71985	0.924223	0.95275	0.970781	0.949251	0.694561	0.871687	0.493996	0.686748	1.20819	1.1917	1.02965	1.14318	1.50445	0.338342	0.830362	0.0295989	0.600736	0.0206803
GNWGTATDELIAQDAEDSPKMEEAAPVAEK	B4FR90	3701.73	244.421	1	S(18): 100.0	0	6.266e-14	49.36	0.00416349	49.64	0.0038454	42.93	0.0180278	4	4	4	1.20274	1.04382	1.38106	1.20921	0.694949	0.849275	0.730183	0.758136	0.747726	0.65295	0.540512	0.647063	1.18923	1.17902	0.872363	1.0802	1.11942	0.416409	0.701845	0.0475375	0.599019	0.0225539
SRSPQDQVMSPPPK	B4FRX1	2081.88	289.337	1	S(1): 100.0; S(3): 100.0; S(10): 100.0	0	0.0004488	33.81	0.0517393	34.15	0.0502277	41.56	0.00876282	3	3	3	1.23069	1.21195	1.1994	1.21401	0.761804	0.888339	0.897041	0.849061	0.843392	0.765938	0.654323	0.754551	1.20373	1.18832	1.1474	1.17982	1.02899	0.147999	0.719655	0.00211834	0.639549	0.00176982
DTLNDVESGSAR	B4FTT0	1487.65	322.552	0.99981	S(10): 100.0	0	5.867e-11	61.61	5.64616e-05	58.71	0.000109957	63.67	3.51361e-05	2	2	2	0.858516	0.933611	1.19369	0.995272	1.3785	1.37314	1.55152	1.43439	2.24495	1.02365	1.21647	1.49503	0.881392	0.851119	0.941251	0.891254	1.11671	0.377712	1.6094	0.00107556	1.67744	0.187284
DPHAVTSVSPK	B4FUW1	1505.76	139.526	0.998244	S(9): 99.8	0	0.0007836	22.44	0.916824	33.82	0.0666624	19.26	1.90849	3	3	3	0.874191	0.773277	0.606473	0.751314	1.00812		0.945614	0.976866	0.950514		1.00546	0.977988	1.07733	1.06783	1.12917	1.09144	0.688367	0.0133386	0.895021	0.0430419	0.896049	0.0382526
TIKESMDELNSQR	B4FVB8	1918.92	220.96	1	S(5): 100.0	0	0.0002836	32.37	0.11238	29.09	0.229173	25.84	0.498687	3	3	3	1.48172	1.33866	1.14104	1.32047	1.20479		1.1004	1.1526	0.902878		0.959308	0.931093	0.886226	0.858171	0.844455	0.86295	1.53018	0.0100543	1.33565	0.00625481	1.07896	0.0813237
APEPAEESDEEMGFSLFDD	B4FWI0	2354.9	295.904	1	S(8): 100.0	0	6.87e-05	81.55	5.01437e-07	73.99	2.77721e-06	60.84	5.84726e-05	2	3	2	1.13384	1.08613	1.52473	1.24823	0.537516	0.645816	0.688412	0.623915	0.763108	0.771349	0.685912	0.740123	1.25593	1.23292	1.10683	1.19856	1.04144	0.751548	0.520553	0.000879255	0.617509	0.0010362
EIRSPSPTPPPVVGPK	B4FWY2	2106.06	238.933	0.999999	S(4): 100.0; S(6): 100.0	0	6.066e-10	42.47	0.0129046	36.1	0.0561515	46.45	0.00516792	3	3	3	1.06085	0.959006	1.15695	1.05894	0.76761	1.05329	0.658571	0.826489	1.4183	1.27219	1.52256	1.40435	0.826176	0.789056	0.677849	0.76436	1.38539	0.0152884	1.08128	0.647391	1.83729	0.00168069
IDATSGLESDDDDKK	B4FWY5	2121	167.245	0.999976	S(9): 100.0	0	2.646e-05	37.15	0.0418369	36.31	0.0508112	37.31	0.0399985	3	4	4	0.872908	1.11892	1.64506	1.21229	0.569653	0.671359	0.590481	0.610498	0.777998	0.817914	0.778456	0.791456	1.08038	1.06877	0.919528	1.02289	1.18516	0.462884	0.596834	0.00240183	0.773742	0.0123532
SRSPAEYSAQR	B4FXF7	1555.64	223.923	1	S(1): 100.0; S(3): 100.0	0.001	0.005291	23.09	0.363517	23.77	0.31335	24.04	0.292096	3	3	3	1.22177	1.28525	0.96073	1.15592	0.879423	0.823235	0.850276	0.850978	0.793461	0.815347	0.769083	0.79263	1.3755	1.30404	1.33086	1.3368	0.864691	0.149213	0.636579	5.14107e-05	0.592931	2.53615e-05
SVIIEDAPEADAADDDDDGHK	B4FXV2	2566.11	392.066	1	S(1): 100.0	0	4.112e-16	67.5	3.42141e-05	81.47	1.37402e-06	62.08	0.000117756	3	3	3	0.783913	0.637647	1.18665	0.869404	1.19499	1.28397	1.24057	1.23984	1.25215	0.874069	0.857541	0.994588	0.521014	0.445917	0.561642	0.509524	1.70631	0.0982991	2.43334	6.74868e-05	1.95199	0.0219623
ADTTLGMSMR	B4FXV2	1386.53	203.037	0.999533	T(3): 100.0; S(8): 100.0	0.001	0.01845	29.73	0.032882	36.68	0.00691601	34.49	0.0115402	2	2	2	0.463356	0.56307	1.11154	0.712656	0.835681	0.597312	0.973836	0.802276	1.3207	1.14935	1.05782	1.17596	0.691521	0.625459	0.717739	0.67824	1.05074	0.873831	1.18288	0.335283	1.73384	0.0036864
SGSGNIAELPDQGSLR	B4FY17	1824.86	308.203	1	S(14): 100.0	0	3.138e-12	63.56	7.32202e-05	53.73	0.00070706	59.08	0.000205353	3	3	3	0.860396	0.671925	0.852908	0.795076	0.506277	1.13886	1.16003	0.935057	0.651497	1.0212	1.15412	0.942272	1.35981	1.29589	0.966604	1.20743	0.658485	0.0391405	0.774417	0.331437	0.780393	0.242493
AQELPLKTPENSPK	B4FYD7	2144.08	306.766	1	T(8): 100.0; S(12): 100.0	0	0.000165	26.58	0.539025	30.81	0.203521	28.95	0.312518	3	3	3	1.3847	1.4155	1.03748	1.27923	0.911999		0.745187	0.828593	0.916511		1.03983	0.978168	1.25506	1.23238	1.1831	1.22351	1.04554	0.67418	0.677224	0.0101395	0.799474	0.0194904
DYNSDDEDEAGDDR	B4FYQ9	1839.63	162.7	0.982027	S(4): 98.2	0	2.173e-07	50.44	0.00017576	17.71	0.352422	27.22	0.0384083	3	3	3	1.31306	0.986244		1.14965	0.897471	1.02747		0.962468	0.723534	0.798494		0.761014	1.27717	1.24837	0.970957	1.1655	0.986404	0.933661	0.825799	0.229708	0.652951	0.0419331
VAEGNDVSSTGITK	B4FZ13	1825.82	142.233	0.999734	S(8): 100.0; S(9): 100.0	0	1.419e-07	40.97	0.0117256	34.4	0.0525555	14.95	4.632	3	3	2	0.990173	0.839446	0.73053	0.853383	0.554794		0.869282	0.712038	1.32207		0.65962	0.990846	1.07107	1.06236	1.00476	1.04606	0.815804	0.0691546	0.680683	0.0491063	0.947214	0.838319
EPSALSEPSSPK	B4FZY1	1756.71	186.843	0.998898	S(3): 100.0; S(6): 100.0; S(10): 99.9	0	0.005669	32.55	0.0370232	46.17	0.00159662	41.97	0.00425989	3	3	3	0.967034	0.75606	0.91632	0.879805	1.26096	0.5414	0.860282	0.887549	1.32098	1.50508	1.35495	1.39367	0.735954	0.6681	0.78419	0.729415	1.20618	0.104794	1.2168	0.495013	1.91067	0.000542567
EPSALSEPSSPK	B4FZY1	1676.74	135.231	0.998548	S(3): 100.0; S(10): 99.9	0	0.001604			26.38	0.246599	23.95	0.435941		3	3		0.734724	0.904059	0.819392	1.06715		1.38304	1.22509	1.01398		0.592033	0.803007	0.890161	0.86613	0.677204	0.811165	1.01014	0.94378	1.51029	0.0662749	0.989942	0.966638
NTSFGGAASNSGPVSNAVGR	B4G0P6	2153.91	176.569	0.48174	S(11): 96.3	0	3.909e-10	56	0.000332071	47.58	0.0023813			3	3		1.15646	1.42865	0.822225	1.13578	0.293457	1.11541	1.01882	0.809229	1.37607	0.758742	1.30209	1.14563	0.532626	0.457922		0.495274	2.29323	0.0674043	1.6339	0.419061	2.31313	0.0822995
SSSGGDLFSSGK	B4G1V7	1496.69	186.305	0.98525	S(3): 98.5	0	1.824e-06	51.75	0.000757234	34.93	0.0367964	37.57	0.019957	2	3	2	0.924997	0.890625	0.732173	0.849265	1.39714	1.22297	1.03718	1.2191	0.749297	0.954136	1.08584	0.929757	0.723852	0.660192	0.814253	0.732766	1.15899	0.192071	1.66369	0.0126587	1.26883	0.14119
VEDLWEVAEPQLSPSEK	B6SHG6	2324.13	331.494	0.999994	S(13): 100.0	0	3.637e-11	49.88	0.0024107	55.51	0.000666561	48.74	0.00317174	3	3	3	0.878003	0.47443	1.47717	0.943201			0.715711	0.715711	1.59348		1.04709	1.32029	0.636206	0.541772	0.665496	0.614492	1.53493	0.32569			2.14858	0.0433165
EKPAGQGSTPSTPSAGSGMR	B6SJW5	2351.03	75.8354	0.473307	T(12): 99.2	0.003	0.03895	20.87	14.405	24.42	6.35178			3	3		1.25102	0.841481	0.451914	0.848139	1.22039		1.11792	1.16915	0.993796	1.15055	0.92979	1.02471	0.535428	0.464128		0.499778	1.69703	0.328235	2.33934	0.00858359	2.05033	0.00964726
NAQVANEASDDDEPESR	B6SKY8	2070.84	151.357	1	S(9): 100.0	0	8.742e-08	40.51	0.00753598	22.82	0.433328	25.99	0.198771	3	3	3	1.00834	0.573207	0.953261	0.844936	0.942496	1.18176	0.893679	1.00598	1.01022	0.634241	1.56578	1.07008	1.49112	1.33392	1.04278	1.28928	0.655357	0.0791059	0.780268	0.148717	0.829987	0.506507
ATASGGGGGFSGGGGSNMLR	B6SNM4	1937.83	190.87	1	S(16): 100.0	0	0.0008467			12.34	8.47996	28.04	0.177058		3	3		0.371065	1.34761	0.859337	0.774258		0.668418	0.721338	0.66704		0.747029	0.707034	1.23954	1.21826	0.906626	1.12148	0.766255	0.549187	0.643204	0.0695124	0.630449	0.0416423
DDGWGSSDDDTDAIDQDADPEADTTR	B6SQN8	3087.1	165.357	0.997729	S(6): 100.0; S(7): 99.8	0	9.659e-10	62.76	2.94758e-05	59.91	5.8704e-05	27.15	0.106689	3	3	3	1.4966	1.11072	0.729503	1.11227	1.69223	1.42731	1.72412	1.61455	0.746816	1.06939	0.918503	0.91157	0.588241	0.482257		0.535249	2.07805	0.0139405			1.70308	0.0589686
ARSEGEQEPVEPAPPVMASPLVAPGTPSGGASLK	B6SS20	3841.78	228.593	0.999816	S(3): 100.0; S(19): 100.0; T(26): 100.0	0	7.001e-05	20.65	3.12885	25.77	0.957698	14.88	11.8202	4	4	4	2.53515	2.03988	1.51257	2.0292	1.58779	1.41174	0.738196	1.24591	1.48918	0.911019	1.1777	1.19263	0.476356	0.434949		0.455652	4.4534	0.0258335
ARSEGEQEPVEPAPPVMASPLVAPGTPSGGASLK	B6SS20	3761.81	394.135	0.97222	S(3): 100.0; T(26): 97.2	0	4.311e-09	33.13	0.168978	46.57	0.00766288	23.32	1.62629	4	4	4	1.19849	1.10456	1.04301	1.11535	1.02131	1.01838	0.971878	1.00386	1.03466	1.01476	1.00394	1.01779	0.90414	0.88245	3.51019	1.76559	0.631716	0.497981	0.568566	0.431898	0.576456	0.439648
SDNDSWSDDDWSGGGR	B6SSK6	1979.72	424.036	0.999887	S(7): 100.0	0	4.019e-16	104.89	1.0914e-09	53.31	0.000160064	74.03	1.33041e-06	2	3	2	0.696875	0.893822	1.36656	0.985753	0.715238	0.795959	0.909388	0.806862	1.0128	1.00796	0.875828	0.96553	1.34906	1.28661	1.40259	1.34608	0.732311	0.14828	0.599414	0.00118914	0.717288	0.00245031
LQLGSDDEDGEGPYGSDADEGFEAGEGDNEELAIAR	B6SSK6	3951.63	293.906	0.969078	S(16): 96.9	0	3.639e-09	96.85	4.89082e-08	115.18	7.1797e-10	101.7	1.59285e-08	4	4	4	1.33899	1.302		1.32049		1.13751		1.13751		1.07109		1.07109		3.47055	1.14498	2.30776	0.572196	0.485318
KGSIDGAGNNNFDSFSEAGWSR	B6SSY1	2764.15	295.903	0.999975	S(3): 100.0; S(14): 100.0	0	1.915e-10	84.01	6.77807e-07	57.28	0.00033055	36.33	0.0409046	3	3	3	0.753537	1.04941	1.42397	1.07564	0.831541	0.839397	0.879029	0.849989	1.02469	1.07634	0.94414	1.01506	0.702164	0.629206	0.617313	0.649561	1.65595	0.0951437	1.30856	0.00271593	1.56268	0.00144175
PDSDNDSGGPSNAGGELSSPR	B6STN2	2239.93	214.833	0.998829	S(3): 99.9	0	0.0005152	65.84	3.31503e-05	49.04	0.0015873	58	0.000199221	3	3	3	1.20395	1.72784	1.02518	1.31899	2.18968	2.26929	2.36911	2.27602	0.461943	0.416702	0.354413	0.41102	0.429486	0.40071	0.720473	0.51689	2.55178	0.0266877	4.40331	0.000104945	0.795178	0.377579
SFLIESDDDDDAAVEDGKR	B6SV26	2465.1	153.923	1	S(6): 100.0	0	1.126e-05	23.8	0.862503	17.29	3.83541			3	3		0.743303	0.975304	1.08761	0.935405	1.0532	0.958972	0.990175	1.00078	0.87467	0.820535	0.868947	0.854717	1.10683	1.10285		1.10484	0.846642	0.286106	0.905816	0.0622004	0.773611	0.00150263
GYVVDPELGSNEG	B6SVU3	1559.67	191.899	1	S(10): 100.0	0	6.248e-05	43.84	0.00345308	47.78	0.00139799	47.31	0.0015587	2	2	2	0.717942	0.560454	0.675336	0.651244	1.14796	1.69592	1.22155	1.35514	1.02981	1.38322	1.09372	1.16892	1.15155	1.14837	1.06494	1.12162	0.580626	0.00102037	1.2082	0.250762	1.04217	0.695439
GGASSSGAAAQSPSSAPNKEPPQLSPADR	B6SXN6	3170.44	301.27	0.0224372	S(5): 95.5; S(12): 99.9	0	5.622e-13	43.24	0.0142391	44.76	0.00986042	43.41	0.0134554	4	4	4	1.20576	0.767214	1.23646	1.06981	0.83101	0.992641	0.521647	0.781766	0.844411	0.73266	1.1327	0.903258	1.18721	1.1784	1.09574	1.15378	0.927219	0.615277	0.677567	0.0479166	0.782866	0.11068
DRRSESLAK	B6T1H0	1509.71	149.284	1	S(4): 100.0; S(6): 100.0	0	0.0007836	14.5	4.54516	27.64	0.218677	17.86	2.07876	4	4	4	0.471594	0.506845	0.652415	0.543618	1.17386	1.1089	1.21078	1.16451	0.917789	0.575317	0.975374	0.822827	1.11946	1.11247	1.10152	1.11115	0.489239	0.000518583	1.04802	0.15234	0.740518	0.0822987
SESLAK	B6T1H0	1002.51	149.503	0.999997	S(3): 100.0	0.003	0.02608	25.28	0.206352	24.75	0.233136			2	2		1.05114	0.756944	1.5647	1.12426	1.08743		0.787047	0.937236	0.661934		0.790005	0.72597	1.34727	1.28298		1.31512	0.854872	0.576601	0.712661	0.133019	0.552017	0.01447
VGSAANWAAWDEAI	B6T2A6	1684.75	210.907	1	S(3): 100.0	0	0.0002891	37.04	0.0229032	37.41	0.0210055	46.62	0.00255772	2	2	2	4.81984	2.34017		3.58		0.986746		0.986746		1.27959		1.27959		1.77917	1.56015	1.66966	2.14415	0.264588
DIEASGPEAGEFSAK	B6T7B8	1875.86	235.248	1	S(13): 100.0	0	1.678e-05	56.9	0.000322186	50.78	0.0013144	74.45	5.50586e-06	3	3	3	0.635345	0.798804		0.717075	1.11593	0.963296		1.03961	1.25288	1.04972		1.1513	0.769932	0.723534	0.731793	0.741753	0.966729	0.724093	1.40156	0.0155547	1.55213	0.0134201
VDYSDDDDDDFIVK	B6T7I9	2028.85	182.738	0.984267	S(4): 98.4	0	6.098e-05	38.7	0.0139146	16.27	2.4726	49.06	0.00137637	3	3	3	0.820525		1.16528	0.9929		1.159	0.905539	1.03227		0.92062	1.02601	0.973317		2.29485	1.25199	1.77342	0.559879	0.291147	0.582078	0.301302	0.548836	0.266394
SLSLLGLAGQAGSGDR	B6TD00	1725.87	229.406	0.976858	S(3): 97.7	0	5.238e-11	63.52	7.38977e-05	52.06	0.00104266	50.73	0.00142218	3	3	3	0.711557	0.599637	0.786842	0.699346	0.908208		1.58257	1.24539	1.05529		1.06825	1.06177	1.31733	1.27712	1.21976	1.2714	0.550059	0.000734581	0.979538	0.924873	0.835118	0.0107798
SNSGPLNK	B6TDL6	1184.59	191.353	1	S(3): 100.0	0	0.0003845	35.38	0.0325951	37.4	0.0200986	33.95	0.0453057	2	2	2	0.912725	1.02969	1.44856	1.13033	0.507648		1.384	0.945824	1.20237		0.97373	1.08805	1.3756	1.30426	1.37561	1.35182	0.83615	0.249119	0.699666	0.303877	0.804878	0.0618829
RPSDAPPPPMSPNPYYAAGSPYHR	B6TEF1	2945.26	150.871	0.907	S(11): 95.1; S(20): 95.3	0	7.247e-08			51.07	0.00159061	42.14	0.012674		4	4		1.23988	1.24031	1.24009	1.10266	1.10209	1.0189	1.07455	0.92916	0.971449	0.977514	0.959374	0.711299	0.63436	0.519705	0.621788	1.9944	0.00330099	1.72816	0.00189624	1.54293	0.00425858
LNQLNSSGGADDDDEDDE	B6THG9	2132.79	172.338	0.980681	S(6): 98.1	0	0.0003156	58.23	5.8848e-05	52.82	0.000201123	49.66	0.000421219	2	2	2	0.947146	0.815268	0.723357	0.82859	0.60792	1.07572	0.960728	0.881456	0.917542	1.01241	1.10043	1.01013	2.12038	1.3943	1.00567	1.50678	0.549908	0.11142	0.584993	0.0153569	0.670389	0.207785
EMSRSPPPPAK	B6TJ91	1644.75	247.238	1	S(3): 100.0; S(5): 100.0	0	0.0005962	28.34	0.228039	27.12	0.300546	26.8	0.3299	3	3	3	1.17231	1.1337	1.14692	1.15098	0.483495		0.760569	0.622032	1.22918		0.695202	0.96219	1.08762	1.08277	1.09127	1.08722	1.05864	0.00533211	0.572131	0.0204547	0.885	0.574439
RDAEGSDGEEEVDQEAEK	B6TKR8	2361	277.265	1	S(6): 100.0	0	0.0007836	39.09	0.0163571	44.33	0.00486497	32.54	0.0715984	3	3	3	0.99717	0.637047	1.19153	0.941915	1.05037	0.933248	0.934817	0.972811	0.74528	0.816461	0.702666	0.754802	1.16886	1.1681	0.931741	1.08957	0.864486	0.459475	0.892842	0.254929	0.692754	0.0173889
TTSLPTETEEER	B6TNQ7	1616.72	116.921	0.977829	S(3): 97.8	0.002	0.03956			21.52	0.744861	25.23	0.314762		2	2		0.508386	0.525084	0.516735	1.5007	1.43969	1.33042	1.4236	1.28994	1.29134	1.33231	1.30453	0.682792	0.597896	0.602997	0.627895	0.822964	0.0539091	2.26726	0.000151584	2.07763	2.54066e-05
VDFDEFGSMDATK	B6TPK0	1845.79	105.801	0.999984	S(8): 100.0	0.003	0.02178	18.77	1.30151	22.53	0.553444			3	3		0.485913	0.773412	0.916724	0.72535	1.21946	1.17791	1.21345	1.2036	1.09572	1.00851	1.05345	1.05256	0.805668	0.768388		0.787028	0.921631	0.732047	1.5293	0.000310864	1.33738	0.00489093
SRSPPPQR	B6TRJ7	1228.54	104.014	1	S(1): 100.0; S(3): 100.0	0.001	0.005578	34.13	0.0209025	36.56	0.0113271	28.74	0.0684337	3	3	3	1.15642	1.28873	0.746418	1.06386	1.63391		1.13723	1.38557	1.2372	3.70189	1.33297	2.09069	0.744138	0.688495	0.759776	0.730803	1.45574	0.11318	1.89596	0.0395464	2.8608	0.16699
YYDDEDQSDSAAAAAAR	B6TSE6	2122.78	185.803	1	S(8): 100.0; S(10): 100.0	0	4.81e-14	61.75	2.72684e-05	61.51	2.60984e-05			3	3		0.930778	1.36844	1.04397	1.1144	1.2924	1.0548	0.766369	1.03786	1.16098	1.25963	1.16166	1.19409	0.767563	0.719471		0.743517	1.49882	0.117552	1.39588	0.232298	1.606	0.0022536
AYSTGPPSPNFFSGPTSPTK	B6TTT3	2488.1	164.181	0.0171268	S(17): 96.3	0	0.002088	27.83	0.330045	11.32	15.6141	33.71	0.0901843	3	3	3	0.388019	0.872052	0.977663	0.745911	0.919536	1.08777	1.04276	1.01669	1.24713	1.04432	1.2396	1.17702	0.850292	0.813417	0.59911	0.754273	0.988914	0.968289	1.34791	0.0478387	1.56047	0.014637
IDADGDGRISPSELAAVSR	B6TV01	2153.03	191.234	0.998725	S(10): 99.9	0	0.00532	28.49	0.356355	23.89	1.04224	22.48	1.42166	3	3	3	0.89195	0.834795	0.811959	0.846235	1.12898	1.27481	1.24454	1.21611	1.07173	1.25139	1.12307	1.14873	0.835565	0.796699	0.784648	0.805637	1.05039	0.224987	1.5095	0.000948137	1.42586	0.00350039
RTCSEDNLASLAGGR	B6TXK5	1830.83	314.931	0.983093	T(2): 98.3	0	0.0001675	45.19	0.00507462	52.42	0.000954565	54.04	0.000659927	3	3	3	0.918739	0.837426	1.21762	0.991263	1.15551	1.16537	1.03403	1.1183	1.39024	1.24018	1.27781	1.30274	0.552401	0.469052	0.955007	0.65882	1.5046	0.154066	1.69743	0.0420559	1.97739	0.0147284
GEGMGSAVADSGESR	B6TZS3	1633.66	295.226	0.983824	S(14): 98.4	0	1.722e-06	88.9	9.11437e-08	61.61	4.90761e-05	81.57	4.82762e-07	2	3	2	0.772498	0.965631		0.869065	1.76777	0.685179		1.22648	0.548584	1.28821		0.918397	0.8111	0.774469	0.802315	0.795961	1.09184	0.39253	1.54087	0.364449	1.15382	0.687381
AATSSCNADSE	B6U0X3	1336.48	172.968	1	S(10): 100.0	0	9.828e-10	40.92	0.00167887	31.98	0.0150227	21.95	0.150949	2	2	2	0.720213	0.836526	0.96756	0.841433	1.02662	0.992	0.94572	0.988115	0.832392	0.763353	0.884325	0.82669	1.19732	1.18294	1.18508	1.18845	0.70801	0.00835417	0.831433	0.00110116	0.695605	0.000512407
IEDIDPANDSDASEEGDGDGDDLSVR	B6U1Z4	3010.15	122.45	1	S(10): 100.0; S(13): 100.0	0	1.592e-08	42.19	0.00597003	49.02	0.00110652	48.39	0.00125898	3	3	3	0.786177	1.76768	0.817302	1.12372	1.30649	1.14789	1.26965	1.24134	1.10123	1.08702	1.0958	1.09468	0.687327	0.615666	3.51019	1.60439	0.700402	0.657751	0.773714	0.722968	0.682303	0.0421149
DPWGGPLEISNADSATDDDR	B6U4I3	2354.99	194.17	0.999337	S(14): 99.9	0	2.499e-12	84.89	4.73374e-07	42.34	0.00847454	42.89	0.00744849	3	3	3	1.06787	0.772542	1.00111	0.947176	0.919101		0.998358	0.958729	0.509526		0.990245	0.749886	1.46269	1.32761	0.985942	1.25875	0.752474	0.136724	0.761653	0.204259	0.595739	0.0141
GQSALGSALGLISR	B6U6U2	1713.75	414.761	1	S(3): 100.0; S(7): 100.0; S(13): 100.0	0	5.606e-08	76.95	2.11626e-06	76.74	2.2211e-06	75.24	3.14487e-06	2	2	2	1.04805	1.16469	0.740087	0.984277	1.5779	1.36073	1.41019	1.44961	1.18449	1.31101	1.18201	1.22584	0.63408	0.539391	0.580624	0.584699	1.68339	0.0368051	2.47924	0.000263613	2.09653	0.000224309
MPEIMGSMR	B6U6U2	1275.54	179.901	1	S(7): 100.0	0	2.542e-06	47.26	0.000867305	45.71	0.00119632	36.52	0.00992768	2	2	2	1.3264	1.15992	0.841392	1.10924	1.13488	1.12961	1.18878	1.15109	1.21113	1.317	1.29642	1.27485	0.735321	0.664829	0.610388	0.670179	1.65513	0.0403104	1.71758	0.000296698	1.90226	0.000239223
EGEDYASDHGGDDIEDNLQSPLISR	B6U6U2	3116.19	341.962	0.977156	S(7): 97.7; S(20): 100.0; S(24): 100.0	0	6.12e-07	48	0.00155874	71.93	6.37362e-06	52.94	0.000508414	3	3	3	1.21842	0.998993	1.31234	1.17658	1.21534	1.40435	1.15563	1.25844	0.694749	0.530636	0.820457	0.681947	0.94599	0.929045	1.16819	1.01441	1.15987	0.250055	1.24057	0.0857148	0.672261	0.0433089
GQSALGSALGLISR	B6U6U2	1633.78	365.304	1	S(3): 100.0; S(13): 100.0	0	2.179e-10	77.59	2.59878e-06	84.65	5.21178e-07	78.02	2.35774e-06	2	2	2	1.10384	1.17776	0.573221	0.951609	1.73084		1.53788	1.63436	1.09269		0.490671	0.791682	0.711065	0.632537	0.78568	0.70976	1.34075	0.283636	2.30269	0.00208492	1.11542	0.746851
AQEVPLYSGSDR	B6U753	1545.71	129.87	0.978877	S(10): 97.9	0	0.001096	28.96	0.148975	23.73	0.496933	20.29	1.09583	3	3	3	1.07917	1.03247	0.338985	0.816875	1.13334		2.10456	1.61895	0.906485		0.442828	0.674657	0.871945	0.838252	0.790646	0.833614	0.97992	0.947847	1.94208	0.0119341	0.809315	0.431739
DNTQPCFPCSGSGAQVCR	B6U7L5	2264.9	166.975	0.974143	S(10): 97.4	0	0.001508			20.23	0.746405	40.83	0.00646375		3	3		0.768806	1.07021	0.919506	1.16979	1.38297	1.06095	1.20457	1.05358	0.903903	1.19113	1.04954	0.676021	0.58918	0.453907	0.573036	1.60462	0.0895703	2.10208	0.00528124	1.83154	0.0105623
DREEGEDLSDGGAAEK	B6U7Y7	2045.89	405.931	1	S(9): 100.0	0	7.925e-12	45.28	0.00398473	34.6	0.0447637	45.74	0.00344691	3	3	3	0.908605	0.732917	0.796871	0.812798	0.848651	0.655751	0.628631	0.711011	1.11151	1.30947	1.32957	1.25018	1.13544	1.13317	0.998115	1.08891	0.746433	0.0157492	0.652957	0.0103153	1.14811	0.12421
GGGSPVAAVQDASDDGAR	B6U8S7	1853.81	192.572	1	S(4): 100.0	0	1.388e-06	31.58	0.0806923	19.05	1.46106			3	3		1.11291	1.25366	1.30648	1.22435	0.666072	0.494709	0.648914	0.603232	1.12718	1.16644	0.750239	1.01462	0.928177	0.90559		0.916884	1.33534	0.026305	0.657915	0.0214051	1.1066	0.608611
AEDEEHSSDFEPEENGEGADDEEIDEEDDDGEDSVK	B6U982	4460.6	239.951	1	S(7): 100.0; S(8): 100.0	0	0.0001303	59.8	8.23043e-05	63.88	2.961e-05	63.6	3.63399e-05	4	4	4	1.60447	0.934311	1.17577	1.23818	1.23651	1.08134	0.570122	0.962658	1.49642	0.813267	1.09928	1.13632	0.489797	0.439895	0.351604	0.427098	2.89906	0.0154271	2.25395	0.059526	2.66056	0.0247093
FGLASPSSSDEEAK	B6U9U5	1872.79	126.723	0.925368	S(9): 96.2	0	0.0007836	41.7	0.00748424	43.98	0.00416342	34.53	0.0351138	3	3	3	1.36787	1.05145	0.785155	1.06816	0.803347	0.841435	0.779431	0.808071	0.925688	0.96236	0.963567	0.950538	1.28133	1.25853	1.09878	1.21288	0.880678	0.461675	0.666242	0.00254703	0.783704	0.0111187
AGSGGPDTPVFGDRGSSDR	B6UBN4	2138.86	144.505	0.499954	S(3): 100.0	0.001	0.002398	22.13	0.578365	20.65	0.808904	17.21	1.82313	3	3	3	0.676398	0.656577	0.803758	0.712244	1.28569	1.43077	1.3044	1.34028	1.05231	1.02311	1.04705	1.04083	0.805018	0.766634	0.646269	0.739307	0.963395	0.704592	1.81289	0.000809211	1.40784	0.00344832
AGSGGPDTPVFGDR	B6UBN4	1556.68	282.49	1	S(3): 100.0	0	0.0001534	64.47	3.32442e-05	65.91	2.35676e-05	67.42	1.66462e-05	2	2	2	0.796434	0.913556	0.754772	0.821587	1.24906	1.02452	1.04176	1.10512	1.02174	1.59537	1.39179	1.3363	0.818446	0.781689	0.889942	0.830026	0.989834	0.889812	1.33142	0.0251374	1.60995	0.0414444
LTSQDDDQSGPEDADAATDLK	B6UC03	2560.12	255.184	1	S(9): 100.0	0	4.112e-16	82.87	1.00314e-06	81.08	1.59475e-06	76.77	4.32958e-06	3	3	3	1.0889	1.21371	1.14996	1.15086	1.14276	1.24141	0.861556	1.08191	1.09812	0.966486	1.51191	1.19217	0.766473	0.71405	0.560951	0.680492	1.69122	0.00275148	1.58989	0.0361686	1.75193	0.0434424
SGSSGLVWDER	B6UC03	1416.63	210.992	0.999516	S(3): 100.0	0	1.677e-06	48.1	0.00148609	41.87	0.00609172	52.03	0.000585571	2	2	2	0.951657	0.983519		0.967588	0.740934	0.702323		0.721628	0.652305	1.43513		1.04372	0.74691	0.689491	0.641087	0.692496	1.39725	0.00686587	1.04207	0.538028	1.50718	0.31862
IATADSQATSDDDEEQKQIEETTER	B6UCY8	3178.42	262.991	0.998776	S(10): 99.9	0	4.776e-15	52.56	0.00160287	56.04	0.000714675	51.33	0.00208457	4	4	4	0.789788	0.829201	0.909714	0.842901	1.11946	0.936268	1.11293	1.05622	1.11734	1.64097	1.41865	1.39232	0.868381	0.832092	0.804752	0.835075	1.00937	0.85375	1.26482	0.0243832	1.6673	0.0218528
EGMESDDEIR	B6UEP1	1420.54	61.0432	1	S(5): 100.0	0.001	0.01025	21.74	0.237139	21.07	0.269271	23.24	0.180923	2	2	2	0.927861	0.811984	1.0114	0.917081	0.878753	0.799632	0.767923	0.815436	0.842661	0.80295	0.790572	0.812061	1.2886	1.26324	1.13372	1.22852	0.746492	0.0143086	0.663754	0.00208006	0.661007	0.00117652
EGMESDDEIR	B6UEP1	1404.55	223.188	1	S(5): 100.0	0	0.002684	45.19	0.00103672	31.34	0.0256345	40.74	0.00287155	2	2	2	1.01573	1.0596	1.37371	1.14968	0.48821	0.784842	0.727109	0.66672	0.998004	1.23891	0.93035	1.05576	1.00696	0.987378	1.09878	1.03104	1.11507	0.370994	0.64665	0.0198959	1.02397	0.816466
ILFPDGHQSDDEPPSGDMR	B7ZXA8	2337	146.693	0.999999	S(9): 100.0	0	0.002119	27.86	0.269011	30.03	0.155919	34.74	0.0551953	3	3	3	0.768764	1.15651			1.27391		0.734324	1.00411	1.66662		2.03411	1.85036	1.102	1.09678	1.14936	1.11604		0.370852	0.899709	0.618542	1.65797	0.0131357
SMSPEEHR	B7ZXN7	1276.45	137.42	1	S(1): 100.0; S(3): 100.0	0.006	0.06074	23.18	0.0634708	21.68	0.0896549			3	3		1.24616	0.954147	1.14235	1.11422	1.06305	0.969632	0.917362	0.983349	0.709399	0.876872	0.539314	0.708528	1.27996	1.25195		1.26596	0.880138	0.26443	0.776763	0.0150018	0.559678	0.0215549
EAPTSSFYGGESPTPAPSLQGR	B7ZYS1	2460.12	307.386	0.999987	S(12): 100.0	0	4.019e-16	78.96	2.82893e-06	67.72	3.73672e-05	70.9	1.82318e-05	3	3	3	1.6844	1.46133	0.930042	1.35859	0.772428	0.650646	0.885948	0.769674	1.00293	1.02832	1.03401	1.02175	1.32202	1.27994	1.1967	1.26622	1.07295	0.704596	0.607852	0.00301602	0.806931	0.00301431
SAPTTPIKDGAASTFAAALSEEER	B7ZZR2	2868.34	260.842	0.971714	S(1): 100.0; T(5): 97.2	0	2.993e-08	37.6	0.052777	53.43	0.00137953	67.56	5.32303e-05	3	3	3	0.891986	0.818301		0.855143		1.12256		1.12256		0.992959		0.992959		2.24988	1.34185	1.79587	0.476173	0.0174909
AQEEDQSASANTSDSEPEPHDEL	B8A0J2	2710.07	160.199	0.96278	S(7): 96.3	0	1.886e-07	40.94	0.00881889	27.18	0.209324	24.59	0.404532	3	3	3	0.731999	1.39222	0.983761	1.03599	1.12365	0.994547	1.1133	1.07717	1.09141	1.03836	1.13777	1.08918	0.671183	0.587793	0.718907	0.659294	1.57137	0.127202	1.63382	0.00177302	1.65204	0.000851903
SGPLGNAPSRNTSFGGTASNSGPVSNAGGR	B8A1S1	3078.36	205.838	0.904897	T(12): 95.2; S(13): 95.2	0	3.674e-15	56.34	0.00064003	41.11	0.0215997	23.88	1.12363	4	4	4	1.06482	0.944178	1.76187	1.25696	0.848135	0.623496	0.619536	0.697056	0.536704	0.523038	0.573076	0.544272	1.09831	1.09192	1.07742	1.08922	1.154	0.54648	0.639961	0.00663563	0.499692	4.6139e-06
DQEGGQPTGPEVVADDEVTSHRFTPAR	B8A307	3199.38	62.9279	0.000732421	S(20): 92.4; T(24): 92.4	0	0.0007656			17.01	5.14788	25.94	0.645749		4	4		0.979377	1.36638	1.17288	1.09127	0.97649	1.03807	1.03528	1.30712	1.13116	1.12001	1.18609	0.556834	0.471501	0.824431	0.617588	1.89912	0.0684728	1.67632	0.0199373	1.92053	0.00969245
DFSPPRRPSPVHGDAAAK	B8A396	2353.11	134.771	1	S(3): 100.0; S(9): 100.0	0	2.302e-05	29.54	0.274153	31.9	0.158896	24.67	0.840188	4	4	4	0.884042	0.876857	0.861792	0.87423	0.514902	0.672333	0.94916	0.712132	1.03261	1.15062	1.20767	1.1303	1.10005	1.09347	1.03887	1.07746	0.811377	0.00057758	0.660933	0.0466197	1.04903	0.391723
SPGEVSGPESGQCEPEADADDNVR	C0HE46	2726.1	161.695	0.99999	S(1): 100.0	0	1.406e-08	36.58	0.0268359	22.39	0.721823	38.1	0.020638	3	3	3		0.752838	1.31614	1.03449	1.86944		0.900482	1.38496	0.461928		0.995385	0.728657	0.770568	0.724777	1.17526	0.890202	1.16208	0.641538	1.55578	0.0309726	0.81853	0.593639
VFSQLSGGEGR	C0HEK2	1360.64	149.507	1	S(6): 100.0	0	2.094e-05	37.34	0.0177029	27.87	0.155956	27.46	0.176871	2	2	2	0.83452	0.806551	1.06456	0.901878	1.06427	0.625443	0.856847	0.848852	1.31656	1.52677	1.55701	1.46678	0.87009	0.833977	0.965371	0.889813	1.01356	0.900542	0.953967	0.772916	1.64841	0.0024778
NEAGGIIGTRFESSEVK	C0HF02	2162.07	332.516	1	T(9): 100.0	0	5.277e-07	28.73	0.307456	41.2	0.0173069	31.09	0.178832	4	3	3	0.81657	0.861879	0.585052	0.7545	1.06359	1.12925	1.25241	1.14842	1.56819	2.03587	1.72727	1.77711	0.496341	0.444681	0.387142	0.442721	1.70423	0.026948	2.59399	0.000377587	4.01406	0.000692866
NEAGGIIGTR	C0HF02	1211.59	303.302	1	T(9): 100.0	0	5.634e-07	50.62	0.000785467	55.2	0.000289462	50.88	0.000775753	2	3	3	1.06491	1.05012	0.988549	1.03453	0.979422		1.04844	1.01393	1.48119		0.993017	1.2371	0.491642	0.443012	0.474052	0.469569	2.20315	3.25163e-05	2.15928	0.000426138	2.63455	0.0246703
VSNNDSEPNSPSGSPNR	C0HH29	2061.81	174.751	0.998347	S(6): 99.8; S(10): 100.0	0	1.782e-06	34.72	0.0219911	56.12	0.000177882	52.49	0.000367774	3	3	3	1.17062	0.526974	1.18946	0.962351	0.99654	0.97007	0.425143	0.797251	0.864416	0.836318	1.12865	0.943129	1.17559	1.1718	1.54252	1.29664	0.74219	0.252259	0.614861	0.0888171	0.727366	0.0836629
TRSNISLDGDDDPYSGNQTER	C0HHJ0	2644.07	222.279	0.492343	S(6): 98.5	0.002	0.02132	22.51	0.704676	17.72	2.16461			3	3		0.669229	1.05681	2.64698	1.45767		0.977516		0.977516	3.7074	1.08225	2.47657	2.42207	3.49659	1.40445		2.45052	0.594842	0.434648			0.988391	0.983293
GGPDGSSAHQQLAVPENLDATMR	C0HIM6	2655.14	281.194	1	S(6): 100.0; S(7): 100.0	0	3.021e-09	42.24	0.0111407	45.36	0.00547797	46.88	0.00383465	3	3	3	0.765364	0.989183	0.762767	0.839105	1.22678	1.165	1.15111	1.18096	1.27446	1.26642	1.32091	1.28726	0.844797	0.806868	0.587937	0.746534	1.124	0.446359	1.58193	0.00646524	1.72432	0.00271872
QIAGGDDSMDEQEDETQENVWGR	C0HIQ2	2849.14	170.264	0.999999	S(8): 100.0	0	0.0001336			50.58	0.00116285	23.65	0.590102		3	3		1.39371	1.13637	1.26504	0.933996	0.994445	0.960492	0.962978	0.760467	0.756806	0.731449	0.749574	1.25005	1.22689	0.864603	1.11385	1.13574	0.479032	0.864551	0.297336	0.67296	0.0436318
TGNNTAVGEEEDVSFSDLEDD	C0P2U1	2466.98	195.458	0.972168	S(16): 97.2	0	4.019e-16	73.15	4.77878e-06	62.2	6.03463e-05	51.54	0.000709522	3	3	3	0.612561	0.818244		0.715402		0.910676		0.910676		1.53925		1.53925		1.50227	0.921517	1.21189	0.590318	0.248338
VDQATPTEHGEEAGVK	C0P3W2	2035.96	145.618	0.969257	T(5): 96.9	0.001	0.008753	24.1	8.24387	13.6	9.23449	23.95	0.855975	3	3	3	1.1306	0.881763		1.00618	0.797469	0.701608		0.749539	0.806433	0.836648		0.82154	1.16875	1.1673	1.16359	1.16655	0.862532	0.182283	0.642528	0.00135699	0.70425	7.99609e-05
SAPTTPIK	C0P3W9	1262.6	122.278	0.981357	T(4): 98.1; T(5): 100.0	0.003	0.0294	31.54	0.0686023	32.5	0.0556156	25.02	0.309109	2	2	3	1.75482	1.58536	1.91947	1.75322	0.917513		0.779936	0.848725	0.459743		0.48626	0.473002	1.03015	1.01723	1.13978	1.06239	1.65026	0.00266546	0.798885	0.0586893	0.445225	0.00140335
SAPSTPKRSAPTTPIK	C0P3W9	2231.15	127.367	0.497597	S(9): 99.5	0	7.187e-07	39.96	0.0231573	30	0.22945	29.91	0.238338	4	4	4	0.545321	0.553945	0.772239	0.623835	2.53101	2.51695	2.55406	2.53401	0.388007	0.419154	0.368649	0.391936	0.470073	0.434402	0.440506	0.448327	1.39147	0.0795217	5.65214	1.80091e-08	0.87422	0.0373524
HPAAPAIAVSDSSLK	C0P3W9	1831.95	214.497	0.952947	S(12): 95.3	0	4.59e-06	43.78	0.00791729	41.81	0.0124452	38.8	0.0244734	3	3	3	0.818526	0.837066	0.724561	0.793384	1.3488	1.43861	1.38581	1.39107	1.12223	1.18636	1.16693	1.15851	0.749614	0.691158	0.668954	0.703242	1.12818	0.10024	1.97809	4.16659e-05	1.64738	0.000119557
SAPTTPIKGGAHSPFAVAISEEER	C0P3W9	2980.35	158.281	0.990097	S(1): 99.5; T(5): 99.5; S(13): 100.0	0	0.001496	38.9	0.0392336	32.66	0.164308	37	0.0602469	4	4	4	1.70149	1.83471	0.919101	1.4851	1.24179		1.09786	1.16983	1.00948	1.35867	1.12956	1.1659	0.918537	0.896799	1.13078	0.982039	1.51226	0.163551	1.19122	0.187148	1.18723	0.220459
AQTIDELHSLQR	C0P3W9	1634.8	353.516	1	S(9): 100.0	0	2.251e-13	57.17	0.000322528	53.56	0.000744978	63.26	7.9047e-05	2	3	2	0.771264	0.721203	1.78029	1.09092	1.21887	1.11979	1.13475	1.15781	0.386917	0.313775	0.766229	0.488974	0.691413	0.624515	0.701622	0.672517	1.62215	0.29295	1.7216	0.000244417	0.72708	0.266618
SAPSTPKRSAPTTPIK	C0P3W9	2311.13	139.869	0.894997	S(1): 99.7; S(4): 94.9; T(5): 94.9	0.002	0.02699			22.62	13.9161	22.6	1.39528		4	4		0.719331	1.02339	0.87136	1.27804	1.14539	1.08921	1.17088	1.48651	1.08522	1.05819	1.20997	0.551719	0.465935	1.14653	0.721394	1.20788	0.650067	1.62308	0.11196	1.67727	0.127756
ASSPQTDAEQGGGSLK	C0P4D8	1900.89	240.045	0.999539	S(3): 100.0	0	0.0006356	29.04	0.209685	32.81	0.0847971	37.74	0.0275201	3	3	3	1.12335	1.03049	1.34557	1.16647	0.944719	0.952715	0.983146	0.960193	0.652032	0.614101	0.644236	0.63679	1.04921	1.03887	0.935663	1.00792	1.15731	0.188933	0.952652	0.278519	0.631789	0.000618917
SQAAILSPTAGSMSPNAAPWVK	C0P8G0	2632.25	139.575	0.981127	S(7): 98.9; T(9): 98.9	0	0.0002787	40.69	0.0243645	25.77	0.734959	51.96	0.00182856	3	3	3	0.509164	0.367224		0.438194	0.75462	0.698523		0.726572	1.25384	1.12752		1.19068	0.777362	0.731511	0.939214	0.816029	0.536983	0.0300329	0.890374	0.364876	1.45912	0.0282508
EVSSDDDFVMPTAQK	C0P8K4	2116.88	225.005	1	S(3): 100.0; S(4): 100.0	0	0.003221	30.4	0.10292	28.02	0.178428	39.56	0.0129309	3	3	3	0.778444	0.683477	1.20853	0.890151	0.537892	0.890053	0.672512	0.700152	0.61977	0.809897	0.593812	0.674493	1.43662	1.31996	1.11426	1.29028	0.68989	0.0991316	0.542636	0.0133034	0.52275	0.00610368
GGGRSPDYDR	C0P9H7	1303.55	129.175	1	S(5): 100.0	0	5.482e-06	27.38	0.099083	21.81	0.350351	21.62	0.377381	3	3	3	1.04364	1.26682	1.43597	1.24881	0.906656	1.51712	1.06596	1.16324	0.937544	3.70189	1.09734	1.91226	1.12244	1.1157	0.976164	1.07143	1.16555	0.223393	1.08569	0.652425	1.78476	0.401765
KETGDGEEGEEEDASAATGDEVVK	C0P9I0	3044.29	222.26	1	S(15): 100.0; T(18): 100.0	0	5.252e-05	63.88	8.72953e-05	30.13	0.216618	48.83	0.00282849	3	3	4	1.95676	1.60483			1.61494	1.9238	1.42982	1.65619	1.48345	1.99723	1.26986	1.58351	0.740437	0.672731	0.812187	0.741785		0.00517528	2.2327	0.00362714	2.13473	0.0185635
ETGDGEEGEEEDASAATGDEVVK	C0P9I0	2772.09	292.071	1	S(14): 100.0; T(17): 100.0	0	1.008e-06	80.43	9.65511e-07	85.29	3.08521e-07	88.83	1.35893e-07	3	3	3	1.11856	1.82594	1.02785	1.32412	1.33996	1.12963	0.89659	1.12206	0.96029	1.16265	1.01813	1.04702	0.712947	0.636582	0.659567	0.669699	1.97718	0.0610886	1.67547	0.0253757	1.56343	0.00420796
ALAAGDSNASSSTYDMEDEESDDETTEEGGPVEEASSTGSDK	C0P9K3	4638.86	326.356	0.972491	S(11): 97.2	0	4.019e-16	97.53	3.34664e-08	108.39	2.83525e-09	107.95	3.07903e-09	4	4	4	1.50639	1.70379	0.978089	1.39609	0.920573	1.04374	1.22607	1.06346	1.11324	1.10012	1.05285	1.08874	0.760246	0.70063	1.18194	0.880937	1.58478	0.0123121	1.20719	0.357201	1.23589	0.244897
SSSFDQQTSGASQQR	C0P9L7	1837.79	264.978	0.970679	S(3): 97.1	0	2.195e-07	35.72	0.0297254	39.54	0.0124403	42.02	0.00691806	3	3	3	0.907222	0.807722	0.61968	0.778208	1.23423	1.43794	1.37708	1.34975	1.69061	1.91246	1.77808	1.79372	0.721583	0.654275	0.902781	0.759547	1.02457	0.876098	1.77705	0.0035046	2.36156	0.00046219
EKGDSDEEEDDYDK	C0PA70	2185.9	207.079	1	S(5): 100.0	0	0.0005618	36.65	0.0225572	31.9	0.0682457	28.76	0.13564	3	3	3	0.931267	1.00762	1.09185	1.01025	0.743969	0.784548	0.915182	0.814566	0.735632	0.798144	0.733625	0.7558	1.24155	1.22317	1.37379	1.27951	0.78956	0.0153661	0.636626	0.00268603	0.590697	0.000544902
AATPAQGEDEGIEDGEEAAVLSPR	C0PB33	2636.18	353.903	1	S(22): 100.0	0	1.821e-06	75.12	7.96863e-06	90.07	2.50136e-07	79.94	2.51754e-06	3	3	3	1.83686	0.687703	0.731839	1.08547	1.33958		1.55868	1.44913	0.896182		0.903845	0.900014	0.818883	0.781702	0.93178	0.844122	1.28591	0.558492	1.71673	0.0091359	1.06621	0.408611
VPSGDLAALAAAESSER	C0PCC7	1867.89	450.345	1	S(3): 100.0	0	4.112e-16	70.76	1.47073e-05	79.56	1.9377e-06	69.58	1.93155e-05	3	3	3	0.846071	0.715833	0.980089	0.847331	0.659506	0.721314	0.63965	0.67349	1.00532	1.11931	1.05334	1.05932	1.20934	1.19174	1.39194	1.26434	0.670175	0.0138315	0.53268	0.000996748	0.837844	0.0465652
GLVPLAGSNNESWCQGLDGLASR	C0PD30	2625.22	289.24	0.999989	S(12): 100.0	0	4.112e-16	36.56	0.056823	100.38	2.35285e-08	93.18	1.23936e-07	4	3	3	2.28384	1.28449		1.78416	0.929278		2.26265	1.59596	0.900308		1.83809	1.3692	0.920893	0.89883	0.781888	0.867204	2.05738	0.00929134	1.84035	0.241052	1.57887	0.251091
SYTNLLDLAEGNFAALGPAAGAGGGGR	C0PDN0	2744.32	460.611	0.976841	S(1): 97.7	0	8.79e-08	90.25	2.73306e-07	68.19	4.40172e-05	79.23	3.44824e-06	3	3	3		0.9663	0.790578	0.878439	1.07089	1.92008	0.985902	1.32563	0.70594	2.43847	1.42168	1.52203	1.00951	0.990886	0.911982	0.970792	0.904869	0.311281	1.36551	0.302024	1.56782	0.0335131
WSGSSGGGLGGSPPNR	C0PDQ9	1696.76	256.449	1	S(12): 100.0	0	3.307e-09	45.86	0.00290289	49.68	0.00122448	38.75	0.0151088	2	3	2	1.13711	1.08185		1.10948					1.6125	2.19718	2.79493	2.20154	1.00378	0.985332	0.981052	0.990054	1.12063	0.0130137			2.22365	0.0238328
GRPAFGGPGFSPR	C0PDQ9	1526.74	227.008	1	S(11): 100.0	0	2.842e-05	30.92	0.138679	44.51	0.00617371	40.26	0.0161534	3	3	3	1.201	0.944491		1.07274	0.944994	0.734386		0.83969	1.36389	1.36396		1.36393	0.756963	0.698166	0.907627	0.787585	1.36207	0.106793	1.06616	0.674652	1.73178	0.0056171
SLIIQSDDDDDAR	C0PEW7	1686.74	151.255	1	S(6): 100.0	0	1.984e-06	33.3	0.0492525	45.53	0.00285496	33.35	0.0486425	2	2	2	0.947986	0.848565	0.755452	0.850668	1.06221	1.0831	1.0819	1.07574	1.18435	1.25709	1.2107	1.21738	0.826694	0.789569	0.66362	0.759961	1.11936	0.289383	1.41551	0.00317043	1.6019	0.00104461
STGSTEEFFVR	C0PF64	1563.63	143.755	0.974068	S(1): 100.0; S(4): 97.4	0.001	0.01133	32.6	0.0294279	28.11	0.0808168	39.35	0.00608018	2	2	2	0.876298	1.07273	0.903386	0.950804	1.01781	0.855567	0.992769	0.955382	0.694222	0.745316	0.752279	0.730605	1.38138	1.30829	1.21867	1.30278	0.729829	0.0104395	0.733343	0.00729786	0.560806	0.000345544
SVPVGGAFSSK	C0PL03	1403.72	239.585	0.988338	S(9): 98.8	0	0.0001863	46.78	0.00287555	51.45	0.000992217	54.76	0.000452166	3	3	3	0.409637	0.627098			2.23026		1.88721	2.05873					0.686134	0.610795	0.515566	0.604165		0.466309	3.40757	0.00201819
MQGLTGTGSPTVNHIER	C4J1N5	2037.96	198.066	0.999984	S(9): 100.0	0	7.158e-07	40.72	0.0172114	40.53	0.0180652	40.46	0.0182103	3	3	3	1.17177	0.995984	0.868403	1.01205	1.4255	1.47766	1.53508	1.47941	1.07532	1.2177	1.10196	1.13166	0.76907	0.719778	1.13838	0.875743	1.15565	0.438775	1.68932	0.011295	1.29223	0.139697
AASSATAPAPADGSVSCGSPR	C4J6F5	2140.95	169.582	0.970193	S(19): 97.0	0	0.001857	19.01	1.98076	29.6	0.176643	37.71	0.0264825	3	3	3	0.966692	0.642128	0.927786	0.845535	0.647106	1.07115	1.67636	1.13154	1.62249	1.69811	2.06485	1.79515	0.608543	0.505123	0.7889	0.634189	1.33326	0.183817	1.78423	0.183844	2.83063	0.00190651
GLDIETIQQSYTV	C4J9I5	1690.81	297.597	0.999995	T(12): 100.0	0	7.161e-16	58.16	0.000255104	63.29	7.83856e-05	55.25	0.000496469	2	2	2	0.944248	0.92112	0.991986	0.952451	1.06937	1.26402	0.983246	1.10555	1.27757	1.18164	1.21507	1.22476	0.765904	0.713629	0.805122	0.761552	1.25067	0.00480342	1.4517	0.0168727	1.60824	0.000277403
NFDTQESDSEEPSSIGDGDLVK	C4JAH4	2737.2	197.829	0.972169	S(7): 97.2	0	5.665e-16	84.18	8.09531e-07	46.11	0.00495078	55.83	0.000553648	3	3	3	0.43932	1.02477	0.840163	0.768083	1.34964	1.25138	1.50854	1.36985	1.00175	1.26035	0.764768	1.00896	0.740256	0.672682	1.2103	0.874413	0.878399	0.682789	1.5666	0.0452817	1.15387	0.576378
QVADSAEGDEPSL	C4JBL2	1541.65	238.648	1	S(5): 100.0	0	1.774e-12	89.14	8.8011e-08	88.33	1.07966e-07	77.89	1.19803e-06	2	2	2	0.969779	0.922878	1.41319	1.10195	0.786875	0.727851	0.755483	0.756736	0.68728	0.67647	0.676346	0.680032	1.18282	1.17649	1.00508	1.12146	0.982601	0.912464	0.674777	0.00385386	0.60638	0.00163454
LELSAVPSSYYSGQLDPDR	C4JBW0	2321.08	302.987	0.999452	S(12): 99.9	0	7.062e-15	62.13	0.000138116	54.47	0.000802613	62.13	0.000138544	3	3	3	0.989713	1.00839	1.61285	1.20365	0.77449		0.505765	0.640127	0.688327		0.463879	0.576103	1.28451	1.26183	1.15525	1.23386	0.975515	0.891807	0.518799	0.0132932	0.46691	0.00678922
SGRESDSDADDIEHIEK	C5WPJ1	2350.97	343.936	0.499994	S(7): 100.0	0	0.000405	33.25	0.0565652	33.85	0.0495135	31.52	0.0839642	4	4	4	1.00985	1.14656	1.66015	1.27219	1.03603		1.13871	1.08737	0.833085		0.270021	0.551553	1.10545	1.10152	0.937936	1.0483	1.21357	0.3372	1.03727	0.662139	0.526139	0.0110803
QMSINSVPK	C5WR61	1371.69	122.1	0.99999	S(3): 100.0	0	0.0009325	33.22	0.0661524	23.69	0.573789	31.96	0.085458	3	3	3	1.10337	0.987033	1.29196	1.12746	1.80925		1.4547	1.63198			0.470867	0.470867	1.15415	1.15532	0.937921	1.08247	1.04156	0.71448	1.50765	0.0425502
SELVSPASSPR	C5WRC6	1433.62	236.545	0.979126	S(5): 100.0; S(9): 97.9	0	0.004779	42.22	0.00426751	47.48	0.0012952	42.03	0.00446462	2	2	2	0.985182	1.00858	1.08933	1.0277	0.928652		1.12961	1.02913	1.64967	2.59447	1.40654	1.88356	0.856151	0.817937	0.861881	0.845323	1.21575	0.00610086	1.21744	0.09694	2.22821	0.0457697
TNSRGSDIGLAK	C5WW43	1666.78	221.931	0.0237075	T(1): 97.6; S(6): 100.0	0	0.002772	24.04	0.554015	35.74	0.0376294	25.29	0.418855	3	3	3	0.83421	0.869864		0.852037		0.679866		0.679866		0.806502		0.806502		1.43237	1.30367	1.36802	0.622824	0.0163384
LLNADIQIGSPR	C5WZ61	1520.8	224.126	1	S(10): 100.0	0	1.815e-10	54.9	0.000465975	60.99	0.000113413	48.3	0.00213731	3	2	3	1.28107	1.55933	1.03998	1.29346	1.03502	0.958758	0.833469	0.942416	1.01443	1.04126	1.21375	1.08981	0.638603	0.545574	0.682722	0.6223	2.07852	0.0124581	1.51441	0.0109167	1.75127	0.00327425
GGIDSPSWR	C5X682	1198.54	154.235	0.999713	S(5): 100.0	0	0.0007836	23.9	0.31572	35.31	0.023997	22.24	0.486584	2	2	2	0.849389	1.04182	0.995154	0.962122	1.13709	1.44609	1.42005	1.33441	1.08668	1.06905	0.715272	0.956998	0.847491	0.807749	0.93212	0.862453	1.11556	0.219816	1.54723	0.0110535	1.10962	0.496073
IEDSDDEEDLVPDAK	C5X6G2	2057.9	396.869	1	S(4): 100.0	0	0.0004063	70.19	1.93832e-05	46.6	0.00435693	49.8	0.00207646	2	3	2	0.878408	0.860457	1.27179	1.00355	1.05484	0.868668	1.16721	1.03024	1.33176	1.49753		1.41465	0.80613	0.769652	0.765328	0.78037	1.28599	0.173239	1.32019	0.0469129	1.81279	0.00218505
SESFDDSSPDSPSNNVK	C5XA32	2179.93	323.539	0.999997	S(11): 100.0	0	2.214e-15	64.89	4.69806e-05	71.6	1.00488e-05	81.58	1.00813e-06	3	3	3	1.01742	0.979138	1.08189	1.02615	0.832654	1.09698	1.03242	0.987351	0.997866	0.575544	0.692424	0.755278	1.18665	1.17778	1.05615	1.14019	0.89998	0.0919832	0.865951	0.164745	0.662413	0.0441397
LVVHTPLAGTPGSK	C5XA63	1824.93	334.465	1	T(5): 100.0; T(10): 100.0	0	9.555e-15	56.9	0.000388543	51.73	0.00128948	46.69	0.00410149	3	3	3	1.21309	1.16594	1.487	1.28868	0.81073	0.786376	0.342153	0.646419	1.04385	1.24242	1.32042	1.20223	1.0927	1.08672	1.05374	1.07772	1.19574	0.104548	0.599803	0.047679	1.11553	0.208931
RVDSLDVESMNVR	C5XBE9	1743.82	206.658	1	S(4): 100.0	0	0.01239	22.98	0.777153	39.16	0.0191655	42.13	0.00937508	3	3	3	0.6464	0.673724	1.11272	0.810947	0.732814	0.657003	0.679847	0.689888	1.0632	1.29504	1.25686	1.20503	1.07583	1.06545	0.842664	0.99465	0.81531	0.338539	0.693599	0.0184077	1.21152	0.114547
VGGGDGGDGGAAGDSADDGDAK	C5XCA3	2188.88	109.559	1	S(15): 100.0	0	0.002262	29.79	0.0967153	29.56	0.116361			3	3		0.494573	0.678247	0.92253	0.69845	1.08549	0.789082	0.939243	0.937939	0.871301	0.921165	0.711864	0.834777	1.08708	1.08154		1.08431	0.644142	0.0449248	0.86501	0.277121	0.769869	0.0549384
SNNLSFK	C5XIB3	1177.59	195.761	1	S(5): 100.0	0.002	0.02192	27.63	0.161107	27.55	0.163487	27.94	0.152017	2	2	2	1.16419	1.23195	1.25745	1.21786	1.33286		1.00754	1.1702	1.69234		1.27032	1.48133	0.790296	0.74993	0.813975	0.784734	1.55194	0.000207052	1.4912	0.0525462	1.88769	0.0220585
AQLPSPSPSPR	C5XP18	1440.64	243.098	0.5	S(5): 100.0	0.001	0.0196			25.17	0.261516	28.83	0.110364		2	2		0.941572	0.481109	0.711341	0.988809	1.01949	1.21099	1.0731	0.997166	1.00681	1.03003	1.01134	1.04837	1.03866	1.08355	1.05686	0.673069	0.0138927	1.01536	0.829957	0.956924	0.0532408
SSVIEGTQPEDDSDKEDVEAK	C5XU69	2790.29	234.039	1	S(13): 100.0	0	1.19e-07	42.45	0.0158312	28.75	0.373986	38.35	0.0412188	4	4	4	0.755438	0.588513	0.665851	0.669934	1.26661	0.758051	1.21758	1.08075	0.597207	1.2539	1.30033	1.05048	1.00201	0.982832	0.971736	0.985526	0.679772	0.00299775	1.09662	0.588718	1.06591	0.789165
SSLSESEKNDTPR	C5XUE0	1817.85	235.096	0.999992	S(4): 100.0	0	0.002324	24.77	0.57216	29.84	0.179129	36.28	0.0406364	3	3	3	1.01774	1.05045		1.0341	1.39583	1.26634		1.33108	0.699333	0.903276		0.801304	1.3053	1.27685	1.27121	1.28445	0.805088	0.00084181	1.0363	0.420982	0.623848	0.00823724
SSLSESEKNDTPR	C5XUE0	1897.82	133.301	0.921518	S(4): 96.0; S(6): 96.0	0.001	0.02446	10.69	10.5486	18.89	1.58045	14.96	3.94634	3	3	3	1.06945	0.959286	1.51761	1.18211	0.716958		0.82555	0.771254	0.782258		0.887964	0.835111	1.09653	1.08963	1.18904	1.12507	1.05071	0.759085	0.685518	0.00879656	0.742277	0.0147726
IPSNDLSHTIR	C5XW88	1556.7	204.543	0.999982	S(3): 100.0; S(7): 100.0	0	0.00304	30.47	0.0918518	19.41	1.1604			3	3		0.755563	0.717674	0.659133	0.71079	1.13333	1.52997	0.961633	1.20831	1.29508	1.61506	1.64376	1.51797	0.754101	0.691469		0.722785	0.983404	0.798772	1.67175	0.112842	2.10016	0.0121901
ALEHATSK	C5YG07	1224.62	116.44	0.999467	S(7): 99.9	0.001	0.01595	23.49	0.41503	15.57	2.5778	20.53	0.837319	3	3	3	0.893971	1.02556		0.959768	0.514901	0.562897		0.538899	1.92379	1.32675		1.62527	0.573997	0.474018	0.503811	0.517276	1.85543	0.00571586	1.0418	0.643966	3.14198	0.0161988
QITLSEIK	C5YG07	1299.72	196.677	0.999998	T(3): 100.0	0	0.01407	48.23	0.00187291	47.29	0.0023619	48.32	0.00184113	2	2	2	1.25107	1.28537	1.03489	1.19044	0.968089	0.811093	1.07522	0.951467	1.16818	1.2217	1.00144	1.13044	0.776974	0.731332	0.820911	0.776406	1.53327	0.00741087	1.22548	0.0965817	1.45599	0.00763348
YGVDSFDPNR	C5YHC9	1393.59	233.449	1	S(5): 100.0	0	4.317e-06	41.78	0.0044338	42.34	0.00381865	42.09	0.00404492	2	2	2	0.700466	0.793582	1.77336	1.08914	1.15665	1.34652	1.3346	1.27925	1.02337	0.748107	1.14442	0.971966	0.855386	0.816956	0.660398	0.77758	1.40068	0.421622	1.64517	0.00422939	1.24999	0.213562
TIGVSGLGEGSPK	C5YTD4	1569.81	142.965	1	S(11): 100.0	0	0.0007836	48.08	0.00246621	39.97	0.0164986	22.82	0.830871	3	3	3	1.00105	0.617568	0.624638	0.747754	1.01215	1.56416	1.35729	1.3112	1.57974	1.60835	1.18663	1.45824	0.797589	0.755865	1.03867	0.864041	0.865415	0.493038	1.51752	0.0715107	1.6877	0.0214788
VEEKEESDEDMGFSLFD	C5YYT5	2374	210.81	1	S(7): 100.0	0	0.000214	20.62	1.24496	21.73	0.979615	39.48	0.0169136	3	2	3	0.934964	0.675382	0.620344	0.743563	1.11961	1.39497	1.06686	1.19381	1.41273	1.35817	1.3382	1.3697	0.734136	0.664416	1.02673	0.808427	0.919766	0.682655	1.47671	0.062652	1.69428	0.00771674
EEGGSPIRNPPTAAEDAR	C5Z6K2	2090.96	315.056	1	S(5): 100.0	0	6.422e-08	33.55	0.0793061	35.02	0.0561401	31.62	0.122649	3	3	3	1.18653	1.08518	0.797276	1.023	1.68425	1.70826	1.37213	1.58821	1.36855	1.05325	1.29122	1.23767	0.454545	0.431358	0.469476	0.451793	2.2643	0.00817697	3.51536	0.000475192	2.73946	0.00118988
SGGDVSEDSEDEKPLAAR	C6KE75	2309.98	407.861	1	S(6): 100.0; S(9): 100.0	0	7.215e-16	54.05	0.000605083	54.14	0.000626402	54.78	0.000512296	3	3	3	1.0416	0.988194	0.859935	0.963244	1.142	0.785532	0.925573	0.951035	1.0269	1.07801	1.05799	1.0543	0.995806	0.978587	1.01206	0.995485	0.967612	0.587692	0.955349	0.69147	1.05908	0.0294803
NSTLPVSNNGSPITEGVSFDDER	E3UJZ2	2659.2	256.854	0.999969	S(11): 100.0	0	4.019e-16	100.35	2.38254e-08	78.57	3.58955e-06	73.68	1.0928e-05	3	3	3	1.19632	0.841745	1.55492	1.19766	1.34349	1.37622	1.11303	1.27758	0.155337	0.163443	0.317471	0.212084	1.07627	1.06572	0.962648	1.03488	1.15729	0.479653	1.23452	0.0549591	0.204936	0.000211022
LAVAAPAAVQST	E3UMH7	1322.68	109.16	0.973621	S(11): 97.4	0	2.301e-06	38.47	0.0209793	37.91	0.0227259	31.77	0.0981278	2	2	2	1.00286	0.920393	0.954969	0.959407	0.753351	1.03299	0.571866	0.78607	1.96646	1.116	1.62372	1.56873	1.00889	0.989257	1.37697	1.12504	0.852775	0.266394	0.698704	0.0439374	1.39438	0.184919
HHSIDAQLR	E9NQE1	1300.63	300.539	1	S(3): 100.0	0	0.001077	56.72	0.000246119	50.71	0.000936646	50.74	0.00094074	3	3	3	0.673815	0.728313	1.21491	0.872347	1.47905		0.989584	1.23432	1.37427		1.13742	1.25584	0.336891	0.314315	0.339358	0.330188	2.64197	0.0345592	3.73823	0.0158342	3.80341	0.00188846
GGFADEGSATTESDIEETLK	E9NQE1	2425.09	288.852	0.976064	S(13): 97.6	0	4.526e-08	76.81	4.22631e-06	77.78	3.37701e-06	96.96	4.06168e-08	3	3	3	1.15262	1.14936	1.67737	1.32645	0.538813	0.599512	0.432766	0.523697	0.58407	0.600471	0.707344	0.630628	1.22982	1.20805	1.15866	1.19884	1.10644	0.51021	0.436835	0.000220067	0.52603	0.000207572
LGSSAFSLR	F0UXL1	1241.54	221.506	1	S(3): 100.0; S(4): 100.0	0	0.0008146	37.84	0.00973468	39.35	0.00663768	38.83	0.00765217	2	2	2	0.875371	0.866639	0.537859	0.759956	1.17488	1.15908	1.24023	1.1914	1.36821	1.26729	1.3283	1.32127	0.820069	0.783818	0.791987	0.798625	0.951581	0.746473	1.49181	0.000132836	1.65443	7.56645e-05
NNLTEGGAESDEEIR	F1DJV0	1857.8	338.873	1	S(10): 100.0	0	2.32e-14	57.17	0.00022765	67.46	2.13125e-05	55.99	0.000296331	3	3	3	0.908916	1.03531	0.909805	0.951344	1.28631	1.33423	1.38241	1.33431	1.15513	1.19572	1.09053	1.14713	0.835544	0.795823	0.901167	0.844178	1.12695	0.108442	1.58061	0.000291104	1.35887	0.00221068
DLNVVSPR	K3YP69	1123.56	220.435	1	S(6): 100.0	0	0.0007836	30.19	0.101175	33.72	0.0406998	35.5	0.0270142	2	2	2	0.862766	0.864032	1.26077	0.995855	1.16399	1.21384	0.812811	1.06355	1.04697	1.21637	0.651998	0.97178	0.739119	0.669137	0.65862	0.688959	1.44545	0.0851675	1.5437	0.0436496	1.41051	0.16974
LLATPTPLGTPLYAIPEENR	K3YPC2	2470.22	171.078	0.953563	T(4): 99.8; T(6): 95.6	0	0.002968	43.38	0.0123364	16.85	5.55897	37.85	0.0465271	3	3	3	1.19087	2.59492	1.38318	1.72299	0.760028	0.771002	0.939924	0.823651	0.774718	0.713992	0.746285	0.744998	1.19905	1.18447	0.877069	1.08686	1.58529	0.231941	0.757826	0.0934214	0.685459	0.0325298
IWQYGDVESDEDEQAPAAR	K3YPM5	2403.03	303.855	1	S(9): 100.0	0	4.112e-16	63.08	7.55281e-05	72.6	8.48216e-06	60.27	0.000138985	3	3	3	1.35107	1.19647	0.83711	1.12822	1.00944	0.594657	0.571219	0.725104	2.11729	2.11495	2.13584	2.12269	0.376826	0.376247	0.27812	0.343731	3.28227	0.00729611	2.10951	0.0593513	6.17545	7.49575e-07
LSERTISDELPQESSK	K3YQ45	2267.05	234.759	0.98032	T(5): 98.1; S(7): 100.0	0	3.07e-06	30.28	0.186856	38.09	0.0310167	24.4	0.694387	3	3	3	1.10733	1.56373	1.40368	1.35825	0.725947	0.726579	0.674513	0.709013	0.620724	0.51383	0.616626	0.583727	1.36986	1.29782	1.14668	1.27145	1.06826	0.591458	0.55764	0.00116501	0.459102	0.000764543
DEFSFGNR	K3YR20	1195.49	214.065	1	S(4): 100.0	0.001	0.006406	27.93	0.0963166	34.46	0.020877	30.7	0.0491532	2	2	2	0.898079	0.977741	0.916214	0.930678	0.946952	1.41528	1.07135	1.14453	0.910841		0.7276	0.819221	1.23729	1.21668	1.1666	1.20686	0.771157	0.00098675	0.948352	0.682584	0.678804	0.0132746
DGDGVGSPR	K3YRD4	1083.46	143.745	1	S(7): 100.0	0.004	0.06722			22.59	0.237949	29.78	0.0455499		2	2		0.976508	1.14025	1.05838	1.79505		1.12698	1.46101	0.543204		0.686914	0.615059	1.15199	1.1505	1.18411	1.1622	0.910669	0.19603	1.25711	0.316851	0.52922	0.00220713
RSSPPPR	K3YXK7	1100.48	163.232	1	S(2): 100.0; S(3): 100.0	0	0.0002787	36	0.0108011	29.28	0.0507538	29.95	0.042284	3	3	3	1.2122	1.0541	0.953487	1.07326	0.493371	0.408875	0.73326	0.545169	0.639945	0.604662	0.676193	0.640267	1.37383	1.30258	1.11829	1.2649	0.848497	0.148011	0.430997	0.00431053	0.506179	0.00137672
ATQTVEDSSRPK	K3ZC29	1686.83	294.188	1	T(4): 100.0	0	4.693e-05	44.03	0.00645436	55	0.000516242	47.75	0.00274904	2	2	2	1.00736	0.973171		0.990268	1.19646	1.17036		1.18341	1.15324	1.3135		1.23337	0.766864	0.714735	0.725694	0.735764	1.3459	0.00181966	1.60841	0.000284096	1.67632	0.00425739
ATQTVEDSSRPK	K3ZC29	1766.79	362.333	1	T(2): 100.0; T(4): 100.0	0	0.001278	47.81	0.00200514	45	0.00378999	47.75	0.00201121	2	2	2	0.335475	0.288883			1.86434	1.74968		1.80701	1.28847	1.12857		1.20852	0.243796	0.261188	0.282209	0.262398		0.114016	6.88654	5.46322e-05	4.60568	0.00059062
VLSHSNESSNGASPEISPR	K3ZPW7	2192.01	141.814	0.977647	S(13): 97.8	0	0.0007836	23.15	1.01991	27.44	0.36475			3	3		0.939621	0.449472		0.694546	1.15587	1.21197	1.48887	1.28557	0.73848	0.980687	1.16589	0.961686	0.870291	0.834245		0.852268	0.814939	0.586726	1.50841	0.0476974	1.12838	0.543905
GRSFGSSSLPR	K3ZPZ9	1454.63	119.405	0.0300036	S(7): 93.9; S(8): 99.7	0	0.0001275	28.6	0.10905	21.5	0.566357	34.89	0.0259472	3	3	3	1.05175	1.38892		1.22034	0.979104	1.20415		1.09163	1.0693	0.782593		0.925948	0.833628	0.790989	0.812006	0.812208	1.50249	0.0484975	1.34402	0.0466584	1.14004	0.369701
TVQFVDWCPTGFK	K3ZT92	1952.92	197.608	1	T(10): 100.0	0	2.087e-05	57.89	0.000311293	40.15	0.0185627	60.37	0.000173014	3	3	3	0.466978	0.883708	0.928993	0.759893	0.934284	0.993819	0.837704	0.921936	1.0224	1.00457	1.05995	1.02897	1.12646	1.1192	1.70544	1.31704	0.576973	0.0441227	0.700008	0.118702	0.78128	0.213479
NEAGGIIGTRFESSDVK	K3ZVS1	2148.06	252.889	0.999993	T(9): 100.0	0	2.236e-08	33.8	0.0983395	23.26	1.12351	29.42	0.269148	3	4	3	0.893833	0.848437	0.95864	0.900303	1.96069	1.81182	1.9075	1.89334	0.812909	0.775152	0.739753	0.775938	0.433766	0.420697	0.439871	0.431445	2.08672	0.00013376	4.38837	4.85965e-06	1.79846	9.48278e-05
DVSNASELATEMQYER	K7TFK8	2146.85	312.842	1	S(3): 100.0; S(6): 100.0	0	0.0002814	45.1	0.00263602	46.1	0.00208405	39.5	0.0095596	3	3	3	0.811413	0.464745	0.799343	0.691834	1.03921	0.969596	0.939634	0.982814	1.29125	1.49797	1.26048	1.3499	0.939609	0.920571	0.752707	0.870962	0.794333	0.234808	1.12842	0.16689	1.54989	0.00736261
QQQEAEEGSGADEQEQQK	K7TGX4	2387.03	158.599	1	S(9): 100.0	0	2.503e-05	43.66	0.00690995	49.76	0.00172948	59.22	0.000195847	3	3	3	0.893803	0.518137	1.27485	0.895596	0.675533	1.15969	0.407386	0.747537	0.962239	0.888046	0.911973	0.920753	1.37299	1.30013	1.37663	1.34992	0.663445	0.107669	0.553765	0.0530395	0.68208	0.000205293
EGSDVVEISDDESPDK	K7TI82	2168.87	234.716	0.986449	S(3): 100.0; S(9): 98.6	0	2.662e-08	36.32	0.0213745	40.8	0.0078269	33.78	0.0410836	3	3	3	1.28618	1.12044	0.671621	1.02608	1.06683	1.00693	0.429318	0.834359	1.18923	0.933574	1.48083	1.20121	0.714946	0.638478	0.849608	0.734344	1.39728	0.206445	1.1362	0.662287	1.63576	0.0513247
GPAGFPGAGGGDSGSDDDEPQEYYTGGEK	K7TTX0	3265.28	128.634	0.99985	S(13): 100.0; S(15): 100.0	0	1.586e-09	44.17	0.00449819	41.12	0.0100835	45.03	0.00378588	3	3	3	0.708374	0.580997	0.780796	0.690056	0.717497	0.834259	0.815786	0.789181	0.939396	0.872198	1.00026	0.937283	1.28526	1.26317	2.46002	1.66948	0.413335	0.0703735	0.47271	0.0908641	0.561422	0.138935
SLQSTAENNGIDLVK	K7TUQ9	1956.98	101.552	0.999342	S(1): 99.9	0.001	0.01327	25.95	0.506035	27.57	0.346557			3	3		1.14402	0.755585	1.43782	1.11247	1.32973	1.12757	1.10851	1.1886	0.346519	0.358176	0.376239	0.360311	1.40528	1.31119		1.35824	0.819057	0.41023	0.875107	0.18148	0.265279	0.000110054
ELTEGSSSGNVSR	K7TW55	1626.65	126.425	0.997619	S(8): 99.8; S(12): 100.0	0	4.958e-08	45.21	0.00158484	46.2	0.00127258	28.45	0.0755885	3	3	3	1.05648	1.01987		1.03818	0.876346	1.0169		0.946621	0.654656	0.622109		0.638383	1.13096	1.12439	1.19003	1.14846	0.903975	0.0354612	0.824256	0.0416454	0.555862	0.000423629
DIDLALSSEEEDKK	K7TWZ6	2184.01	336.111	1	S(7): 100.0; S(8): 100.0	0	1.054e-11	59.43	0.000260205	61.07	0.000177664	51.47	0.00161497	3	3	3	1.21869	1.0667	1.02989	1.10509	0.563286	0.769452	0.579928	0.637555	1.04201	1.0125	1.18263	1.07905	1.33528	1.28013	1.28684	1.30075	0.84958	0.0315945	0.490144	0.000632156	0.829557	0.0159976
IVSDDEGGDGGKDDR	K7TZ83	1902.83	321.687	1	S(3): 100.0	0	5.044e-08	37.44	0.023881	44.47	0.00474994	34.39	0.0483825	3	3	3	1.11813	1.11911	0.780114	1.00578	1.27217	1.31916	1.0295	1.20694	1.05794	1.02163	1.15951	1.07969	0.824368	0.788051	0.777748	0.796722	1.2624	0.139853	1.51489	0.0106992	1.35517	0.00291059
EAAEELSDGEK	K7TZ83	1545.7	71.587	1	S(7): 100.0	0.005	0.04483			16.33	2.56905	25.63	0.28693		3	3		1.14532	0.85476	1.00004	1.13168	1.15059	1.13794	1.14007	1.34575	1.28178	1.23211	1.28655	0.805111	0.767009	0.825615	0.799245	1.25123	0.16688	1.42643	4.63199e-05	1.6097	0.000194092
QEDESDEEDNR	K7TZN7	1589.57	232.809	1	S(5): 100.0	0	4.595e-11	55.2	6.87039e-05	39.12	0.00281049	25.47	0.0651302	2	2	2	1.22558	1.30335	1.00232	1.17708	1.07179	1.10691	0.743678	0.974126	0.913024	1.0823	1.18002	1.05845	0.957084	0.939101	1.04373	0.979971	1.20114	0.108831	0.994036	0.963516	1.08008	0.40518
GSDGLIGLSDASALGSPR	K7U0Z2	1896.92	344.131	1	S(16): 100.0	0	4.02e-16	80.34	2.13328e-06	72.9	1.17112e-05	78.95	2.89531e-06	3	3	3	1.00878	1.05086	1.08203	1.04722	0.913265	0.798323	0.856469	0.856019	0.671187	0.585239	0.685255	0.647227	1.29605	1.27614	1.02003	1.19741	0.874577	0.175598	0.714894	0.0227859	0.540524	0.0042862
GEPNISYICSR	K7U143	1519.67	247.724	0.985131	Y(7): 98.5	0	0.0001175	38.73	0.0123719	42.74	0.00490072	38.61	0.0125395	3	3	2	1.39827	1.36736	1.24509	1.33691	0.605262	0.526399	0.552579	0.561413	0.885551	0.853641	0.854557	0.864583	1.26457	1.23795	1.01305	1.17185	1.14085	0.148839	0.479081	0.00182681	0.737791	0.0187965
SGESDDEDALK	K7U2D9	1533.66	264.21	0.999839	S(4): 100.0	0	0.0007836	37.74	0.0123088	51.43	0.000534191	49.76	0.000764607	2	2	2	0.918255	0.872462	1.20499	0.998569	0.965445	0.928093	0.995257	0.962932	0.774055	0.83069	0.875891	0.826879	1.26114	1.23621	1.35781	1.28505	0.777064	0.060464	0.749332	0.00153503	0.643458	0.000638852
AASRDDGDFDDEEPR	K7U3F5	1918.76	282.124	1	S(3): 100.0	0	3.956e-07	45.75	0.0015991	36.16	0.0142599	35.46	0.017209	3	3	3	0.832735	1.01909	1.51653	1.12278	0.878496	0.831654	0.863536	0.857896	0.736837	0.665142	0.674702	0.692227	0.976935	0.958983	1.04961	0.995175	1.12823	0.569083	0.862055	0.0113832	0.695583	0.00105445
LEYEEGELSEQGEASPPK	K7U573	2360.07	143.237	0.999972	S(15): 100.0	0	0.002678	22.92	1.11877	41.88	0.0142083	37.47	0.0384712	3	3	3	0.447584	0.709556		0.57857	1.96472	0.858754	4.16885	2.33077		2.25473		2.25473	1.84561	1.38105	1.08656	1.43774	0.402416	0.065119	1.62114	0.421325
LSSDVGQLNVNK	K7U6F2	1641.85	200.499	0.0160912	S(3): 98.4	0	0.008417	40.69	0.0141657	33.82	0.0677827	35.96	0.0408789	3	3	3	0.397953	0.949702	1.16833	0.838661	1.22066	1.29342	1.13914	1.21774	1.06114	1.04049	0.789316	0.963649	0.732247	0.663254	0.669811	0.688438	1.21821	0.549741	1.76885	0.000439871	1.39976	0.0378535
KASSQASLADPDDFDLTR	K7U832	2385.06	204.077	0.996914	S(3): 99.8; S(7): 99.8	0	4.975e-08	34.03	0.076286	41.44	0.0138821			3	3		0.837108	1.44078	2.03703	1.43831	1.03137	1.0386	1.06724	1.04574	1.02432	1.4169	1.71537	1.38553	0.718954	0.644862		0.681908	2.10924	0.189948	1.53355	0.0013322	2.03185	0.073271
ASSQASLADPDDFDLTR	K7U832	2112.86	348.699	0.999352	S(3): 99.9; S(6): 100.0	0	1.753e-12	22.27	0.58166	67.06	1.88327e-05	17.12	1.8584	2	3	2	0.596795	1.2089	0.830403	0.878699	1.1497		1.32399	1.23685	1.11692		1.01479	1.06586	0.796786	0.755252	0.768105	0.773381	1.13618	0.587429	1.59927	0.00615618	1.37818	0.00576233
NDPNYDSGEEPYELVEAPVSTPLEDYK	K7U9W6	3438.54	322.018	0.999594	S(7): 100.0	0	4.446e-13	51.31	0.00238782	28.22	0.489346	65.21	9.70791e-05	4	3	3	0.816352	1.89269	1.09995	1.26966		0.935011	0.718608	0.82681		1.1104	1.04621	1.0783		2.10259	0.920292	1.51144	0.840035	0.716548	0.547034	0.0372676	0.713427	0.540508
YEGAESEDDSVR	K7U9Y7	1580.62	282.526	1	S(6): 100.0	0	3.334e-12	54.33	0.000171944	47.55	0.000819192	54.7	0.000146042	2	2	2	0.408187	0.346801	0.293649	0.349546	0.582298	0.550724	0.578626	0.570549	2.6229	2.77362	2.78111	2.72588	0.211178	0.152701	0.129722	0.164534	2.12447	0.0107422	3.46768	0.000101464	16.5673	1.46215e-06
GANEEVSSINVDEDPNVPYER	K7UBL3	2557.12	216.203	0.978994	S(8): 97.9	0	2.123e-12	53.79	0.0008975	22.55	1.19881	34.86	0.0708042	3	3	3	0.379039	0.784759	1.2035	0.789099	2.38599	0.883863	1.18324	1.48437		1.26067	0.947056	1.10386	1.48777	1.33186	0.891717	1.23712	0.637854	0.206534	1.19986	0.642019	0.892286	0.641607
RGSRDDSEEPEEDDDNDER	K7UBY5	2488.94	189.043	0.998649	S(7): 99.9	0	1.32e-07	39.51	0.00742187	33.88	0.026561	31.21	0.0493455	4	4	4	0.802448	0.61465	0.826887	0.747995	0.598509	0.948633	0.867598	0.804913	0.853427	0.999971	0.984362	0.94592	1.41071	1.31243	0.974591	1.23258	0.606855	0.0307432	0.653033	0.0648731	0.767433	0.110016
QPSEEPEEQVDLEGDDDGMDDDDAGYR	K7UBY5	3250.24	358.088	1	S(3): 100.0	0	3.552e-07	98.47	1.38748e-08	75.4	2.7456e-06	104.48	3.51995e-09	3	3	3	1.90291	1.24674	1.16863	1.43943	0.960907	1.00271	1.04086	1.00149	0.931218	0.881043	0.939303	0.917188	0.900085	0.875753	0.662829	0.812889	1.77075	0.0626305	1.23201	0.0749269	1.12831	0.249743
RGSRDDSEEPEEDDDNDER	K7UBY5	2568.91	385.324	1	S(3): 100.0; S(7): 100.0	0	2.331e-07	44.42	0.00130288	41.01	0.00286093	39.49	0.00430724	3	3	3	0.815653	0.910063	1.15932	0.961679	1.12896	1.32627	1.1554	1.20354	1.13367	1.08648	1.09386	1.10467	0.774706	0.731318	0.893613	0.799879	1.20228	0.22683	1.50466	0.00681006	1.38105	0.00384877
QPSEEPEEQVDLEGDDDGMDDDDAGYR	K7UBY5	3266.23	256.232	1	S(3): 100.0	0	1.39e-07	42.89	0.00448503	70.61	7.67727e-06	70.75	7.52207e-06	3	3	3		1.54012	0.941747	1.24093	0.970184	1.03534	0.794924	0.933484	1.22528	1.06203	1.11304	1.13345	0.834854	0.793304		0.814079	1.52434	0.290635			1.39231	0.0155715
ELAGAGPSLPSPTSDAR	K7UD94	1849.88	137.111	0.930662	S(11): 93.1	0	0.0005753	42.2	0.0118945	26.29	0.472511	36.02	0.0493943	3	3	3	0.989624	0.920676	0.681095	0.863799	0.890464	1.00572	0.939092	0.945091	1.48603	1.4527	1.55476	1.49783	0.856123	0.817515	0.795516	0.823051	1.04951	0.690551	1.14828	0.0320488	1.81985	4.20857e-05
TSQAGSLEEDEQEY	K7UE26	1809.72	235.656	0.99999	S(6): 100.0	0	0.0003745	75.61	1.61439e-06	63.13	2.82116e-05	75.26	1.76775e-06	2	2	2	0.878908	1.09109	0.929801	0.9666	0.874247	1.15044	1.02549	1.01673	0.966051	0.953949	0.587494	0.835831	1.85347	1.38972	1.27342	1.50554	0.64203	0.0458764	0.675325	0.0656874	0.555171	0.0363962
KEEAKEESDDDMGFSLFD	K7UH75	2620.14	139.185	1	S(8): 100.0	0.002	0.02564	23	0.99636		4.01718	19.02	2.49438	3	3	3	0.794598	0.833556	0.766672	0.798275	0.799352		1.35249	1.07592	1.08763	2.32479	1.18362	1.53201	1.82808	1.36353	1.20012	1.46391	0.545304	0.0244478	0.734964	0.310262	1.04652	0.884397
ISSGEGPVSQGLSESGR	K7UHL6	1870.87	182.544	0.967469	S(15): 96.7	0	1.053e-06	38.71	0.0232565	19.88	1.76099	34.74	0.0581665	3	3	3	1.2965	0.936076	1.39687	1.20982	0.555497		0.992269	0.773883	1.31073		1.00395	1.15734	1.28109	1.25492	1.11995	1.21866	0.992745	0.955392	0.635029	0.0446415	0.949685	0.67221
KDSAESIGSDLSSLR	K7UI82	2012.92	172.694	1	S(3): 100.0; S(6): 100.0	0.001	0.01683			23.43	0.700205	33.88	0.0631285		3	3		1.28677	0.776085	1.03143	0.945292	0.89614	0.914504	0.918645	1.43437	1.45618	1.26765	1.38607	0.813302	0.779027	0.825918	0.806082	1.27956	0.323488	1.13964	0.00494403	1.71951	0.000690317
LMSIGSNEAAPTR	K7UJ01	1650.71	293.506	1	S(3): 100.0; S(6): 100.0	0	0.0007836	51.11	0.000759747	44.17	0.00365023	54.54	0.000335037	2	2	2	0.907956	0.786259	0.664354	0.78619	0.840111	0.765728	0.713227	0.773022	0.937162	0.988616	1.1201	1.01529	1.31945	1.27797	1.06158	1.21967	0.644594	0.0152062	0.633798	0.00710588	0.832436	0.10218
LSNQQISSPPPNYEDVTR	K7UK47	2269.06	223.284	0.974701	S(7): 97.5	0	1.132e-13	41.67	0.0149225	25.18	0.664726	35.74	0.0582042	3	3	3	1.13381	0.645279		0.889545	0.948159	1.48897		1.21856	0.831877	0.53344		0.682659	1.14663	1.14147	0.983388	1.09049	0.815726	0.378068	1.11744	0.5902	0.626008	0.052721
ESEMDEHSGFSDGDGTGK	K7UKZ7	2252.89	216.849	0.999981	S(11): 100.0	0	3.734e-05	36.29	0.0215696	41.25	0.00596541	32.53	0.0506253	3	3	3	0.67929	0.756383	1.09193	0.842536	1.10366		1.13491	1.11929	0.622178		0.57694	0.599559	1.16205	1.16403	0.959548	1.09521	0.769292	0.15349	1.02199	0.802867	0.547438	0.0114898
KVSGPLDSAASMK	K7ULP4	1882.91	345.787	1	S(3): 100.0; S(11): 100.0	0	8.367e-05	63.31	8.87353e-05	63.06	9.36472e-05	71.76	1.26127e-05	3	3	3	1.0163	0.999118		1.00771		0.344476		0.344476		1.36009		1.36009	1.65745	1.34512	1.40454	1.46903	0.685967	0.0336491
SNYSGSLSSSVPGAGGSAR	K7ULP4	2044.85	205.934	0.966709	S(1): 96.7	0	9.129e-06	33.17	0.0477369	21.55	0.699842	25.27	0.321831	3	3	3	0.998638	0.603125	1.0073	0.869687	0.400323	0.56598	0.475142	0.480482	1.2551	1.97812	1.21187	1.4817	1.14573	1.14096	0.966184	1.08429	0.80208	0.215038	0.44313	0.00136238	1.36651	0.194756
NTSFGGAASNSGPVSNAGGR	K7ULP4	2111.87	238.267	0.974982	S(3): 97.5; S(11): 100.0	0	2.013e-11	58.58	0.000154415	42.55	0.00633175	57.08	0.000219489	3	3	3	0.937785	0.978802	1.37349	1.09669		4.17777	1.02004	2.59891	1.51837		0.869702	1.19404	1.33603	1.28214	0.945747	1.18797	0.923163	0.647492	2.18768	0.320204	1.0051	0.984555
SNYSGSLSSSVPGAGGSAR	K7ULP4	1964.88	223.83	1	S(17): 100.0	0	7.053e-05	33.94	0.0610312	22.69	0.798792	41.84	0.00970498	3	3	3	0.913276	1.09243	0.608669	0.871457	1.05968	0.772031	0.993804	0.941838	1.59136	2.45516	1.78778	1.94477	0.848912	0.810513	1.20014	0.953189	0.914255	0.686029	0.988092	0.94386	2.04027	0.0266036
VEQPFEEDEMDLDSEDEDEELNVPVVK	K7UM03	3562.54	235.622	1	S(14): 100.0	0	4.019e-16	69.72	3.13473e-05	51.35	0.00219628	51.32	0.00219932	4	4	3	0.71994	0.99458	0.900942	0.871821		1.0174	0.996216	1.00681		1.05922	1.21364	1.13643		2.11978	1.15773	1.63876	0.532002	0.132219	0.614372	0.319485	0.693471	0.410873
VEQPFEEDEMDLDSEDEDEELNVPVVK	K7UM03	3546.55	252.109	1	S(14): 100.0	0	6.463e-16	77.38	5.42854e-06	59.02	0.000378198	70.38	2.70972e-05	3	4	4	1.12251	0.942743	1.32207	1.12911	0.774128	1.72162	0.848756	1.11483	0.650033	0.643281	1.41339	0.902234	1.69442	1.34811	1.07914	1.37389	0.821832	0.306687	0.811443	0.503104	0.656701	0.0204563
DRGGSPDASGPPPFR	K7UM47	1736.79	264.83	1	S(5): 100.0	0	2.781e-12	52.54	0.000741614	61.02	0.000105477	64.28	4.91757e-05	3	3	3	1.08417	0.911621	0.561758	0.852515	1.33101	1.38611	1.34844	1.35518	0.96469	0.984294	1.19483	1.04794	0.890241	0.866908	0.949455	0.902201	0.944928	0.765502	1.50209	0.000104391	1.16153	0.133778
GGSPDASGPPPFR	K7UM47	1465.66	230.983	1	S(3): 100.0	0	0.0002755	53.16	0.000489339	43.39	0.00425385	62.89	5.28437e-05	2	3	2	0.933336	1.0385	1.16201	1.04461	1.03018	1.11025	0.76402	0.968149	0.912306	0.498045	0.761744	0.724032	1.08061	1.07134	0.997782	1.04991	0.994955	0.944181	0.922125	0.490709	0.689612	0.058133
EQGSIGITANDDPYNGNEMSPSDQR	K7UM47	2919.23	335.99	0.999309	S(20): 99.9	0	6.363e-07	52.9	0.000905457	77.9	2.82357e-06	73.84	7.45964e-06	3	3	3	0.770259	1.02037	1.05606	0.948895	1.30615	1.80604	1.28354	1.46524	0.940239	0.647138	0.893751	0.827042	0.887091	0.860769	1.08839	0.945416	1.00368	0.977336	1.54984	0.0483651	0.874792	0.364944
QLMLEYAGSER	K7UN30	1520.69	240.047	1	S(9): 100.0	0	0.0005021	49.46	0.00128358	50.19	0.00106153	50.73	0.000934878	2	2	2	1.68479	1.51187	1.44364	1.54677	1.83796	0.983473	1.32839	1.38327	0.539611	1.35979	0.870687	0.923364	0.839166	0.800938	0.931462	0.857189	1.80446	0.00107192	1.61373	0.10432	1.0772	0.797523
SKDDSSSLASSISGSPR	K7UN30	2128.94	224.868	0.0373957	S(11): 99.8; S(15): 96.3	0	4.4e-07	27.2	0.316783	22.59	0.909384	23.5	0.734348	3	3	3	1.24347	1.2691	1.03162	1.1814	1.06824	1.102	0.87434	1.01486	0.970309	1.16706	1.15492	1.09743	0.781991	0.746599	0.624736	0.717775	1.64591	0.00649052	1.4139	0.0254183	1.52893	0.00880543
TLDPHIEEQFGSGR	K7UR51	1809.83	218.873	1	S(12): 100.0	0	2.735e-08	37.97	0.024768	37.01	0.0302184	28.81	0.201427	3	3	3	1.09992	0.794295	1.50495	1.13305	0.663632	0.624396	0.759132	0.682387	1.331	1.30795	0.947113	1.19535	1.25008	1.23174	1.32658	1.26947	0.892543	0.547473	0.537539	0.000287996	0.94162	0.592654
GGAGAGEESGSDHDGVLR	K7URW1	1974.77	224.621	1	S(9): 100.0; S(11): 100.0	0	4.569e-06	47.27	0.00111375	30.21	0.0582158	25.87	0.158657	3	3	3	0.986252	0.85491	0.74922	0.863461	1.18444	1.42819	1.39579	1.33614	1.24282	1.2055	1.12597	1.19143	0.743901	0.687457	0.77196	0.734439	1.17567	0.151565	1.81927	0.00170171	1.62223	0.000423427
VRPSTPVDMSPLPSPTK	K7USN0	2257.09	213.527	0.99925	S(10): 100.0; S(14): 99.9	0	0.002804	22.65	1.32281	27.65	0.420372	28.08	0.379344	3	3	3	1.15873	0.851869	0.962086	0.990894	1.13772	1.11648	1.14805	1.13408	0.651437	0.78093	0.715825	0.716064	1.17831	1.17419	1.57611	1.30954	0.756674	0.118397	0.866018	0.259403	0.546806	0.0127763
RLDDASDDEDEEQEDWR	K7UTP6	2346.91	557.676	1	S(6): 100.0	0	4.019e-16	77.63	1.53858e-06	73.41	4.03137e-06	70.82	7.3811e-06	3	3	3	1.31394	1.36196	1.4157	1.36387	1.09333	1.33451	1.21954	1.2158	0.740466	1.23703	0.446357	0.807951	1.15326	1.1517	1.17319	1.15938	1.17637	0.00248021	1.04866	0.465449	0.696879	0.202553
STSTPFMNTTDVGK	K7UTP6	1853.86	220.602	0.945255	S(3): 94.5	0	0.00109	40.95	0.0131658	43.47	0.00732466	45.3	0.004809	3	3	3	1.4463	1.25409	2.95268	1.88435	0.932799		2.64907	1.79094	1.53339	0.929702		1.23154	1.0812	1.07277	1.23201	1.12866	1.66955	0.233914	1.58678	0.378851	1.09116	0.690745
AQIATVR	K7UYG3	982.521	138.751	1	T(5): 100.0	0	0.0007836	37.94	0.0158525	38.92	0.0126887	38.26	0.0147339	3	2	3	1.25693	1.29743			0.679228		0.609181	0.644204	1.33742		1.41899	1.37821	2.47079	1.40187	1.38596	1.75287		0.380441	0.367513	0.00968797	0.786255	0.478865
VGFPGASR	K7V096	1014.49	181.015	1	S(7): 100.0	0	0.0007289	39.35	0.00845535	32.75	0.0387015	31.45	0.048089	2	2	2	0.853962	0.898602	0.695066	0.815877	1.26044	1.26749	1.1496	1.22584	1.03858	0.996379	1.13174	1.05557	0.817924	0.779809	0.811644	0.803126	1.01588	0.849202	1.52634	0.000451656	1.31432	0.00375511
ALLLQSPSQVVAR	K7V0F9	1605.88	228.442	0.999778	S(8): 100.0	0	4.259e-12	59.92	0.000157067	40.79	0.0128178	36.96	0.0314644	2	2	2	0.804697	0.774491	0.834621	0.804603		1.21051	0.41698	0.813744		1.09747	1.34654	1.222		1.49601	1.32446	1.41023	0.570546	0.00295339	0.577028	0.279483	0.866525	0.339294
VMSVASPASPTSPSPPAPPR	K7V0H0	2237.02	142.72	0.929667	T(11): 96.3; S(12): 96.5	0	0.0007836	33.6	0.0883726	35.89	0.0522864	17.56	3.58669	3	3	3	0.72092	0.60549	0.513091	0.613167	0.673074	1.15556	1.63442	1.15435	0.900935	0.768759	0.674163	0.781286	1.17141	1.16851	1.63236	1.32409	0.463086	0.0126753	0.871808	0.6212	0.590055	0.0317008
LCQADSPESSQPGGMSK	K7V1A7	2146.93	202.678	0.999996	S(6): 100.0	0	0.0023	40.35	0.0132343	40.72	0.0122551	42.07	0.00890326	3	3	3	1.08171	1.01931	0.819326	0.973449	1.44124	1.338	1.29469	1.35798	0.984343	1.08423	1	1.02286	0.838838	0.800149	1.02473	0.887906	1.09634	0.461776	1.52942	0.00454894	1.15199	0.150195
NYFDSDDSEEELEQQQIPQSK	K7V4S4	2977.23	161.733	0.998601	S(5): 99.9; S(8): 100.0	0	0.001114	28.75	0.224032	39.33	0.0196257	27.05	0.328014	3	3	3	1.16251	0.971596	1.62769	1.25393	0.893058	1.46176	1.60353	1.31945	1.29466	1.41829	1.2248	1.31258	0.672877	0.588813	0.884206	0.715299	1.75302	0.0653503	1.84462	0.0613495	1.83502	0.00463634
AFSLDNAR	K7V5E8	1117.52	194.307	1	S(3): 100.0	0	0.001408	35	0.0192583	34	0.0267727	37.63	0.0111403	2	2	2	0.751792	0.760867	0.549609	0.687423	1.37868	0.939702	1.06093	1.12644	1.53735	1.45924	1.40537	1.46732	0.902055	0.880198	0.921128	0.901127	0.762848	0.0378603	1.25003	0.161596	1.62832	0.000146003
GDVESDVESGELVPGK	K7V5J0	2064.9	277.144	1	S(5): 100.0; S(9): 100.0	0	0.0001097	36.44	0.0339572	39.74	0.0154795	34.39	0.0524038	3	3	3	0.965104	0.795237	0.957448	0.90593	0.468392		0.924056	0.696224	0.995611		0.973713	0.984662	1.30459	1.27632	0.763427	1.11478	0.812653	0.320633	0.624539	0.236358	0.883278	0.606934
AAAVAALSSVLTAEQSGSSENLR	K7V5K5	2456.21	311.893	0.999414	S(19): 99.9	0	4.028e-16	71.06	2.0851e-05	82.53	1.47185e-06	73.98	1.06205e-05	3	3	3		1.43459	1.02601	1.2303	1.3977	1.4371	1.36388	1.39956	0.810049	0.887571	0.820011	0.83921	0.780643	0.736548	1.04759	0.854927	1.43907	0.153225	1.63705	0.00541038	0.981616	0.88293
TGSLPGGGPGPNPDVINALTR	K7V608	2214.1	213.409	0.999052	S(3): 99.9	0	0.0007254	31.28	0.176427	29.64	0.258895	41.52	0.0168069	3	3	3	0.315984	1.03941	0.634206	0.663199	1.43062	1.64039	1.63095	1.56732	1.05205	0.865796	1.05498	0.990941	0.708382	0.631489	0.538462	0.626111	1.05924	0.871433	2.50326	0.000364883	1.58269	0.0101392
ESDLEAVGEPMSPAGR	K7V7L2	1868.82	214.243	1	S(12): 100.0	0	0.0002387	34.35	0.0455797	34.86	0.039958	34.66	0.0439102	3	3	3	0.937803	0.332851	1.52686	0.932506	1.87489	1.45664	1.55452	1.62869		0.691203		0.691203	1.92109	1.39183	1.25562	1.52285	0.612344	0.214031	1.0695	0.680845
APSSSSVNAENDDDVLGLVR	K7V8E2	2349.01	176.423	0.476238	S(3): 96.8	0	2.792e-09			62.1	9.46165e-05	57.57	0.000279013		3	3		1.24203	0.797889	1.01996	0.572826	1.59942	0.715668	0.962639	1.28585	1.44967	1.59774	1.44442	0.796012	0.75512	1.10429	0.88514	1.15232	0.580499	1.08756	0.830598	1.63186	0.0171117
NENPGLENLNHTPLSDAAAQNLSPR	K7V9X5	2896.37	295.968	1	S(23): 100.0	0	3.381e-12	48.85	0.00433042	55.35	0.000982589	44.36	0.0122079	4	4	4	1.05989	0.797209	1.22919	1.02876	0.728931	0.719719	0.663038	0.703896	0.812672	0.736344	0.73057	0.759862	1.27261	1.23887	0.910261	1.14058	0.901962	0.548254	0.617138	0.020477	0.666206	0.0325526
NSSFGSTSSAPSLSNLPPIR	K7VA77	2243.09	187.809	0.981506	S(2): 98.2	0	0.0007129	17.5	4.27143	29.5	0.27265	43.05	0.0119255	3	3	3		1.12586	0.889623	1.00774	0.816658		0.664494	0.740576	0.906268	2.15509	1.02111	1.36082	1.15649	1.16068	0.87465	1.06394	0.947179	0.733848	0.696069	0.0958416	1.27904	0.508696
WSSSVWAVSGSGR	K7VCY8	1669.69	206.77	0.979228	S(3): 99.9; S(9): 98.0	0	2.992e-09	57.89	0.000102979	61.57	4.40616e-05	48.73	0.000831939	2	2	3	0.678668	0.975711	0.629085	0.761155	1.13608	1.03205	1.08082	1.08298	1.35436	1.43872	1.43477	1.40928	0.77376	0.731161	0.681206	0.728709	1.04452	0.785493	1.48617	0.000917448	1.93394	5.92412e-05
AIAPAVGQSSGMAPVANNNR	K7VE03	2149.04	170.3	0.975335	S(9): 97.5	0	0.0006102	15.78	6.11718	47.08	0.00450338	34.25	0.0865929	3	3	3	1.02476	0.497316		0.761038	1.26509	1.17098	1.78865	1.40824	0.881089	0.458968		0.670028	1.60253	1.3371	0.36512	1.10158	0.690858	0.0461978	1.27838	0.508003	0.608241	0.459934
DTDSEEELK	K7VGX4	1433.63	221.995	1	S(4): 100.0	0	0.0007836	35.44	0.0214176	48.57	0.0010515	42.43	0.00439181	2	2	2	1.00937	0.847785	0.963115	0.940091	0.833527	0.858501	0.852971	0.848333	0.741072	0.77293	0.736978	0.750327	1.37381	1.30181	1.29945	1.32502	0.70949	0.0020316	0.64024	4.85807e-05	0.566274	2.8458e-05
GNPHIVSPR	K7VI05	1200.6	103.957	1	S(7): 100.0	0	0.0008354	33.46	0.0527681	28.69	0.159071	28.22	0.18019	3	3	3	0.802906	1.02476	1.36927	1.06565		0.979804	0.417138	0.698471		1.57572	1.40805	1.49188		1.45613	0.841727	1.14893	0.927514	0.807143	0.607933	0.392578	1.2985	0.394132
SDSLPGGGPGPNTDVINALSR	K7VM50	2248.07	313.593	0.999981	S(3): 100.0	0	6.356e-15	80.23	2.19891e-06	73.03	1.15848e-05	74.1	9.05308e-06	3	3	3	0.766525	0.67332	0.883337	0.774394	1.20159		1.25808	1.22984	0.801434		0.820808	0.811121	0.760827	0.702024	0.950718	0.804523	0.962551	0.770598	1.52865	0.0232839	1.0082	0.950126
SLQSEDALVSQYFQESSSPK	K7VMZ7	2598.22	156.436	0.962135	S(18): 96.2	0	0.001914	19.96	2.57259	26.1	0.621655	17.89	4.1549	3	3	3	0.585375	0.879967	1.01298	0.826109	1.06194	0.99378	1.06794	1.04122	1.25424	1.32946	1.07772	1.22047	0.78091	0.741546	0.634976	0.719144	1.14874	0.468359	1.44786	0.00291314	1.69712	0.0043894
VPIEAEMSEDTADDDISSR	K7VN24	2303.98	178.957	0.999977	T(11): 100.0	0	6.19e-16	69.32	1.7139e-05	59.55	0.000157004	58.33	0.000211305	3	3	3	0.829756	0.722416	1.00069	0.850954	1.00007	1.02868	1.04682	1.02519	0.790908	0.708969	0.731138	0.743671	1.18084	1.17532	1.40099	1.25238	0.679469	0.0217526	0.818593	0.0396735	0.593806	0.00288773
VPIEAEMSEDTADDDISSR	K7VN24	2399.93	187.282	1	S(8): 100.0; T(11): 100.0	0	8.515e-06	55.81	0.000195504	19.82	0.799457	73.91	3.03004e-06	3	3	3	0.69444	0.878481	1.61989	1.06427	1.37095	1.59468	2.237	1.73421	1.17194	1.29493	1.34853	1.2718	0.597021	0.494553	0.979648	0.690407	1.54151	0.306306	2.51186	0.024994	1.8421	0.0206057
EGGVESDEEIR	K7VQH0	1443.62	220.538	1	S(6): 100.0	0	0.003824	37.91	0.0118282	44.11	0.00264719	42.72	0.0039825	2	2	2	0.840978	0.822755	1.20555	0.956429	0.933882	0.870595	1.39319	1.06589	1.21317	1.17245	1.14304	1.17622	0.742261	0.675689	0.739263	0.719071	1.33009	0.133959	1.48231	0.105056	1.63575	0.000104543
SELVSPVSSPR	K7VXR8	1461.65	245.236	0.978488	S(5): 100.0; S(8): 97.8	0	4.525e-09	59.08	0.000172662	50.97	0.00109777	64.88	4.55122e-05	2	2	2	0.976052	0.92724	1.0336	0.978963	1.2997	1.35625	1.27747	1.31114	0.679784	0.492263	0.534367	0.568805	0.924643	0.903741	0.911441	0.913275	1.07193	0.104103	1.43565	8.05551e-05	0.622818	0.00381363
DTESDGEGSNPVGGGATPPPLAAAPVVCLLR	K7W292	3228.54	313.943	0.96937	S(4): 96.9	0	4.019e-16	81.45	2.37974e-06	55.6	0.000914817	68.77	4.4335e-05	3	3	3	1.39883	0.587063		0.992947		0.513989		0.513989		1.25767		1.25767		3.47055	1.42798	2.44926	0.405406	0.316245
RPSYSLSQNQNQAPPAAR	K7W2Z7	2209.06	389.761	0.999991	S(7): 100.0	0	2.064e-12	63.09	0.000121917	50.5	0.00222991	57.29	0.000470608	3	3	3	0.848986	0.723186	1.07975	0.883973	0.984128		0.918441	0.951284	0.73281		0.895217	0.814014	1.19757	1.18342	1.31814	1.23304	0.716906	0.0364296	0.771495	0.0185695	0.660168	0.0144528
SSSPFAASPPSPLR	K7W4F1	1704.75	152.091	0.029714	S(1): 94.1; S(11): 100.0	0	0.0007836	24.94	0.364713	38.7	0.0147711	49.17	0.00134376	2	3	3	1.18058	0.784816	1.70639	1.22393	0.941115	0.917333	0.983148	0.947199	1.19561	1.09782	0.867538	1.05366	0.622747	0.527278	1.12734	0.759122	1.6123	0.0226394	1.24776	0.371784	1.388	0.233451
STIGSESASVISSPK	K7W532	1897.89	188.257	0.0315876	S(9): 96.6; S(13): 96.7	0	0.0001424	30.67	0.151781	26.41	0.384781	23.34	0.817752	3	3	3	1.61287	1.47075	0.789681	1.2911	0.980511	0.997267	0.966451	0.98141	1.33424	1.37874	1.35863	1.35721	0.822012	0.784471	0.810095	0.805526	1.6028	0.128811	1.21835	0.000245083	1.68487	5.34569e-06
SPLQNSPTFNR	K7W787	1484.7	181.47	0.999575	T(8): 100.0	0	0.0003213	39.39	0.0145634	29.2	0.155513	20.4	1.16236	2	3	3	1.11399	1.04581	0.715119	0.958305	1.18312	1.42756	1.2559	1.28886	0.907263	1.00545	1.12038	1.01103	0.91153	0.89228	0.374496	0.726102	1.31979	0.340375	1.77504	0.0416256	1.39241	0.201019
AGYDSDEEVYAAAK	K7WE31	1856.82	244.756	0.999709	S(5): 100.0	0	0.0007836	36.93	0.0267857	46.03	0.00331282	45.92	0.00347072	3	3	3	0.943193	1.08085	1.11396	1.046	0.965427	0.982114	0.933895	0.960479	0.792566	0.73967	0.778927	0.770388	1.13493	1.13048	1.10884	1.12475	0.929986	0.210832	0.85395	0.000541837	0.684942	3.74396e-05
VRSPSPPLKK	M1H548	1700.92	158.582	1	S(3): 100.0; S(5): 100.0	0.002	0.0405			19.43	2.79118	21.53	1.6837		4	4		1.18156	1.85867	1.52011	1.02764	1.21143	2.69999	1.64636	0.646982	0.950879	2.15742	1.25176	1.06716	1.05943	1.1547	1.09376	1.3898	0.193648	1.50522	0.0356283	1.14445	0.74971
SKLSAAAK	O04014	1287.74	271.869	1	S(4): 100.0	0	0.0007481	25.92	0.301913	25.13	0.362145	23.63	0.511543	3	3	3	0.870826	0.935473		0.90315		0.909017	2.17588	1.54245	1.03592	1.24151	1.74807	1.34183	1.60342	1.34276	1.36493	1.43704	0.62848	0.0168536	1.07335	0.841652	0.933748	0.697042
ATQTVEDSSRPKPK	P24993	2136.04	178.246	1	T(2): 100.0; T(4): 100.0	0	0.001648	29.13	0.280036	19.45	2.65706	19.92	2.3504	3	3	3	0.278336	0.159789	0.287956	0.242027	2.7419	2.86442	2.87817	2.82816	0.725977	0.654768	0.680409	0.687051	0.315817	0.285082	0.371734	0.324211	0.746511	0.164686	8.72322	9.66227e-07	2.11915	0.000380478
ATQTVEDSSRPKPK	P24993	2056.08	169.504	0.999326	T(4): 99.9	0	0.0007836	24.39	0.748573	18.6	2.69658	17.52	3.43667	4	4	4	0.83639	0.690401	0.912575	0.813122	0.985466	1.21675	1.28659	1.16294	0.998263	1.11802	1.02236	1.04621	0.77454	0.731174	0.817827	0.774514	1.04985	0.609722	1.5015	0.0146619	1.3508	0.00358424
GELALVPQSPDK	P29036	1621.84	319.285	1	S(9): 100.0	0	2.652e-13	50.33	0.00144354	45.1	0.00479459	42.88	0.00798862	2	2	2	1.1216	0.694642	1.58399	1.13341	1.07169	1.42521	0.82848	1.10846	0.593811	1.08554	0.521239	0.73353	2.03599	1.39305	1.22357	1.55087	0.730822	0.306736	0.714735	0.216877	0.472979	0.0449253
EATEDLAEDLSEGEK	P31927	2003.9	330.087	1	S(11): 100.0	0	9.534e-05	53.54	0.000717878	51.34	0.00116971	54.67	0.000550856	3	3	3	1.5566	1.26842		1.41251	0.47341	1.32678		0.900097	1.7627	0.635067	1.43722	1.27833	0.760911	0.703565	0.832405	0.765627	1.84491	0.0118482	1.17563	0.704024	1.66965	0.202966
NFSDLTVWSDDNK	P31927	1908.86	406.149	1	S(3): 100.0	0	1.093e-14	82.82	8.70312e-07	86.71	3.62938e-07	77.04	3.28177e-06	2	2	2	1.51199	1.48151	0.801043	1.26485	1.30852	1.49166	1.36991	1.39003	0.949389	1.04836	1.14633	1.04803	0.739897	0.670857	0.739098	0.716617	1.76502	0.0784329	1.93972	0.000324715	1.46246	0.00566279
EATEDLAEDLSEGEKGDTIGELAPVETTK	P31927	3559.71	307.271	0.998662	S(11): 99.9	0	3.921e-06	59.58	0.00037535	48.33	0.00499949	54.92	0.00120758	4	4	4	1.14518	1.05389	0.695043	0.964702	1.1076	0.884079	0.955615	0.982431	1.26265	1.25736	1.37005	1.29669	0.695651	0.627043	0.630212	0.650969	1.48195	0.0872564	1.50918	0.00888651	1.99193	0.000114462
NFSDLTVWSDDNK	P31927	1988.83	120.791	0.999997	S(3): 100.0; T(6): 100.0	0	0.01119	29.43	0.125884	33.39	0.050556	42.68	0.0057323	3	3	3	1.07824	0.626805	1.36028	1.02177	1.2509		1.17398	1.21244	1.26589		1.09518	1.18053	0.617371	0.518359	0.821277	0.652335	1.56633	0.18572	1.85861	0.0180012	1.8097	0.0277228
GAGGGGGGGDPRSPTK	P31927	1695.81	241.972	0.999969	S(13): 100.0	0	5.8e-15	49.93	0.0016321	46.11	0.00394789	51.75	0.00107537	3	3	3	1.2844	1.17999	0.578821	1.0144	1.02443	0.978001	1.09189	1.03144	1.4193	0.96538	1.17968	1.18812	0.797838	0.756041	0.807983	0.787287	1.28848	0.361095	1.31012	0.00264702	1.50913	0.0385849
SGSSSSSSSEDDGMGGR	Q41299	1893.63	322.897	0.000570258	S(3): 97.6; S(6): 99.9	0	4.019e-16	86.46	3.68288e-08	58.2	2.54278e-05	76.34	3.78606e-07	2	2	2	0.398559	0.636007		0.517283	1.1446	1.34847		1.24654	1.27267	0.487541		0.880104	0.764123	0.71302	0.701522	0.726222	0.712293	0.1076	1.71647	0.00736452	1.21189	0.636509
SGSSSSSSSEDDGMGGR	Q41299	1813.67	465.865	0.987475	S(3): 98.7	0	4.019e-16	109.92	3.66693e-10	106.77	7.5736e-10	109.45	4.05766e-10	2	2	2	0.695728	0.378904	1.7996	0.958077	1.2503	0.837125	1.97129	1.35291	1.19797	0.902005	1.08086	1.06028	0.422695	0.391821	0.486887	0.433801	2.20856	0.291172	3.11872	0.0506651	2.44416	0.00228513
LTSGFQQFK	Q41729	1423.72	138.813	0.999673	S(3): 100.0	0.001	0.007552	34.74	0.0465836	32.66	0.0754194	33.78	0.0587358	2	2	2	0.609742	0.742366	0.939296	0.763801	1.21983	1.23547	1.14118	1.19883	1.18679	1.09765	1.12635	1.13693	0.656838	0.569627	0.645997	0.624154	1.22374	0.233493	1.92072	0.000137139	1.82155	0.000174354
GLAASQEDLDR	Q5QJA2	1398.64	160.203	1	S(5): 100.0	0	0.0007836	20.05	0.978668	26.38	0.231755	24.11	0.363891	2	2	2	0.864494	0.857861	0.848005	0.856787	1.36014	1.46292	1.33681	1.38662	1.10756	1.17128	1.09277	1.12387	0.754197	0.692683	0.803826	0.750235	1.14202	0.0305443	1.84825	0.000225375	1.49803	0.000743324
TMPDPDAEVIALSPK	Q5UDB6	1951.97	243.636	1	S(13): 100.0	0	0.0004055	45.25	0.00652903	48.09	0.00324837	35.88	0.0558026	3	3	3	1.03427	0.98894	0.811142	0.944785	1.06446	1.11044	1.1262	1.10037	0.841935	0.809975	0.986513	0.879474	1.12183	1.11487	1.81216	1.34962	0.700038	0.168423	0.815317	0.343189	0.651646	0.118942
GHVESVVK	Q8L6A2	1222.64	129.839	1	S(5): 100.0	0	0.01395	22.88	0.675465	24.36	0.463544	29.41	0.143647	3	3	3	1.16327	1.08323	0.954354	1.06695	1.03017	0.967758	1.02634	1.00809	1.00291	1.29954	1.15772	1.15339	0.751974	0.691363	0.705239	0.716192	1.48975	0.00526284	1.40757	0.000432039	1.61045	0.0075385
GLDIDTIQQNYTV	Q8L6A2	1703.8	240.285	0.999996	T(12): 100.0	0	4.019e-16	82.15	9.27715e-07	69.54	1.6965e-05	75.13	4.68333e-06	2	2	2	0.795997	0.79172		0.793858					0.965722	1.28858		1.12715	0.720841	0.647941	0.86142	0.743401	1.06787	0.577011			1.51621	0.0771961
DSLDLSALGAAIPNSAELSAEDK	Q8L8G5	2655.3	342.093	0.999988	S(15): 100.0	0	2.336e-07	45.07	0.00930714	81.21	2.24552e-06	84.76	1.00192e-06	3	3	3		1.65008	0.907488	1.27878	0.986027	0.880702	1.06355	0.976761	1.09555	1.02788	1.21468	1.1127	0.881899	0.852552	0.744217	0.826223	1.54775	0.206846	1.1822	0.0897003	1.34674	0.014104
QDIEASGPEAGEFSAK	Q9ATM7	2003.92	130.849	1	S(14): 100.0	0	0.0007836	30.74	0.149523	46.73	0.00367321	28.59	0.249595	3	3	3	0.378249	0.597142	0.794761	0.590051	1.07874	0.998837	1.04677	1.04145	0.900086	1.08167	0.967914	0.983222	1.10701	1.10459	0.945993	1.05253	0.560601	0.0245515	0.98947	0.858041	0.934149	0.408452
GPEWQLQGDDADLSSSAR	Q9LLI8	2155.94	445.051	0.985273	S(16): 98.5	0	4.112e-16	73.06	7.81011e-06	74.66	5.47851e-06	66.52	3.46522e-05	3	3	3	0.838564	0.733506		0.786035	2.10808	2.39471	2.20971	2.2375	1.69496	1.22032	1.7184	1.54456		1.40984	1.29381	1.35182	0.581463	0.0186017	1.65517	0.0047379	1.14257	0.433961
LTSGQQISGEIPDASPDR	Q9LLI8	2174.95	200.289	0.999998	S(8): 100.0; S(15): 100.0	0	0.0006766			17.4	2.81599	40.02	0.015389		3	3		0.560272	0.627997	0.594134	0.685957		1.20249	0.944222	1.16049		1.08154	1.12101	0.982727	0.965722	0.763587	0.904012	0.657219	0.0462204	1.04448	0.862231	1.24004	0.107726
LGSSASFSR	Q9XF58	1135.53	227.666	0.999995	S(6): 100.0	0	0.007411	32.82	0.0388663	31.53	0.051254	36.35	0.0168938	2	2	2	1.22485	1.2351	1.28228	1.24741	1.04374	1.01225	1.08561	1.0472	1.02986	1.20106	1.09358	1.10817	0.685975	0.605046	0.649544	0.646855	1.92843	3.36044e-05	1.61891	0.000223743	1.71316	0.00111817
