# Supplementary material for: Quantitative analysis of changes in the phosphoproteome of maize induced by the plant hormone salicylic acid
Source: Sci Rep. 2015 Dec 11;5:18155. doi: 10.1038/srep18155 (PMC4676064; doi:10.1038/srep18155)
Supplement: Table S4 [file srep18155-s4.xls]

## Sheet: Sheet1
		Quantitative analysis of changes in the phosphoproteome of maize induced by the plant hormone salicylic acid
		Liuji Wu1,2†, Xiuli Hu1†, Shunxi Wang1,2, Lei Tian1,2, Yanjie Pang3, Zanping Han4, Liancheng Wu1,2, Yanhui Chen1,2*
Table S4. GO annotations for identified phosphoproteins after SA treatment indicated in the agriGO database. FDR indicates false discovery rate. P, biological process. C, cellular component. F, molecular function.
GO_acc	term_type	Term	queryitem	querytotal	bgitem	bgtotal	pvalue	FDR
GO:0030554	F	adenyl nucleotide binding	92	443	3679	26736	4e-05	0.0039
GO:0017076	F	purine nucleotide binding	101	443	4087	26736	2.4e-05	0.0039
GO:0005509	F	calcium ion binding	19	443	364	26736	2e-05	0.0039
GO:0001883	F	purine nucleoside binding	92	443	3679	26736	4e-05	0.0039
GO:0001882	F	nucleoside binding	92	443	3680	26736	4e-05	0.0039
GO:0004674	F	protein serine/threonine kinase activity	48	443	1539	26736	2.9e-05	0.0039
GO:0032555	F	purine ribonucleotide binding	95	443	3871	26736	5.8e-05	0.0042
GO:0032553	F	ribonucleotide binding	95	443	3871	26736	5.8e-05	0.0042
GO:0000166	F	nucleotide binding	102	443	4305	26736	0.00011	0.0059
GO:0005524	F	ATP binding	86	443	3474	26736	0.00011	0.0059
GO:0032559	F	adenyl ribonucleotide binding	86	443	3478	26736	0.00011	0.0059
GO:0044464	C	cell part	195	443	9422	26736	9.6e-05	0.006
GO:0005623	C	cell	195	443	9422	26736	9.6e-05	0.006
GO:0004672	F	protein kinase activity	48	443	1653	26736	0.00016	0.0076
GO:0003723	F	RNA binding	25	443	670	26736	0.00021	0.0096
GO:0060589	F	nucleoside-triphosphatase regulator activity	10	443	145	26736	0.00024	0.01
GO:0005488	F	binding	318	443	17074	26736	0.00028	0.011
GO:0016301	F	kinase activity	55	443	2032	26736	0.00029	0.011
GO:0044267	P	cellular protein metabolic process	95	443	3804	26736	3e-05	0.012
GO:0009311	P	oligosaccharide metabolic process	7	443	55	26736	6.6e-05	0.012
GO:0005984	P	disaccharide metabolic process	7	443	53	26736	5.3e-05	0.012
GO:0043687	P	post-translational protein modification	56	443	1949	26736	5.7e-05	0.012
GO:0016137	P	glycoside metabolic process	7	443	53	26736	5.3e-05	0.012
GO:0006468	P	protein amino acid phosphorylation	49	443	1630	26736	5.9e-05	0.012
GO:0006464	P	protein modification process	57	443	2059	26736	0.00013	0.019
GO:0055080	P	cation homeostasis	5	443	35	26736	0.00046	0.029
GO:0048878	P	chemical homeostasis	5	443	35	26736	0.00046	0.029
GO:0006810	P	transport	65	443	2553	26736	0.00041	0.029
GO:0043412	P	macromolecule modification	57	443	2129	26736	0.00029	0.029
GO:0051234	P	establishment of localization	65	443	2553	26736	0.00041	0.029
GO:0016310	P	phosphorylation	51	443	1871	26736	0.00042	0.029
GO:0050801	P	ion homeostasis	5	443	35	26736	0.00046	0.029
GO:0051179	P	localization	66	443	2585	26736	0.00034	0.029
GO:0006796	P	phosphate metabolic process	55	443	2022	26736	0.00026	0.029
GO:0006793	P	phosphorus metabolic process	55	443	2023	26736	0.00026	0.029
GO:0005096	F	GTPase activator activity	7	443	89	26736	0.001	0.034
GO:0016021	C	integral to membrane	44	443	1621	26736	0.0011	0.036
GO:0031224	C	intrinsic to membrane	44	443	1640	26736	0.0014	0.036
GO:0005622	C	intracellular	131	443	6211	26736	0.0013	0.036
GO:0008047	F	enzyme activator activity	7	443	95	26736	0.0014	0.046
GO:0044425	C	membrane part	50	443	1977	26736	0.0023	0.047
GO:0016773	F	phosphotransferase activity, alcohol group as acceptor	50	443	1952	26736	0.0018	0.054
GO:0009966	P	regulation of signal transduction	7	443	93	26736	0.0013	0.064
GO:0007165	P	signal transduction	17	443	429	26736	0.0012	0.064
GO:0023051	P	regulation of signaling process	7	443	93	26736	0.0013	0.064
GO:0010646	P	regulation of cell communication	7	443	93	26736	0.0013	0.064
GO:0009987	P	cellular process	236	443	12319	26736	0.0015	0.074
GO:0030695	F	GTPase regulator activity	8	443	136	26736	0.0026	0.074
GO:0044262	P	cellular carbohydrate metabolic process	21	443	617	26736	0.002	0.093
GO:0006820	P	anion transport	7	443	103	26736	0.0022	0.094
GO:0034637	P	cellular carbohydrate biosynthetic process	10	443	197	26736	0.0022	0.094
GO:0032318	P	regulation of Ras GTPase activity	6	443	78	26736	0.0025	0.1
GO:0016051	P	carbohydrate biosynthetic process	10	443	203	26736	0.0027	0.11
GO:0070727	P	cellular macromolecule localization	14	443	354	26736	0.0031	0.11
GO:0051056	P	regulation of small GTPase mediated signal transduction	6	443	85	26736	0.0038	0.11
GO:0046578	P	regulation of Ras protein signal transduction	6	443	85	26736	0.0038	0.11
GO:0006457	P	protein folding	14	443	360	26736	0.0036	0.11
GO:0023046	P	signaling process	17	443	480	26736	0.0035	0.11
GO:0034613	P	cellular protein localization	14	443	354	26736	0.0031	0.11
GO:0023060	P	signal transmission	17	443	480	26736	0.0035	0.11
GO:0007265	P	Ras protein signal transduction	6	443	85	26736	0.0038	0.11
GO:0006996	P	organelle organization	16	443	440	26736	0.0036	0.11
GO:0007264	P	small GTPase mediated signal transduction	11	443	252	26736	0.0042	0.12
GO:0046907	P	intracellular transport	15	443	408	26736	0.0043	0.12
GO:0005215	F	transporter activity	43	443	1692	26736	0.0042	0.12
GO:0016462	F	pyrophosphatase activity	35	443	1306	26736	0.0044	0.12
GO:0016818	F	hydrolase activity, acting on acid anhydrides, in phosphorus-containing anhydrides	35	443	1332	26736	0.0059	0.15
GO:0016817	F	hydrolase activity, acting on acid anhydrides	35	443	1339	26736	0.0063	0.15
GO:0017111	F	nucleoside-triphosphatase activity	33	443	1247	26736	0.0067	0.15
GO:0007242	P	intracellular signaling cascade	11	443	264	26736	0.0058	0.16
GO:0006886	P	intracellular protein transport	13	443	349	26736	0.0069	0.17
GO:0042254	P	ribosome biogenesis	5	443	68	26736	0.0068	0.17
GO:0022613	P	ribonucleoprotein complex biogenesis	5	443	68	26736	0.0068	0.17
GO:0015698	P	inorganic anion transport	5	443	68	26736	0.0068	0.17
GO:0016887	F	ATPase activity	18	443	568	26736	0.0081	0.18
GO:0051336	P	regulation of hydrolase activity	6	443	102	26736	0.0086	0.2
GO:0043087	P	regulation of GTPase activity	6	443	102	26736	0.0086	0.2
GO:0005996	P	monosaccharide metabolic process	12	443	318	26736	0.0084	0.2
GO:0008104	P	protein localization	17	443	543	26736	0.011	0.25
GO:0043176	F	amine binding	10	443	254	26736	0.012	0.25
GO:0019538	P	protein metabolic process	98	443	4759	26736	0.012	0.27
GO:0042623	F	ATPase activity, coupled	14	443	424	26736	0.013	0.28
GO:0008509	F	anion transmembrane transporter activity	8	443	185	26736	0.014	0.28
GO:0016020	C	membrane	78	443	3792	26736	0.026	0.3
GO:0043231	C	intracellular membrane-bounded organelle	58	443	2714	26736	0.029	0.3
GO:0043229	C	intracellular organelle	85	443	4154	26736	0.023	0.3
GO:0043227	C	membrane-bounded organelle	59	443	2744	26736	0.025	0.3
GO:0005634	C	nucleus	49	443	2165	26736	0.018	0.3
GO:0043226	C	organelle	85	443	4154	26736	0.023	0.3
GO:0046527	F	glucosyltransferase activity	5	443	86	26736	0.017	0.32
GO:0016772	F	transferase activity, transferring phosphorus-containing groups	55	443	2473	26736	0.017	0.32
GO:0005694	C	chromosome	14	443	483	26736	0.035	0.33
GO:0051641	P	cellular localization	16	443	521	26736	0.016	0.34
GO:0005083	F	small GTPase regulator activity	6	443	123	26736	0.019	0.35
GO:0044424	C	intracellular part	103	443	5277	26736	0.039	0.35
GO:0006006	P	glucose metabolic process	10	443	269	26736	0.017	0.36
GO:0045184	P	establishment of protein localization	16	443	528	26736	0.018	0.36
GO:0015031	P	protein transport	16	443	528	26736	0.018	0.36
GO:0006811	P	ion transport	21	443	770	26736	0.021	0.4
GO:0007154	P	cell communication	7	443	161	26736	0.021	0.4
GO:0044260	P	cellular macromolecule metabolic process	145	443	7540	26736	0.021	0.41
GO:0016597	F	amino acid binding	6	443	132	26736	0.026	0.44
GO:0070035	F	purine NTP-dependent helicase activity	6	443	133	26736	0.027	0.44
GO:0008026	F	ATP-dependent helicase activity	6	443	133	26736	0.027	0.44
GO:0006066	P	alcohol metabolic process	14	443	459	26736	0.024	0.46
GO:0051649	P	establishment of localization in cell	15	443	506	26736	0.025	0.46
GO:0003676	F	nucleic acid binding	116	443	5942	26736	0.028	0.46
GO:0019318	P	hexose metabolic process	10	443	291	26736	0.027	0.49
GO:0000785	C	chromatin	11	443	383	26736	0.06	0.49
GO:0044427	C	chromosomal part	11	443	395	26736	0.07	0.49
GO:0000786	C	nucleosome	7	443	212	26736	0.068	0.49
GO:0032993	C	protein-DNA complex	7	443	212	26736	0.068	0.49
GO:0065004	P	protein-DNA complex assembly	8	443	213	26736	0.029	0.5
GO:0034728	P	nucleosome organization	8	443	213	26736	0.029	0.5
GO:0031497	P	chromatin assembly	8	443	213	26736	0.029	0.5
GO:0006334	P	nucleosome assembly	8	443	213	26736	0.029	0.5
GO:0006323	P	DNA packaging	8	443	214	26736	0.03	0.5
GO:0005515	F	protein binding	72	443	3497	26736	0.032	0.5
GO:0071103	P	DNA conformation change	10	443	298	26736	0.031	0.51
GO:0033036	P	macromolecule localization	17	443	615	26736	0.031	0.51
GO:0006325	P	chromatin organization	10	443	300	26736	0.032	0.51
GO:0042626	F	ATPase activity, coupled to transmembrane movement of substances	8	443	221	26736	0.035	0.52
GO:0043492	F	ATPase activity, coupled to movement of substances	8	443	221	26736	0.035	0.52
GO:0004721	F	phosphoprotein phosphatase activity	5	443	108	26736	0.038	0.54
GO:0015077	F	monovalent inorganic cation transmembrane transporter activity	8	443	224	26736	0.037	0.54
GO:0055085	P	transmembrane transport	24	443	963	26736	0.035	0.55
GO:0016820	F	hydrolase activity, acting on acid anhydrides, catalyzing transmembrane movement of substances	8	443	228	26736	0.04	0.55
GO:0051082	F	unfolded protein binding	8	443	227	26736	0.04	0.55
GO:0016043	P	cellular component organization	22	443	869	26736	0.036	0.56
GO:0051276	P	chromosome organization	10	443	307	26736	0.036	0.56
GO:0030234	F	enzyme regulator activity	12	443	405	26736	0.042	0.56
GO:0003779	F	actin binding	5	443	113	26736	0.044	0.56
GO:0022857	F	transmembrane transporter activity	28	443	1192	26736	0.044	0.56
GO:0015405	F	P-P-bond-hydrolysis-driven transmembrane transporter activity	9	443	286	26736	0.054	0.61
GO:0015399	F	primary active transmembrane transporter activity	9	443	286	26736	0.054	0.61
GO:0008092	F	cytoskeletal protein binding	5	443	119	26736	0.053	0.61
GO:0008270	F	zinc ion binding	59	443	2880	26736	0.054	0.61
GO:0031406	F	carboxylic acid binding	6	443	157	26736	0.051	0.61
GO:0022804	F	active transmembrane transporter activity	16	443	609	26736	0.052	0.61
GO:0044428	C	nuclear part	5	443	142	26736	0.093	0.61
GO:0022892	F	substrate-specific transporter activity	27	443	1174	26736	0.058	0.63
GO:0015075	F	ion transmembrane transporter activity	22	443	919	26736	0.059	0.63
GO:0044085	P	cellular component biogenesis	18	443	697	26736	0.047	0.71
GO:0031072	F	heat shock protein binding	7	443	211	26736	0.067	0.71
GO:0004386	F	helicase activity	7	443	214	26736	0.071	0.71
GO:0043167	F	ion binding	92	443	4791	26736	0.071	0.71
GO:0022890	F	inorganic cation transmembrane transporter activity	9	443	301	26736	0.069	0.71
GO:0043232	C	intracellular non-membrane-bounded organelle	36	443	1783	26736	0.13	0.79
GO:0043228	C	non-membrane-bounded organelle	36	443	1783	26736	0.13	0.79
GO:0022891	F	substrate-specific transmembrane transporter activity	24	443	1062	26736	0.083	0.8
GO:0016853	F	isomerase activity	10	443	359	26736	0.082	0.8
GO:0023052	P	signaling	28	443	1219	26736	0.055	0.81
GO:0005975	P	carbohydrate metabolic process	27	443	1166	26736	0.055	0.81
GO:0046872	F	metal ion binding	91	443	4783	26736	0.085	0.81
GO:0043169	F	cation binding	91	443	4790	26736	0.088	0.82
GO:0005525	F	GTP binding	12	443	464	26736	0.092	0.83
GO:0032561	F	guanyl ribonucleotide binding	12	443	464	26736	0.092	0.83
GO:0016740	F	transferase activity	75	443	3897	26736	0.095	0.85
GO:0019001	F	guanyl nucleotide binding	12	443	475	26736	0.1	0.91
GO:0006333	P	chromatin assembly or disassembly	8	443	254	26736	0.066	0.96
GO:0080090	P	regulation of primary metabolic process	30	443	2461	26736	0.97	1
GO:0019222	P	regulation of metabolic process	33	443	2509	26736	0.93	1
GO:0009165	P	nucleotide biosynthetic process	5	443	314	26736	0.6	1
GO:0044281	P	small molecule metabolic process	27	443	1792	26736	0.72	1
GO:0044282	P	small molecule catabolic process	6	443	269	26736	0.29	1
GO:0009199	P	ribonucleoside triphosphate metabolic process	5	443	247	26736	0.39	1
GO:0009205	P	purine ribonucleoside triphosphate metabolic process	5	443	247	26736	0.39	1
GO:0009201	P	ribonucleoside triphosphate biosynthetic process	5	443	241	26736	0.37	1
GO:0060255	P	regulation of macromolecule metabolic process	33	443	2485	26736	0.92	1
GO:0043436	P	oxoacid metabolic process	8	443	774	26736	0.94	1
GO:0055114	P	oxidation reduction	14	443	1881	26736	1	1
GO:0046483	P	heterocycle metabolic process	7	443	540	26736	0.79	1
GO:0016192	P	vesicle-mediated transport	5	443	252	26736	0.41	1
GO:0048871	P	multicellular organismal homeostasis	19	443	1403	26736	0.84	1
GO:0016052	P	carbohydrate catabolic process	6	443	267	26736	0.29	1
GO:0006163	P	purine nucleotide metabolic process	5	443	284	26736	0.51	1
GO:0006164	P	purine nucleotide biosynthetic process	5	443	273	26736	0.48	1
GO:0019320	P	hexose catabolic process	5	443	206	26736	0.26	1
GO:0022607	P	cellular component assembly	13	443	613	26736	0.22	1
GO:0007166	P	cell surface receptor linked signaling pathway	11	443	653	26736	0.52	1
GO:0009141	P	nucleoside triphosphate metabolic process	5	443	248	26736	0.4	1
GO:0009142	P	nucleoside triphosphate biosynthetic process	5	443	241	26736	0.37	1
GO:0009144	P	purine nucleoside triphosphate metabolic process	5	443	247	26736	0.39	1
GO:0009145	P	purine nucleoside triphosphate biosynthetic process	5	443	241	26736	0.37	1
GO:0008152	P	metabolic process	204	443	13504	26736	0.97	1
GO:0006807	P	nitrogen compound metabolic process	64	443	4753	26736	0.97	1
GO:0050826	P	response to freezing	19	443	1403	26736	0.84	1
GO:0034660	P	ncRNA metabolic process	5	443	241	26736	0.37	1
GO:0050789	P	regulation of biological process	46	443	3039	26736	0.76	1
GO:0023033	P	signaling pathway	12	443	705	26736	0.5	1
GO:0065003	P	macromolecular complex assembly	12	443	593	26736	0.29	1
GO:0065007	P	biological regulation	68	443	4420	26736	0.77	1
GO:0006812	P	cation transport	14	443	655	26736	0.21	1
GO:0065009	P	regulation of molecular function	6	443	181	26736	0.086	1
GO:0065008	P	regulation of biological quality	26	443	1675	26736	0.66	1
GO:0007186	P	G-protein coupled receptor protein signaling pathway	11	443	645	26736	0.5	1
GO:0009150	P	purine ribonucleotide metabolic process	5	443	273	26736	0.48	1
GO:0009308	P	amine metabolic process	8	443	651	26736	0.84	1
GO:0050790	P	regulation of catalytic activity	6	443	180	26736	0.085	1
GO:0009889	P	regulation of biosynthetic process	28	443	2367	26736	0.98	1
GO:0009152	P	purine ribonucleotide biosynthetic process	5	443	267	26736	0.46	1
GO:0050794	P	regulation of cellular process	42	443	2926	26736	0.86	1
GO:0006952	P	defense response	5	443	500	26736	0.92	1
GO:0009260	P	ribonucleotide biosynthetic process	5	443	273	26736	0.48	1
GO:0042309	P	homoiothermy	19	443	1403	26736	0.84	1
GO:0009266	P	response to temperature stimulus	19	443	1409	26736	0.85	1
GO:0050896	P	response to stimulus	33	443	2627	26736	0.96	1
GO:0006950	P	response to stress	30	443	2374	26736	0.95	1
GO:0006355	P	regulation of transcription, DNA-dependent	24	443	1554	26736	0.67	1
GO:0010556	P	regulation of macromolecule biosynthetic process	28	443	2367	26736	0.98	1
GO:0006350	P	transcription	30	443	2581	26736	0.99	1
GO:0006351	P	transcription, DNA-dependent	25	443	1635	26736	0.69	1
GO:0006519	P	cellular amino acid and derivative metabolic process	7	443	641	26736	0.91	1
GO:0006754	P	ATP biosynthetic process	5	443	221	26736	0.31	1
GO:0032774	P	RNA biosynthetic process	25	443	1637	26736	0.69	1
GO:0016070	P	RNA metabolic process	37	443	2113	26736	0.39	1
GO:0044248	P	cellular catabolic process	10	443	496	26736	0.31	1
GO:0044249	P	cellular biosynthetic process	65	443	5122	26736	0.99	1
GO:0034641	P	cellular nitrogen compound metabolic process	8	443	728	26736	0.92	1
GO:0009259	P	ribonucleotide metabolic process	5	443	279	26736	0.49	1
GO:0006139	P	nucleobase, nucleoside, nucleotide and nucleic acid metabolic process	57	443	4149	26736	0.95	1
GO:0046365	P	monosaccharide catabolic process	5	443	206	26736	0.26	1
GO:0006508	P	proteolysis	7	443	1120	26736	1	1
GO:0022610	P	biological adhesion	7	443	251	26736	0.13	1
GO:0015672	P	monovalent inorganic cation transport	10	443	377	26736	0.1	1
GO:0044275	P	cellular carbohydrate catabolic process	5	443	212	26736	0.28	1
GO:0032501	P	multicellular organismal process	24	443	1578	26736	0.69	1
GO:0044238	P	primary metabolic process	178	443	10593	26736	0.42	1
GO:0034645	P	cellular macromolecule biosynthetic process	55	443	4117	26736	0.97	1
GO:0030001	P	metal ion transport	9	443	444	26736	0.32	1
GO:0009409	P	response to cold	19	443	1403	26736	0.84	1
GO:0001659	P	temperature homeostasis	19	443	1403	26736	0.84	1
GO:0055086	P	nucleobase, nucleoside and nucleotide metabolic process	6	443	429	26736	0.71	1
GO:0042180	P	cellular ketone metabolic process	8	443	781	26736	0.95	1
GO:0006082	P	organic acid metabolic process	8	443	776	26736	0.94	1
GO:0051252	P	regulation of RNA metabolic process	24	443	1556	26736	0.67	1
GO:0009059	P	macromolecule biosynthetic process	55	443	4122	26736	0.97	1
GO:0043170	P	macromolecule metabolic process	152	443	8547	26736	0.16	1
GO:0034621	P	cellular macromolecular complex subunit organization	10	443	402	26736	0.14	1
GO:0006007	P	glucose catabolic process	5	443	206	26736	0.26	1
GO:0044106	P	cellular amine metabolic process	7	443	571	26736	0.83	1
GO:0009206	P	purine ribonucleoside triphosphate biosynthetic process	5	443	241	26736	0.37	1
GO:0043933	P	macromolecular complex subunit organization	12	443	623	26736	0.34	1
GO:0031326	P	regulation of cellular biosynthetic process	28	443	2367	26736	0.98	1
GO:0031323	P	regulation of cellular metabolic process	29	443	2398	26736	0.97	1
GO:0019752	P	carboxylic acid metabolic process	8	443	774	26736	0.94	1
GO:0042592	P	homeostatic process	24	443	1608	26736	0.73	1
GO:0045449	P	regulation of transcription	28	443	2335	26736	0.97	1
GO:0034622	P	cellular macromolecular complex assembly	10	443	372	26736	0.097	1
GO:0006091	P	generation of precursor metabolites and energy	8	443	487	26736	0.56	1
GO:0006520	P	cellular amino acid metabolic process	6	443	538	26736	0.88	1
GO:0010467	P	gene expression	62	443	4065	26736	0.78	1
GO:0046034	P	ATP metabolic process	5	443	227	26736	0.33	1
GO:0010468	P	regulation of gene expression	31	443	2385	26736	0.94	1
GO:0046164	P	alcohol catabolic process	5	443	212	26736	0.28	1
GO:0019219	P	regulation of nucleobase, nucleoside, nucleotide and nucleic acid metabolic process	28	443	2344	26736	0.98	1
GO:0009058	P	biosynthetic process	71	443	5353	26736	0.99	1
GO:0044265	P	cellular macromolecule catabolic process	9	443	386	26736	0.2	1
GO:0009117	P	nucleotide metabolic process	6	443	394	26736	0.64	1
GO:0051171	P	regulation of nitrogen compound metabolic process	28	443	2344	26736	0.98	1
GO:0007155	P	cell adhesion	7	443	250	26736	0.13	1
GO:0009056	P	catabolic process	13	443	649	26736	0.29	1
GO:0009057	P	macromolecule catabolic process	10	443	474	26736	0.27	1
GO:0009628	P	response to abiotic stimulus	21	443	1470	26736	0.79	1
GO:0006753	P	nucleoside phosphate metabolic process	6	443	394	26736	0.64	1
GO:0005976	P	polysaccharide metabolic process	5	443	232	26736	0.34	1
GO:0044237	P	cellular metabolic process	173	443	9649	26736	0.11	1
GO:0006259	P	DNA metabolic process	6	443	632	26736	0.95	1
GO:0006412	P	translation	21	443	1213	26736	0.45	1
GO:0006396	P	RNA processing	8	443	297	26736	0.13	1
GO:0042578	F	phosphoric ester hydrolase activity	7	443	270	26736	0.17	1
GO:0016741	F	transferase activity, transferring one-carbon groups	8	443	329	26736	0.19	1
GO:0046873	F	metal ion transmembrane transporter activity	5	443	249	26736	0.4	1
GO:0003924	F	GTPase activity	6	443	213	26736	0.15	1
GO:0008324	F	cation transmembrane transporter activity	11	443	722	26736	0.65	1
GO:0060089	F	molecular transducer activity	21	443	1125	26736	0.32	1
GO:0046914	F	transition metal ion binding	71	443	4004	26736	0.29	1
GO:0016757	F	transferase activity, transferring glycosyl groups	8	443	559	26736	0.71	1
GO:0016758	F	transferase activity, transferring hexosyl groups	7	443	424	26736	0.56	1
GO:0016830	F	carbon-carbon lyase activity	5	443	177	26736	0.18	1
GO:0050825	F	ice binding	19	443	1403	26736	0.84	1
GO:0030528	F	transcription regulator activity	10	443	1513	26736	1	1
GO:0020037	F	heme binding	5	443	670	26736	0.99	1
GO:0019842	F	vitamin binding	5	443	224	26736	0.32	1
GO:0016787	F	hydrolase activity	62	443	4080	26736	0.79	1
GO:0043565	F	sequence-specific DNA binding	8	443	654	26736	0.85	1
GO:0016788	F	hydrolase activity, acting on ester bonds	14	443	919	26736	0.66	1
GO:0008227	F	G-protein coupled amine receptor activity	7	443	273	26736	0.17	1
GO:0046906	F	tetrapyrrole binding	5	443	674	26736	0.99	1
GO:0046983	F	protein dimerization activity	7	443	655	26736	0.92	1
GO:0015078	F	hydrogen ion transmembrane transporter activity	5	443	187	26736	0.21	1
GO:0016791	F	phosphatase activity	5	443	221	26736	0.31	1
GO:0008233	F	peptidase activity	6	443	1073	26736	1	1
GO:0016491	F	oxidoreductase activity	14	443	2232	26736	1	1
GO:0016874	F	ligase activity	7	443	473	26736	0.67	1
GO:0016829	F	lyase activity	7	443	414	26736	0.53	1
GO:0005506	F	iron ion binding	10	443	872	26736	0.91	1
GO:0015291	F	secondary active transmembrane transporter activity	7	443	315	26736	0.27	1
GO:0008168	F	methyltransferase activity	8	443	308	26736	0.15	1
GO:0004930	F	G-protein coupled receptor activity	10	443	528	26736	0.38	1
GO:0050824	F	water binding	19	443	1403	26736	0.84	1
GO:0004175	F	endopeptidase activity	6	443	671	26736	0.97	1
GO:0003677	F	DNA binding	46	443	3704	26736	0.99	1
GO:0004888	F	transmembrane receptor activity	11	443	562	26736	0.33	1
GO:0004871	F	signal transducer activity	21	443	1125	26736	0.32	1
GO:0050662	F	coenzyme binding	7	443	506	26736	0.73	1
GO:0005198	F	structural molecule activity	24	443	1388	26736	0.45	1
GO:0003735	F	structural constituent of ribosome	14	443	887	26736	0.61	1
GO:0070011	F	peptidase activity, acting on L-amino acid peptides	6	443	1054	26736	1	1
GO:0004872	F	receptor activity	15	443	925	26736	0.57	1
GO:0042625	F	ATPase activity, coupled to transmembrane movement of ions	5	443	158	26736	0.13	1
GO:0003700	F	transcription factor activity	8	443	967	26736	0.99	1
GO:0003824	F	catalytic activity	179	443	11705	26736	0.93	1
GO:0048037	F	cofactor binding	10	443	692	26736	0.71	1
GO:0044446	C	intracellular organelle part	21	443	1185	26736	0.41	1
GO:0044444	C	cytoplasmic part	27	443	1715	26736	0.64	1
GO:0030529	C	ribonucleoprotein complex	16	443	962	26736	0.53	1
GO:0032991	C	macromolecular complex	41	443	2348	26736	0.39	1
GO:0043234	C	protein complex	18	443	1204	26736	0.7	1
GO:0044422	C	organelle part	21	443	1185	26736	0.41	1
GO:0005840	C	ribosome	14	443	895	26736	0.62	1
GO:0015629	C	actin cytoskeleton	5	443	206	26736	0.26	1
GO:0005856	C	cytoskeleton	7	443	378	26736	0.44	1
GO:0005737	C	cytoplasm	35	443	2288	26736	0.71	1
